# Supplementary material for: UBQLN2 links proteotoxicity with lipid metabolism in neurodegeneration
Source: Nat Neurosci. 2026 Mar 30;29(4):782–95. doi: 10.1038/s41593-026-02226-y (PMC13058728; doi:10.1038/s41593-026-02226-y)
Supplement: Supplementary file 3 — The SILAC proteomic analysis of global protein half-lives in motor neurons derived from isogenic or UBQLN2 mutant human iPSCs. [file 41593_2026_2226_MOESM3_ESM.xlsx]

## Sheet: Read Me
Supplementary Table 1. The SILAC proteomic analysis of global protein half-lives in motor neurons derived from isogenic or UBQLN2-mutant human iPSCs.
Description	The mutant UBQLN2 iPSCs and isogenic controls were differentiated into motor nuerons and metabolically labeled in heavy medium with or without glucose for two days (n=4).

## Sheet: glucose starvation
PG.Genes	Isogenic CTRL_#1	Isogenic CTRL_#2	Isogenic CTRL_#3	Isogenic CTRL_#4	UBQLN2(P497H)_#1	UBQLN2(P497H)_#2	UBQLN2(P497H)_#3	UBQLN2(P497H)_#4	UBQLN2(P506T) #1	UBQLN2(P506T) #2	UBQLN2(P506T) #3	UBQLN2(P506T) #4
UBQLN2	1.6	1.6	1.6	1.9	1.1	1.2	1.1	1.2	1	1.1	1.1	1.1
AURKAIP1	5.3			6	0.4	1.2	2	1.8	1.4	0.8		1.1
ARHGAP32	3.8	8	4.6	3.4	1.2	1.6	1.2	1.6	3.1	1.3	1.8	1.7
PCSK1N	1.7	1.9	1.7	3.1	0.9	0.8	0.9	1	0.9	1	0.8	0.9
PPP2R2D	10.1	6.9	7.2	10	4.8	3.8	3.7	3.8	3.6	3.6	4.1	4.3
FBXO2	6.6	7.2	13.5	9.4	3.6	4.3	4.6	3	5.1	3.1	4.4	4.4
SERINC1	3	1.9	1.7	1.2	0.9	1.1	0.9	0.8	0.9	0.9	0.9	0.9
DNMT3B		11.8	7.8		4.8	3.2	2.7	3.7	4.5	5.3	4.5	4.2
ZFTA	4	3.2	4.5		1.6	1.5	1.2	1.2	1.7	2	1.8	1.9
SHANK2	8.5	12.2	6.4	4.6	2.1	3.7	2.7	2.2	3.1	4	4	4
P4HTM	4	3.2	4.3		1.6	1.6	2.5	1.6	1.9	2.5	1.9	1.8
CDH10	2.2	2.1	2.2	2.9	1	1	1	1	1.4	1.2	1.2	1.2
SPOCK1	2.5	2.6	2.6	4.7	1.4	1.3	1.4	1.5	1.6	1.7	1.7	1.8
NFIA	1.3	1.3	1.5	1.2		0.9	0.8	1.1	0.7			0.7
MANEAL	6.3	5.6	6.5	4.2	2.1	1.6		2	3.8	2.7	3	2.8
PANK2	8.5	10.6	8.1	7	2	2.2	1.8	2.7	7.6	1.6	3.7	5.8
TRIM46	4.2	3.8	3.6	3.5	2.2	2.1	2.2	2	1.9	2.1	2.2	2.1
ARFGEF3	2	2.3	1.4	2.7	1.1	0.9	1	1.1	1	1	1.6	1
XKR7	15.6	17.1	15.5	13.6	11.8	14.8	10.6	13.3	6.9	9.2	8.4	9.7
TOMM20		5.5	4.6		3.5	3.8	2.5	2.1		3		2.7
ATP2A1	5.5	6	6	6	4	4.3	3.3	3.5	3.3	3.8	3.3	3
ITFG1	2.1	1.7	2	3.2	1.2	1.4	1.3	1.7	1.2	1.2	1.2	1.7
RGS7	3.7	2.5	4.6	5.5	2.2	1.7	2.4	2.4	2	2.3	2.7	2.3
TRIM16	1.5	1.7	1.6	1.6	0.9	1.1	1	0.9	0.8	1	1.1	0.9
PPFIA2	4.6	3.1	2.5	3.4	2.1	2.1	2	2	2.1	1.9	1.9	2
XIRP1	3.5	3.5	3.8	3.4	2.7			2.9	1.2	2.3	2.9	2
DCN	2.1	2	1.8	2	1.8	1.7	1.5	1.7	1	1.1	1.3	1.2
GPRIN1	3.8	3.9	5.2	4.5	2.5	2.5	2.5	2.6	2.4	2.5	2.5	3
PRKCE	3.6	3.9	3	4.3	2.5	1.8	2.5	2.3	2.2	2	2.6	2.1
MTMR7	2.1	3	2.8	2.1	1.4	1.3	1.5	1.4	1.3	1.7	1.7	1.3
BRSK2	4.3	5.5	4.7	3.2	2	2.2	2.9	2.8	2.7	2.6	2.6	2.7
C2CD4C	2	1.7	1.9	2.8	1.4	1	1		1.1	1.2	1.1	1.8
WASF1	6.6	4.7	4	4.4	2.8	3	2.6	2.8	3.2	3.7	2.7	2.6
NECTIN1	2.3	2.1	2.5	2.8	1.4	1.8	1.9	1.5	1.4	1.6	1.3	1.7
GPC2	6.7	5.4	5.9	6.7	4.1	3.9	4	4.1	3.8	3.8	3.7	4.2
NEDD4L	3.6	4	3.7	5.7	2.8	2.9	2.9	3	2.7	2.7	2.5	2.7
CEP170B	1.7	1.4	1.3	2	1	1	1.2	1	0.9	1.1	1	1
NRP1	1.8	1.9	1.8	1.8	1.2	1.1	1.1	1.3	1.2	1.1	1.2	1.1
SNCA	1.4	1.6	1.6	1.4	0.9	0.9	0.9	1	1	1	0.9	1
LSM14B	2.3	2.1	2.5	2.1	1.4	1.7	1.4	1.8	1.4	1.4	1.4	1.5
LINGO1	1.5	1.3	1.8	1.8	0.9	1.1	1	1.1	1.1	0.9	1	1
GRIP1	4	3.2	3.3	4.2	2.6	2.4	2.3	2.5	2.2	2.6	2.4	2.2
MAP2	3.1	3.7	3.7	3.9	2.1	2.1	2	2.1	2.3	2.2	2.5	2.2
RAB3D	2.4	3.1	3.3	3.3	2.3	2.3	2	2.3	1.9	1.8	2	2
AMPH	4	4.3	5.6	5.2	3.3	3.9	3.6	3.2	3.1	3	3	3.1
SS18L1	2.2	2	2.4	3.3	0.9	1	1.1	1.4	1.7	2	1.3	1.3
SNCG	8.4	8.6	7.5	8.1	5.3	5.2	5.5	6.8	5.3	5.3	5	5.5
PAK5	1.7	1.7	2	2.8	1.7	1.3	1.2	1.2	1.3	1.2	1.2	1.6
KBTBD11	3.1	3.4	4.8	3.6	2.5	2.5	2.5	2.9	2.5	2.4	2.2	2.5
MYO5A	5	4.9	5	5.9	3.4	3.3	3.1	3.7	3.4	3.3	3.3	3.4
PALM3	3	2.9	2.5	2.2	1.6	1.5	1.4	1.7	1.9	1.7	1.5	1.7
SEMA7A	1.7	1.5	1.6	2.4	1.3	1.3	1.2	1.4	1.1	1.2	1.1	1.3
ARHGAP33	2.5	2.5	2.1	1.7	1.3	1.3	1.2	2.1	1.3	1.4	1.5	1.5
AP3B2	6.1	5.8	5.8	4.6	3.9	3.6	3.4	3.4	3.7	3.7	3.5	3.7
MNX1	1.1	1.3	1.4	1.5	1.3	0.8	0.8	0.8	0.9	1.1	0.9	0.7
VANGL2	6	6.4	6.9	7	4.1	4	3.5	4	4.3	3.9	4	5
PIK3CA	2	2.6	2.8	2.4	1.7	1.5	2		1.6	1.7	1.6	1.6
PODXL2	1.9	2	2.1	2.2	1.3	1.2	1.2	1.3	1.4	1.3	1.4	1.2
PLXNA4	3.8	3.2	3.1	3.8	2.3	2.1	2.2	2.3	2.3	2.1	2.3	2.4
CAMSAP3	2.1	2.6	2.8	2.3	1.7	1.7	1.6	1.9	1.6	1.6	1.5	1.7
AKT3	4.5	3.3	2.9	3.5	2.4	2	2.2	2.4	2.9	2	2.5	2
PKIA	0.8	1	0.9	1	0.8	0.7	0.7	0.6	0.6	0.7	0.7	0.5
KIF5C	2.9	2.7	3.2	3.6	2	1.9	2	2.1	2.1	2	2	2
STK32C	3.2	2.8	2.9	4	2.7	2.6	2.2	2.1	2.4	2.5	1.7	2
FAM107B	2.6	1.7	2.6	2.2	1.8	1.8	1.7	1.4	1.6	1.9	1.1	1.5
MICAL3	1.9	2.4	2.3	2.4	1.3	1.3	1.5	1.4	1.6	1.6	1.4	1.4
PGAP1	7.4	4.8	6	6.4	3.3	3	3.3	3.2	4	3.9	4.3	4.2
ADGRL1	1.7	1.4	1.7	1.6	1.1	1	1.3	1.1	1.2	0.8	1	1.3
NUDT3	5.5	4.5	4.7	4.1	2.4	2.2	2.6	2.4	2.5	3.7	3.9	2.5
SYN2	2.3	2.6	2.4	1.8	1.8	1.5	1.1	1.3	1.4	1.8	1.4	1.5
LY6H	2.2	2.1	2.4	2.7	1.5	1.5	1.7	1.6	1.4	1.5	1.5	1.8
TAGLN3	6.9	6	5.9	6.8	4.1	4.1	4.1	4.6	4.3	4.3	4.3	4.2
SAMD14	3.4	3	4	3.1	2.8	2.3	2.7	2.3	2.1	2.7	2.1	2.2
PTPRS	1.8	1.7	2	1.7	1.7	1.6	1.4	1.3	1.2	1.2	1.2	1.2
CHN1	6.7	5.7	8.3	6.8	4.1	4.3	3.9	4.1	4.5	4.5	5	4.4
CRABP1	5.3	6.3	5	5.6	4.1	4.1	4	4.3	3.7	3.8	3.7	3.8
TMEM65	4.5	4.8	4.8	5.4	3.9	4.1	4.5	3.5	3.4	3	3.7	3.2
PRR36	2.1	2	1.9	2.1	1.5	1.6	1.4	1.4	1.3	1.4	1.4	1.3
FKBP1B	2.8	2.7	2.7	3.2	1.9	1.9	1.9	1.9	1.8	2	2	1.9
LSAMP	5.9	5.3	5.5	5.9	4.2	4.9	4.5	5.3	3.8	4.3	3.4	3.9
PLXNA3	4.2	3.3	2.7	3.8	2.8	2.2	2.3	2.3	2.2	2.2	2.4	2.6
MTUS2	0.9	0.7	0.9	1.2	0.7	0.7	0.7	0.8	0.6	0.7	0.6	0.7
CCDC115	1.5	1.8	1.9	1.8	1.2	0.8	0.9	1.4	1.1	1.2	1.2	1.2
PLPPR3	3.6	3.4	4	3.1	2.2	3	2.4	2.6	2.4	2.5	2.6	2.1
KIF21B	2.6	2.7	2.1	2.4	1.7	1.8	1.8	2	1.8	1.6	1.7	1.6
LMTK3	1.2	1.2	1.3	1.3	0.9	1	1.1	0.9	0.8	0.9	0.9	0.8
CNTN1	1.7	1.8	2.1	2.1	1.6	1.6	1.5	1.5	1.3	1.4	1.3	1.4
GAP43	3.5	3.4	3.4	3.3	2	2.1	2.3	2.2	2.3	2.4	2.3	2.4
SYN1	1.8	1.7	2.4	2.6	1.5	1.4	1.5	1.4	1.2	1.4	1.6	1.6
GSDME	6.3	6.7	7.7	8.8	4.8	5.4	4.8	4.7	5.9	4.7	5	4.7
CHURC1	1.5	1.7	1.7	2.4	1.2	1.3	1.2	1.2	1.2	1.1	1.2	1.6
EEF1A2	4.6	5	4.7	4.4	3.2	3	2.9	3.1	3.1	3.1	3.3	3.3
SPEN	1.6	1.7		1.3	1	1	0.8		1.2	1	1.1	0.9
PRRT2	4.5	4.4	5.1	3.4	3.5	3.4	2.9	3	2.9	3.2	2.8	3.1
PACS2	3.5	4	3.1	4.1	1.9	1.9	2.4	2.8	3.6	1.9	2.5	2.3
REEP1	1.8	1.6	1.4	1.9	1.3	1.2	1.2	1.2	1.2	1	1.2	1.2
MB21D2	1.7	1.6	1.7	1.9	1.2	1.3	1.3	1.2	1.2	1.2	1.2	1.2
TPPP	6.5	5.3	4.1	4.3	3.3	2.8	2.6	3.3	3.4	3.5	3.7	3.5
GNAZ	7.1	5	5.6	6.4	4.2	4	4.6	5.1	4.6	4.3	4.1	3.9
PEX14	5	4.7	4.3	4.2	3.6	2.9	2.9	3.7	2.9	3.3	2.9	3.6
ACTL6B	2.9	2.9	2.9	3.2	2.1	2.1	1.9	2.1	2.1	2.2	2.1	2.1
ATCAY	1.8	1.8	1.6	1.8	1.2	1.3	1.2	1.2	1.2	1.3	1.1	1.3
SORCS2	1.3	1.2	1.5	1.3	0.8	1	0.8		0.9	1	0.9	0.9
THY1	3.1	3.2	3.6	3.4	2.8	3	2.8	2.8	2.3	2.5	2.3	2.4
KIF1B	1.6	1.6	1.6	1.6	1.1	1.3	1	0.9	1.1	1.1	1.2	1.1
PPP1R9B	3.9	3.5	4	3.8	2.5	2.6	2.7	2.5	2.7	2.6	2.6	3
WDR47	3.2	3.2	2.8	3.1	2.2	2.5	2.3	2.2	2.3	2.1	2.1	2.2
HECTD4	3.1	3	3.1	3.3	2.6	2.1	2.2	2.5	2.1	2.2	2.4	2.2
AKR1C1	4.8	5	5.6	6.9	4	4.4	4	4	4	4.1	3.8	3.9
CRMP1	4.7	5	5	5.8	3.7	3.7	3.8	3.8	4	3.6	3.4	3.7
GIT1	3.4	3.8	3.8	4.7	3.2	2.9	3	3.5	2.7	2.8	2.8	2.9
CTNNA2	4.2	3.4	3.3	3	2.2	2.4	2.5	2.7	2.5	2.5	2.5	2.5
CORO7	4.3	4.5	6	5.3	3.8	3.8	3.6	3.7	3.5	3.7	3.4	3.7
ZNF428	1.5	1.5	1.7	1.9	1.2	1.2	1.2	1.2	1.1	1.2	1.2	1.2
CAMKK2	2.8	3.2	3.1	2.3	2.2	2.6	2.1	2.1	1.8	2.1	1.9	2.4
RAP1GDS1	3.2	3.6	3.1	3.3	2.2	2.2	2.2	2.2	2.3	2.4	2.6	2.2
ELAVL3	3.3	3	3	3.4	2.2	2.1	2.1	2.1	2.3	2.3	2.3	2.2
TMTC4	6.3	5.8	7.2	6.6	5.6	4.4	5.1	4.7	4.2	4.2	5.8	4.6
CAMSAP1	2.2	2.2	2.4	2.4	1.6	1.5	1.6	1.7	1.7	1.8	1.5	1.7
CADM4	1.4	1.6	1.7	1.4	1.3	1.4	1.2	1.3	1.2	1	1.1	1.1
EPB41L1	3	2.8	4	2.9	2.2	2.1	2	2.1	2.4	2.3	2.4	2.3
GTPBP3	7.6	6.9	7.9	6.3	4.1	2.8	5.4	5.6	4.3	4.1	6.6	6
PHYHIPL	4.5	3.8	3.3	3.9	2.9	2.8	3	3.1	2.8	3	2.8	2.9
TMEFF1	3.5	4	3.3	3.9	2.7	2.7	2.9	2.7	2.5	2.4	2.8	3.2
GABRB3	2.1	2.2	2.3	2.3	1.4	1.4	1.4	1.4	1.6	1.7	1.6	1.7
SHROOM2	2.2	2.1	2.2	2	1.6	1.6	1.7	1.5	1.6	1.6	1.6	1.6
DPYSL4	7	7.6	8.4	7.9	5.3	5.5	5.5	5.6	6	5.3	5.6	6
DCX	3.2	2.8	2.8	3	2.2	2.3	2.1	2.2	2.2	2.1	2.2	2.2
WNK3	2.8	3.1	2.8	3.4	2.5	2.5	2.9	2.5	2.3	2.2	2.2	2.3
SHTN1	2.6	3.1	3.6	3.4	2	2.1	2.2	2.1	2.6	2.2	2.1	2.5
CLIP2	2.7	3.3	3.8	3	2.5	2.9	2.3	2.3	2.3	2.2	2.3	2.8
UNC13B	3.4	4.1	3.4	3.3	2.7	2.6	2.3	2.8	2.4	3	2.7	2.6
NEFL	4.3	4.1	4.2	4.9	3.3	3.2	3.3	3.4	3.1	3.2	3.3	3.4
NAV1	1.2	1.3	1.6	1.7	0.9	0.8	0.9	0.9	1.1	1	1.2	1.1
JPT1	1.7	1.7	2.3	1.9	1.4	1.4	1.4	1.4	1.4	1.4	1.4	1.4
REEP2	2.3	2.8	2.4	2.8	1.9	2.2	1.8	1.8	1.7	1.9	2.1	2.1
CRIP2	4	4.3	4.2	3.5	2.9	3.1	3.1	3	3	3.2	3.1	2.8
DNAJC5	3	3.2	3.3	4.4	2.3	2.6	2.3	2.5	2.8	2.6	2.5	2.5
NOVA1	2.4	2.6	2.2	2.3	1.9	2	2	1.8	1.8	1.8	1.7	1.8
ANXA2	2.4	2.5	2.3	2.3	3.5	2.9	2.9	3.3	1.8	1.8	1.8	1.7
STRBP	3.7	3.3	3.8	3.4	2.6	2.3	2.4	2.6	2.6	3.1	2.3	2.7
KLC2	3.1	3.3	3.1	3.5	3	2.5	2.7	2.7	2.5	2.6	2.2	2.4
PIP4K2B	4.5	4.4	4.7	5.7	3.4	3.6	3.9	3.7	3.4	3.7	3.6	3.7
AKR1C2	4.8	5.6	6	5.7	4.2	4.2	3.7	3.9	4.5	3.5	4.4	4.4
STMN2	1.9	2.3	1.8	2.1	1.7	1.7	1.6	1.5	1.6	1.4	1.8	1.4
ARL8A	3.6	4.4	4.1	4.1	3	3.1	2.9	2.9	2.8	3.1	3.4	2.9
ABLIM1	2.2	1.9	1.9	2	1.5	1.5	1.2	1.4	1.4	1.5	1.6	1.6
EVL	3.2	3	2.8	3.5	2.2	2.6	2.3	2.3	2.3	2.4	2.3	2.5
EXOC8	5.7	7.3	6.1	5.3	5	4.7	4.2	4.1	4.3	4.6	5	4.6
HPCAL1	3.8	2.8	3.2	3.3	2.2	2.5	2.4	2.3	2.3	2.3	2.3	3
CTIF	1.4	1.4	1.4	1.6	1.1	1.3	1.3	1.1	1	1	1.2	1.3
HSPB1	2.9	2.8	2.9	2.6	3.2	4.4	4	3.6	2	2.1	2.4	2
HOXB8	1.3	1.1	1.2		0.9	0.7	0.7	0.9	0.9	1	0.8	0.9
GGPS1	7.1	7.1	6.7	8	4.7	5.2	5	5.6	6.5	5.8	4.7	5.1
CYFIP2	5.1	6.1	5.4	7	4.3	4.6	4.6	4.6	4.4	4.8	4.8	4.1
ACAP3	1.9	2		1.8	1.7	1.3	1.6	1.4	1.5	1.3	1.2	1.7
NBEA	2.9	3.2	3.6	3.1	2.5	2.5	2.5	2.6	2.4	2.4	2.6	2.4
NEGR1	2.2	2	1.8	2.1	1.3	1.2	1.1	1.3	1.4	1.4	1.6	1.8
ARMCX1	1.8	1.7	1.8	1.8	0.9	0.9	1	0.8	1.3	1.5	1.4	1.4
BCAR1	1.5	1.2	1.6	1.2	1.2	1.1	1	1.1	1	1.2	1	1
DMTN	1.8	1.7	2.1	2.1	1.4	1.4	1.6	1.7	1.3	1.6	1.5	1.5
USP10	5.2	4.2	4.5	4	3.1	3	2.7	2.8	3.9	3	3.1	3.8
KLC1	2.6	2.5	2.5	2.6	1.8	1.7	2	1.9	2.3	1.9	1.8	1.8
TNIK	2.8	2.7	2.8	2.7	2.1	2.4	2.3	2.3	2.1	2	2.4	2
DNM1	3.7	3.9	3.8	4.7	2.8	2.7	2.9	3.1	3	3.2	3.1	3.1
ACOT7	5.4	5.2	4.6	4.8	4.5	4.3	4.1	4.3	3.9	4.1	3.7	3.9
CALM1;CALM2;CALM3	3.2	3.7	3.5	3.3	2.7	2.7	2.6	2.8	2.7	2.6	2.4	2.9
HTRA1	3.8	2.8	3.3	3.4	2.4	2.1	2.5	2.2	2.8	2.5	2.6	2.3
PGM2L1	1.9	1.9	1.7	1.7	1.3	1.3	1.4	1.3	1.4	1.4	1.3	1.4
SPTAN1	2.7	2.8	2.9	3.1	2.2	2.2	2.3	2.3	2.2	2.2	2.1	2.3
CCDC92	1.5	1.5	1.4	1.3	1	0.8	1.2	1	1	1.1	0.9	1.3
ANKRD50	1.5	1.9	1.7	1.9	1.4	1.4	1.3	1.3	1.3	1.4	1.4	1.4
EPHB1	2.8	2.9	2.7	2.9	2.1	2	2.2	2.2	2.1	2.4	2.2	2.1
SUGP2	4.9	4.5	4.6	4.6	3.7	3.7	3.4	3.4	3.5	3.5	3.8	3.6
TMEM35A	2.7	2.2	2.5	3.3	1.9	1.9	2.1	2.2	2	2.1	2.2	2.1
IFT27	2.5	2.2	2.3	2.4	2.1	1.7	1.8	1.9	1.7	2.1	1.7	1.8
DPYSL3	4.6	4.3	5	4.7	3.4	3.4	3.7	3.5	3.5	3.5	3.8	3.6
BOD1L1	1.2	1	1.3	1.2	0.8	0.7	0.7	0.9	1	0.8	0.8	1
PLEKHA8	3.7	3.5	2.9	3.4	3	2.9	2.6	2.3	3	2.5	2.4	2.8
ELAVL4	2.9	2.9	3.2	3.2	2.3	2.2	2.2	2.3	2.3	2.5	2.4	2.4
ZC2HC1A	4.1	4.1	4.7	4.4	4	3.3	2.9	3.3	3.4	3.3	3.3	3.5
DOLPP1	12.4	14	11.8	13.6	11.6	9.8	11.6	9.6	9.5	10.8	10.2	10.1
KIF3B	1.8	1.8	1.7	1.8	1.4	1.1	1.3	1.3	1.5	1.4	1.5	1.2
TUBA3C;TUBA3D	6.9	6.9	6.4	6.4	5.2	5.2	4.7	5.4	5.2	5.2	5.3	5.3
CHAMP1	2.9	4	3.6	3.4	2.8	2.5	2.7	2.7	2.5	2.7	2.5	3.3
GNG4	2.7	2.8	3.3	3.5	2.1	2.3	2.1	2.4	2.3	2.4	2.4	2.5
PPFIA3	2.5	2.2	2.2	2.5	1.9	2	2.1	1.9	1.8	2.1	1.7	1.8
USP24	4.5	4.3	4.3	4.5	3.9	3.6	3.6	4	3.3	3.8	3.5	3.2
HSDL1	4.3	4.1	4.3	4.6	3.3	3.2	3.4	3.2	3.3	3.6	3.3	3.5
ARVCF	2.3	2.7	2.7	2.8	2	2	1.8	2.1	2.1	2.2	2	2
CDH2	1.4	1.3	1.4	1.2	1.1	1.2	1.1	1.2	1	1	1.1	1.1
PAK3	2.3	2.2	2.4	2.3	2	2.1	2	2.1	1.9	1.8	1.9	1.6
KHDRBS3	2.3	2.7	3.1	3	1.7	2	2.5	1.6	2.2	2.2	2.2	2.2
HSPA12A	4.6	4.4	4.8	5.2	3.3	3.6	3.1	3.4	3.7	3.6	4	3.8
PPP1R18	2.9	2.7	3	3.1	2.2	2.2	2.3	2.3	2.5	2.3	2.2	2.3
ATAT1	2.8	3	2.9	2.9	2.6	2.5	2.5	2.5	2.3	2.3	2.4	2.3
ISLR2	0.8	0.9	0.8	1	0.7	0.6	0.7	0.8	0.6	0.7	0.8	0.7
TRIM2	2.9	2.7	2.3	2.6	1.9	1.9	2	2.1	2.2	2.1	2.1	2
GNG2	3.9	3.9	3.8	4.5	3.3	3.3	3.6	3.8	3.2	3.3	3.2	3.3
RAB3C	1.5	1.8	2	1.7	1.4	1.4	1.4	1.3	1.5	1.4	1.4	1.4
G3BP2	2.3	2.9	2.6	2.1	1.9	1.9	1.9	1.9	2.1	2	1.8	2.1
ATP8A1	2.3	2.2	2.3	2.4	1.8	1.7	1.8	1.9	1.8	1.9	1.8	1.9
NAPB	2.8	2.7	3.3	2.7	2.7	2.3	2.4	2.4	2.3	2.3	2.4	2.3
BASP1	5.8	6.1	5.3	6.6	4.2	4.4	4.5	4.4	4.5	4.8	4.9	5
SLC18A3	2.6	3	3.2	3	2.1	2.2	2.1	2.2	2.3	2.4	2.2	2.6
FNBP1L	1.6	1.9	2.2	1.9	1.4	1.4	1.5	1.4	1.5	1.6	1.5	1.5
PACS1	3.7	3.6	3.2	4.2	3.2	2.7	3	3.1	2.9	2.9	3.2	3
TUBB2A	5.2	4.7	4.8	4.9	3.8	3.8	3.9	3.9	4.2	4	3.9	3.7
SCD5	1	1.3	1.3	1.4	0.9	1	0.9	0.9	1.1	1	0.9	1
ATP6V0D1	2	1.9	2.1	2.4	1.5	1.4	1.7	1.6	1.7	1.5	1.6	2
SORBS2	2.1	1.9	2.4	1.8	1.5	1.5	1.4	1.4	1.7	1.5	1.7	1.9
NDRG3	2	2.3	2.1	2.4	1.9	2.1	1.8	1.9	1.8	1.7	1.8	1.8
ABCD1	3.2	4	3.5	3.5	3.1	2.5	2.4	2.8	2.5	3.1	2.8	3.1
STAU1	1.2	1.2	1.4	1.3	1	1	1	1.1	1.1	0.9	1.1	1.1
PRKAR2B	4.8	4.8	4	4.2	3.3	3.1	3.5	3.4	3.8	3.5	3.4	3.9
PAFAH1B3	5.2	5.5	5.6	5.8	4.4	4.2	4.2	4.8	4.5	4.5	4.4	4.7
CAPRIN1	1.7	1.8	1.9	2	1.5	1.6	1.6	1.6	1.5	1.5	1.5	1.5
CALD1	2.1	1.9	1.9	1.8	2.1	2.3	2.1	2.1	1.6	1.4	1.6	1.8
TBCB	2.9	3.1	3.1	3.3	2.6	2.8	2.5	2.4	2.4	2.5	2.8	2.5
CERS6	2.1	2.4	2.5	2.2	2.1	1.6	1.8	1.7	1.8	2.2	1.7	1.8
NACAD	2.2	2.3	2.5	2.7	2.1	2.1	2.1	2.2	1.9	2.1	2	2
HTT	6.8	5.7	6	7	5	5.2	4.2	5.5	5.1	4.7	5.1	6.1
DHCR24	4.2	3.1	3.7	3.7	2.9	2.6	2.6	2.8	3	3	3	3.1
SOGA3	1.7	1.8	1.8	2	1.5	1.4	1.4	1.5	1.5	1.5	1.4	1.6
RHOT1	3.9	4.4	4.9	5.2	4	3.5	3.6	3.5	3.6	3.9	3.7	3.9
SPTBN2	2.8	2.7	2.8	3	2.5	2.2	2.4	2.4	2.4	2.4	2.2	2.2
INA	4.4	4.3	4.3	4.1	3.8	3.3	3.3	3.4	3.7	3.6	3.3	3.5
RSU1	1.8	1.8	2	1.6	1.5	1.5	1.5	1.4	1.5	1.4	1.6	1.5
PPM1L	2.2	2.5	1.9	2.3	1.7	1.5	1.6	1.6	2	1.9	1.9	1.6
CASTOR2	2	1.9	1.8	2.3	1.3	1.4	1.6	1.4	1.6	1.6	1.8	1.7
KIF21A	4.6	4.3	4.2	3.8	3.5	3.8	3.8	3.4	3.8	4	3.1	3.1
TUBB4A	6.2	6.4	6.1	6.2	5.1	4.8	5.1	5.3	5.2	5.3	5.2	4.9
NOVA2	3.1	2.9	3.1	3.4	2.1	2	2.1	2.2	2.5	2.7	2.4	2.8
DNM3	3	3.6	2.7	3.2	2.6	2.5	2.6	2.8	2.6	2.6	2.6	2.6
KIF5A	1.4	1.2	1.4	1.5	1.2	1.4	1	0.9	1.2	1.1	1.2	1.1
TALDO1	4.9	5.8	5	5.1	4.3	4.3	4.5	4.7	4.3	4.4	4.5	4.1
HOXC8	0.6	0.7	0.6	0.7	0.5	0.5	0.5	0.5	0.6	0.6	0.5	0.6
ELAVL2	2.6	2.8	2.8	3	2.3	2.2	2.2	2.3	2.3	2.3	2.3	2.5
TXN	4.4	4.2	4.6	4.4	5.9	5.4	5	4.9	4.1	3.5	3.5	3.6
CAPN1	3.8	3.5	3.7	3.4	2.9	2.9	2.6	2.8	3.6	2.9	2.7	2.8
CELF3	1.1	1.2	1.1	1.1	0.9	0.9	1.1	0.9	0.9	0.9	0.9	0.9
AASDHPPT	1.7	1.9	1.7	1.7	1.4	1.4	1.3	1.3	1.4	1.5	1.4	1.5
STX12	2	1.9	1.9	2.1	1.7	1.6	1.6	1.6	1.6	1.6	1.7	1.7
ANKMY2	1.5	1.6	1.6	1.7	1.4	1.3	1.4	1.4	1.3	1.2	1.4	1.4
IDH1	5.9	6.6	6.9	7.5	6.2	5.4	5.9	5.6	6	5.2	6	5.4
PDLIM1	3.1	3.3	3.1	3	2.5	2.6	2.3	2.1	2.6	2.6	2.8	2.6
STAU2	1.5	1.6	1.6	1.5	1.1	1.2	1.1	1.2	1.3	1.1	1.3	1.5
RABGAP1	2.3	2.8	2.5	2.5	2.3	2.2	2	2.1	1.9	2.1	2.5	2.1
DCTN3	4.5	4.5	4.8	4.6	4.2	4.1	3.8	3.6	3.6	4.1	4	3.9
TLN1	2.7	2.9	2.8	2.3	4.6	3.5	3.8	3.4	2.5	2.2	2.1	2.3
FYN	1.8	1.8	1.5	1.8	1.5	1.6	1.5	1.4	1.5	1.4	1.6	1.4
MYO18A	4.3	4.1	4.1	4.3	3.6	3.4	3.1	3.3	3.6	3	3.9	3.8
CKMT1B	4.7	4.3	3.8	4.5	3.6	3.9	3.3	3.3	3.7	3.9	3.5	3.5
ARHGAP35	2.6	2.8	3	2.9	2.5	2.5	2.5	2.2	2.3	2.4	2.4	2.3
SRP9	2.5	2.6	2.6	2.5	2.2	1.9	2	2.3	2.2	2.2	2.1	2.2
CKAP5	2	2.3	2.3	2	1.8	1.9	1.8	2	1.9	1.8	1.8	1.7
NEFM	3.1	3.1	3	3	2.4	2.4	2.4	2.5	2.6	2.6	2.4	2.8
YWHAG	4.3	4.2	4.3	4.3	3.7	3.9	4.1	4	3.7	3.5	3.7	3.7
SARM1	5.9	6.5	5.6	5.3	4.8	4.8	5.2	5	5.5	4.6	4.9	5
MINDY3	2.1	2.2	2.1	2.2	1.7	1.7	1.8	1.9	1.9	1.8	1.7	1.9
RAB11A	2.2	2.1	2.3	2.2	2.1	1.9	1.9	1.8	1.9	1.9	1.9	1.8
TUBB4B	7.4	7.4	7	7.1	5.7	5.9	6.3	5.6	6.3	6.3	5.9	6.3
GPI	5.9	6	5.9	6.6	5.4	5.5	5.6	5.6	5	5.5	5.3	5.1
SGTA	3.3	3.7	3.3	3.7	3.1	3	3.1	2.6	3.3	2.6	3.2	3
CDC42BPB	4.2	4.3	4	4.2	3.3	3.4	3.3	3	3.3	3.7	3.4	4
GDAP1	4.2	4.3	4	4.1	3.5	3.1	3.3	3.4	3.8	3.7	3.4	3.5
GDI1	4.7	4.7	5	5.5	4.4	4.2	4.4	4.4	4.4	4.3	3.9	4.6
CEP170	2.9	2.8	2.7	2.8	2.5	2.7	2.4	2.6	2.4	2.5	2.3	2.5
CD47	4.1	4.4	3.7	4.1	2.7	2.9	2.9	2.7	3.6	3.5	3.8	3.2
PLD3	1.4	1.5	1.5	1.4	1.3	1.1	1.3	1.2	1.3	1.2	1.2	1.3
MEIS1	1.4	1.6	1.5	1.4	1	1	1	1.1	1.4	1.3	1.3	1.2
STX7	2.3	2.6	2.2	2.5	2	2.2	2	2.2	2	2.1	2.2	2
UBE4B	2.4	2.3	2.6	2.5	2.1	1.9	1.7	1.8	2.2	2	2.2	2.1
AP2B1	4.2	4.5	4.8	4.9	4.3	3.9	3.7	3.7	4.1	3.9	3.9	4.2
MTA2	3	3.1	3	2.9	2.7	2.6	2.5	2.5	2.5	2.5	2.8	2.7
IRGQ	3.5	3.4	3.6	3.5	3.3	3.3	3.1	3.1	3	3.1	3.1	3.2
YWHAH	3.1	2.7	3	2.8	2.6	2.4	2.5	2.6	2.5	2.7	2.5	2.5
PLXNA1	2.5	2.4	2.5	2.5	2.1	2.2	2.3	2.2	1.9	2.4	2.1	2.3
NECAP1	1.4	1.5	1.5	1.7	1.3	1.3	1.3	1.2	1.3	1.4	1.4	1.3
RUFY3	2.5	2.7	2.5	2.6	2.2	2.1	2.1	2.1	2.2	2.3	2.4	2.2
YBX1	3.7	3.9	4.1	3.8	3.6	3.4	3.5	3.4	3.1	3.4	3.4	3.7
PTPRM;PTPRK	1.3	1.4	1.3	1.4	1.1	1.2	1.2	1.2	1.2	1.1	1.2	1.2
VPS33B	5	4.6	4.5	4.8	3.8	4.4	3.5	3.9	4.2	3.8	4.1	4.7
RAB11B	2.2	2.3	2.3	2.2	2.2	2	1.9	2	2	2	2	1.9
TRIOBP	2.9	3	2.7	3.1	2.5	2.4	2.5	2.5	2.4	2.6	2.6	2.8
EML1	3	3.4	3.3	3.3	4.4	3.4	3.8	4.1	2.7	2.9	3.2	3
HMGCS1	0.8	0.8	0.8	0.8	0.7	0.7	0.7	0.7	0.7	0.7	0.7	0.7
UCHL1	3.2	3.1	3.2	3.4	3	3	3	3	3	3	2.9	3
EIF4A2	3.3	3.5	3.3	3.2	2.9	3	2.9	3.2	3.2	3	3	3
SCRN1	5.3	5.4	5.3	5.4	4.1	3.9	4	4.1	5.1	5	5.1	5.4
CCT5	7	7.3	7.2	6.9	8.7	7.9	7.1	8.5	7.2	7.8	7.6	7.5
PSMD2	5.8	5.9	6.2	5.9	6.9	6.5	6.1	7.1	6.3	6.4	6.5	6.2
CCT7	6.4	6.7	6.4	6.2	7.2	7	7.2	7.8	6.8	7.3	6.8	6.6
MTR	2.4	2.3	2.3	2.3	2.6	3.1	2.8	2.9	2.5	2.5	2.4	2.6
OTUB1	5.5	5.1	5.3	5.1	6.1	5.6	5.9	5.9	5.9	5.7	5.5	5.5
POR	4.6	4.9	4.8	4.5	5.4	5.5	5	5.3	4.8	5.2	5	5.2
PSME3	1.7	1.6	1.7	1.7	2.1	1.8	1.9	1.8	1.9	1.8	1.9	1.7
GSTM3	3.5	3.7	3.9	3.8	4.7	4.5	5.5	5	4.2	4.1	3.9	4.1
TNKS1BP1	2.3	2.3	2.5	2.3	2.7	2.4	2.6	2.8	2.6	2.6	2.4	2.7
TTC28	1.6	1.6	1.6	1.8	1.4	1.4	1.4	1.5	1.8	1.8	1.8	1.8
CCT3	7.6	8.1	7.9	7.4	8.7	8.1	8.3	8.4	8.4	8.9	8	8.7
RPL12	11	11.4	11.6	11.5	15.6	16.4	15.6	14.2	13.4	11.5	12.5	12.7
GNA11	3	3.2	3.2	3	3.5	3.6	3.3	3.3	3.3	3.4	3.5	3.5
ACAP1	3.3	3.5	3.3	3.4	3.9	4.4	4.3	4.7	3.6	3.8	3.8	3.6
GPC1	3.1	3	3	3.1	3.9	3.6	3.3	4.1	3.4	3.5	3.4	3.2
USP7	4.2	3.9	4.5	3.9	4.5	4.9	4.6	4.4	4.8	4.5	4.5	4.6
NXF1	4.9	5.3	5.2	4.5	5.8	6.5	7.4	7.4	5.6	5.7	5.3	5.5
PLCG1	2.7	3	2.9	3.1	3.7	3.6	3.7	3.2	3.3	3.3	3	3.3
VCP	4.7	4.9	5.4	5.2	6.2	6.2	5.8	6.5	5.6	5.8	5.2	5.9
EIF1AX	2.5	2.9	2.6	2.8	3.2	2.9	3.2	3.3	3.2	3	2.9	2.9
FLAD1	5.7	5.8	6.2	5.2	7.3	6.1	7.2	6.1	6.4	6.4	6.5	6.3
MAP1LC3A	2.4	2.3	2.3	2.6	2.7	2.8	2.8	2.6	2.7	2.8	2.6	2.7
CARS1	2.6	2.6	2.5	2.4	2.8	2.7	2.9	3	3	2.8	2.8	2.7
FKBP8	1.5	1.6	1.6	1.6	1.6	1.6	1.7	1.6	1.8	1.8	1.6	1.7
TARDBP	5.5	6.1	6.2	6	8.1	6.6	7.1	6.9	6.5	6.8	7	6.6
ATP5PO	7.1	6.9	6.7	6.6	8.2	7.6	7.6	8.3	7.7	8.1	7.2	7.8
STX18	2	2	2.1	1.8	2.5	2.3	2.1	2.1	2.3	2.1	2.3	2.1
PSMC6	5.5	5.9	5.8	5.7	7	6.4	6.2	6.1	6.4	6.7	6.3	6.4
GPX1	5.9	6.6	6.2	5.9	9.7	7.7	7.9	7.8	6.8	7	7.3	6.8
SARNP	2.8	3	3	3.2	3.6	3.9	3.6	3.6	3.3	3.5	3.4	3.4
MDH1	4.7	4.1	4.4	4.3	5.1	6.5	5.5	5.6	4.9	4.7	5	5.2
PSMB4	5.5	4.8	5.2	4.8	8.9	6	6.5	6.2	5.5	5.8	6.2	5.5
PSMB5	5.3	5.3	5.9	5.2	10.4	7.9	7.5	8.4	6.2	6.7	5.7	6
PNN	4.3	4.4	4	4.2	6.6	7.6	6.1	9.5	4.9	5	4.4	4.8
TMEM41B	1.7	1.7	1.8	1.6	2	1.9	2.5	2.2	1.9	2	2	1.8
NDUFV1	3.1	3.3	3.3	3.1	3.5	3.5	3.8	3.5	3.7	3.5	3.6	3.7
HNRNPUL2	5.2	5.6	5.7	6	6.9	6.1	7	6.3	6.6	6.7	6.1	6.2
SNAP25	1.1	1.2	1.3	1.2	1.4	1.4	1.4	1.4	1.3	1.4	1.4	1.4
ATP5F1D	6.8	6.6	6.7	6.2	7.6	7.8	7.3	8.3	7.5	7.3	7.8	7.5
DDB1	1.7	1.8	2	1.9	2.1	2.2	2.2	2.2	2	2.1	2.1	2.2
KATNAL2	4.9	4.8	4.7	4.6	5.6	5.2	5.4	6.2	5.4	5.2	5.4	5.7
C1QBP	7.9	6.7	7	6.2	9	9.1	8.9	8.9	7.9	8.1	8	7.8
SART1	2.3	2.1	2	2.3	2.8	2.4	2.4	3	2.2	2.6	2.6	2.6
GNL1	4	4.3	3.8	4.6	5.2	4.5	4.7	4.9	5	4.9	4.5	4.7
SF3B6	1.6	1.6	1.5	1.7	1.8	1.8	1.7	1.9	1.9	1.8	1.8	1.8
LMNB1	18.2	22.3	21.3	19.8	24.2	27.5	27.4	23.1	23.3	23	24	23.4
DPP3	5.2	5	4.9	5.3	5.9	6.4	6.1	6.1	6	5.9	5.2	6.3
UBFD1	2.8	3.1	3.3	3.1	4	3.6	3.5	3.4	3.3	3.8	3.6	3.5
SEPTIN2	4.2	4.1	4.2	4.8	5.4	5.7	6	5.7	4.7	5.1	4.9	5.2
PHF5A	5.3	4.9	5	5.2	8	11.4	7.6	6.8	5.6	6	5.4	6.5
ATP2B1	2.7	2.8	3.3	3.4	3.5	3.5	3.7	3.8	3.5	3.6	3.3	3.5
GLUD1	11.6	11.3	12.3	12.8	15.3	14.7	16.4	14.5	15.6	13.2	14.2	12.6
EEF1D	6.4	5.7	6.3	5.6	8.4	7.8	8.2	7.7	6.8	7.2	6.5	7.3
PPM1F	5.2	5.1	5.1	4.2	5.3	6	5.7	6.3	5.7	6	5.2	5.8
KPNB1	5.8	7.1	6.9	6.4	8.4	8.1	8	8	7.7	7.5	8.1	7.1
UBA3	4.2	4.1	4.6	3.8	5.6	5.4	5.2	5.2	4.7	4.9	4.9	4.9
CDC34	1.3	1.6	1.4	1.5	1.4	2.2	1.9	2.1	1.5	1.7	1.7	1.7
HNRNPK	4.6	4.9	4.8	4.5	6.4	5.1	5.5	5.5	5.6	5.6	5.2	5.5
SYNCRIP	4.6	4.8	4.9	5	5.1	6	5.1	5.2	5.6	5.7	5	6
DNAJC13	5.2	4.9	5.4	5.9	7.3	7	6.7	6.1	6.7	5.8	5.7	6.7
CNN3	1.7	1.7	1.7	1.9	2.4	2.4	2.4	2.3	2	2	2	2.1
SH3BGRL	2.3	2.4	2.5	2.6	3.1	3.3	3.1	3	2.8	2.8	2.8	2.9
PSMA5	6	6.8	5.9	6.4	7.2	10.5	7.5	8.1	8.4	6.9	7.2	6.9
SND1	3.6	3.5	3.6	3.4	4.2	4	4.5	3.7	4	4.2	3.8	4.3
PA2G4	6.9	6.7	6.9	6.1	9.9	10.1	9.9	9	7.3	8.5	7.2	8
SURF1	3.6	3.3	3	3.8	4.3	4.1	4.8	4.8	4	3.8	3.9	4.2
MAPK1IP1L	2.1	2.1	2.1	2.3	3.1	2.9	2.9	2.9	2.6	2.6	2.4	2.5
COPB1	3.5	3.4	3.8	3.7	5.3	4.5	5	4.6	4.4	4.3	4	4.2
CADPS	3.3	3.3	3.3	3.4	4.2	3.9	4.3	4.6	4	4.1	3.8	3.9
METAP2	2.1	2	2.2	2.2	2.8	3.2	2.5	2.7	2.6	2.3	2.4	2.5
C11orf98	1.3	1.4	1.4	1.2	1.8	1.7	1.8	1.6	1.7	1.6	1.4	1.5
LUC7L2	4.8	5.3	5.5	4.9	7.6	7.7	7	6.5	5.9	6	6.1	6.2
CDC42EP4	1.6	1.9	1.7	1.7	2	1.9	1.9	2.3	2.1	2	1.9	2.1
PTGR3	3.9	4.3	4.1	4.3	5.7	4.6	5	5.9	4.8	4.7	5	5.1
ATP5F1A	7.3	6.7	6.9	6.3	7.3	7.8	8.3	7.8	8.6	8.1	8.1	7.3
CNTNAP1	1.6	1.5	1.5	1.7	2.1	1.7	1.9	1.8	1.8	1.9	1.7	2.1
HNRNPL	6	6.8	7.1	6.9	8.1	7.4	7.6	8.9	7.3	8.7	7.4	8
RIC8A	3.2	3.1	3.2	3.1	4.6	4	5	3.4	3.5	4.1	3.7	3.5
POLR2H	3.9	4.2	4.7	4.7	6.9	7.6	6.2	5.2	5.3	5	5.2	5.2
ALDH7A1	8.6	8.5	9.6	9.2	11.1	10.6	9.9	10.9	10.5	12	9.6	10.1
CISD1	7.1	6.8	6.1	7	8.7	10	9.4	8.5	8.1	8	7.4	8.3
SNX2	3.7	3.7	3.8	4.4	5.7	5.1	5.9	5.7	4.6	4.6	4.6	4.8
SNRPE	5.8	5.9	5.3	5.1	7.4	6.5	7.4	7.4	6	6.7	6.4	7.1
NDUFS8	3.5	3.9	3.7	4.2	4.7	4.8	4.5	5	4.1	5.2	4.6	4.3
SNF8	2.4	2.3	2.6	2.4	2.9	2.9	2.5	2.6	2.7	2.9	3.1	2.7
CRADD	2.1	2.3	2.4	2.4	2.6	3.6	4.4	3.4	3	2.7	2.7	2.6
IDI1	1.7	1.8	1.8	1.8	2.1	2	1.9	1.8	2.1	2.1	2	2.2
VPS28	2	2	1.9	2.1	2.5	2.3	2.1	2.5	2.6	2.4	2.4	2.2
EBP	4.5	4.4	4.5	4.8	5.9	5.4	4.8	6.5	5.1	5.6	5.9	5
RPLP0	12.3	11.5	11.5	13.3	15.6	12.9	14.4	14.3	14.6	13.7	13.6	15.8
RBM3	2.9	2.9	2.8	2.9	3.8	4.4	3.9	2.8	3.4	3.1	3.5	3.6
ANXA6	3.6	3.9	3.7	4.2	6	5.5	7.3	5.4	4.6	4.6	5	4.1
RBBP4	2.1	2.2	2.1	2.4	2.9	2.9	2.6	2.5	2.7	2.5	2.6	2.7
PSMC3	6.1	6.4	6.7	6.6	8.4	8.1	8.3	8	8.5	7.3	7.3	7.7
ASMTL	4	4.2	4.4	4.3	7.7	5.4	5.3	6.9	4.8	4.8	5.1	5.4
PPP2CA	1.8	1.7	2.2	1.9	2.3	2.1	2.2	2.3	2.4	2.1	2.1	2.5
ATP5MG	6.9	6.6	6.9	6.8	9.1	9	10.4	13.2	8	8.3	7.9	8.1
PSIP1	4.4	4.3	4	4.4	5.1	5.1	5.2	5.6	4.7	5.4	5.2	5.1
SPCS2	2.7	2.6	2.7	3	4	3.3	3.3	4.5	2.9	3.2	3.5	3.6
RBM22	1.7	1.7	1.7	1.8	2	1.8	1.8	1.9	2	2.2	1.8	2.1
NAE1	5.5	6.5	6	5.7	6.9	6.6	6.7	7	7.5	6.5	7	7.4
UFD1	2	2	1.9	1.9	2.2	2.2	2.2	2.2	2.4	2.2	2.3	2.5
SART3	5.2	6	6.6	5.6	7	6.5	6.5	6.9	6.3	8	6.6	7.1
NHLRC2	5.8	5.5	5.3	6	7.2	7.8	6.6	5.9	6.1	7.9	7.1	6.1
AHNAK	1.6	1.7	1.8	1.8	3.4	3.4	2.4	2.1	2.2	1.9	1.8	2.4
SUPT6H	2	1.8	2.2	1.8	3	2.3	2.1	2.5	2.4	2.4	2.2	2.3
PRMT1	4.6	4.4	3.8	3.9	3	2.7	2.8	3.1	4.8	5.4	4.7	5.1
CBS	2.8	3	2.5	2.3	3.5	4.7	3.3	3.1	3	3.3	3.1	3.3
ACSL3	2.3	2.5	2.1	2.1	2.9	2.7	2.5	3	2.6	2.7	2.5	2.8
GART	6.7	6.9	6.8	6	9.6	7.2	8.3	7.3	8.2	8.9	7.1	7.6
RAN	6.1	6.5	6.2	7.3	8.1	7.7	7.8	8.8	8.1	7.5	8.3	7.5
RELA	1.6	1.7	1.9	1.8	2	1.9	1.9	2.3	1.9	2.2	2.2	2.1
OXCT1	7.1	7.5	7.3	7.5	7.8	8.9	8.8	9.6	9.6	8.3	8.3	9.2
DAD1	5.9	5.1	5	5.7	8.2	7.3	7.7	6.8	7.3	5.9	6.7	6.2
CANX	5.1	5.2	4.8	3.9	7.6	6.9	6.6	6.6	5.4	5.6	5.7	6.2
RMDN3	4.5	4.4	4.1	4.4	5	5.9	5.6	5.8	5.4	4.5	5.6	5.4
RASA1	3.5	4.4	4.1	3.7	5.3	5.3	4.7	5.1	5	5.3	4.3	4.4
JMJD7	6.1	6.2	7.1	6	6.8	8.7	8.2	10.3	6.7	7.2	8.4	8.1
LAGE3	3.9	4.5	4.5	4.9	5.9	5.9	7	5.4	5.5	5.4	6	4.7
XRCC5	7.5	7.1	7.7	7.1	9.8	8.4	10.6	10.2	9.1	8.7	9.2	8.6
EPRS1	3	3.2	2.9	2.9	3.7	3.4	3.4	3.6	3.5	3.5	3.6	3.9
GOLGA2	1.4	1.5	1.6	1.5	1.9	2.3	1.8	1.9	1.9	1.7	2	1.7
DHX30	3.8	3.8	3.7	3.5	4.2	3.9	4.1	4.4	4.8	4.6	4.1	4.4
CORO1B	4.5	4.2	4.8	3.9	6.9	5.7	5.8	5.5	5.6	5.1	5.5	4.9
CCAR1	8.5	7.7	7.2	8	13.5	14.4	12.1	11.5	9.4	8.8	9.6	10.3
PPID	3.9	4.5	4.1	4.6	6.2	4.8	5.2	7.5	5.1	5.2	5.4	4.9
PMVK	3.4	4.1	3.2	4.2	5.3	4.5	4.9	5.2	4.1	4.6	4.6	4.7
SBF2	2.6	2.7	2.5	3	4	3.5	3.8	3	3	3.5	3.5	3.1
CHERP	3.3	3.5	3.4	3.6	4.2	5.2	3.7	5.3	4.1	4.4	4.2	4.1
ATP2A2	3	3	2.9	2.6	3.6	3.4	3.4	3.7	3.3	3.5	3.6	3.6
RBMX	9	7.7	8	9.9	10.2	13	13.6	13.8	10.9	11.1	9.7	10.2
BLMH	9.1	11	10.5	11.5	12.4	16.5	13.2	13.9	14.9	12.2	12.3	11.6
RO60	5.3	5.5	5.8	6.2	9.5	7.8	7	7.4	6.9	7.9	6.7	6.3
BAP18	2.2	2.3	2.4	2.6	2.7	2.6	2.7	3	3.2	2.7	2.6	3.2
RPL24	6	5.3	5.4	4.4	7.8	8	8.4	7.4	7.1	6.6	5.6	6.2
TRIM28	5.1	6.6	5	5.3	7.9	6.5	6.7	7.5	6.6	6.7	6.9	6.6
GNAS	2.6	2.7	2.9	3	3.5	3.3	3.2	3.4	3.4	3.4	3.5	3.5
COX7A2	2.5	2.6	2.5	2.4	2.9	2.6	3	2.8	3	3.2	2.9	3.1
MYL3	1.4	1.5	1.4	1.4	2	1.9	1.9	1.8	1.8	1.9	1.8	1.4
HNRNPLL	4.6	4.5	4.2	4.6	5.7	7.4	6.2	6	5.6	6.2	4.9	5.1
PLEC	2.8	2.9	3	3.2	3.5	3.7	3.1	4.1	3.7	3.7	3.6	3.6
PSMD14	7.4	7.4	9	9.1	11.8	12.9	12.4	12.7	9.7	9.8	9.2	11.6
RRBP1	2.6	2.5	2.7	2.8	3.8	3.2	3.7	3.8	3.1	3.7	3.1	3.1
SRP54	1.9	1.9	1.9	1.8	2.4	2.2	1.9	2	2.4	1.9	2.2	2.7
SNRPGP15;SNRPG	7.2	7.9	8.2	7.1	10.4	10.2	14.8	10	7.9	9.9	10.5	8.9
QTRT1	2.9	3.8	3.7	3.6	4.5	4.3	4.5	4.3	4.1	4.8	4	4.2
ACOX3	3.8	3.3	3.8	3.5	4.1	4.2	3.8	3.9	4.6	4.7	4.5	3.9
DEK	5	5.7	5.6	6.3	9.2	7.9	6.2	6.6	6.8	6.2	7.2	7.4
UQCRC2	6.3	7.2	5.8	7.5	8.3	9.1	7.3	7.5	7.6	8.6	7.6	9.1
NCALD	1.7	1.9	1.9	2.4	2.7	3.4	3.2	2.3	2.6	2.6	2.2	2.4
RPL37A	7.1	7.3	6.9	9.6	9.6	11.6	14	9.4	9.8	9.3	8.9	10
EIF3I	2.6	2.5	2.4	2.3	2.7	3.1	3.3	3.1	3.2	2.8	2.9	3
CSNK2A1	3.6	4	3.9	4.4	4.8	4.4	5.5	6	4.5	5	4.9	5.2
NGDN	2.6	3.1	2.8	2.5	3.8	3.7	4.7	4.1	3.5	3.3	3.1	3.5
QRICH1	1.1	1.3	1.2	1.2	1.1	1	1.1	1.1	1.4	1.6	1.5	1.5
SHPRH	2.2	2.5	2.4	2.4	3.3	2.8	2.8	2.8	2.8	3.1	3	2.8
MDH2	6.1	6	6.8	6.1	8.1	7.3	7.7	7	7.7	8	7.7	7.6
WASF2	2.3	2.1	2.2	2.4	4.1	3.5	4.7	4.3	2.7	2.5	2.6	3.4
PSMC1	6.1	6.6	6.1	5.6	7.4	8	8.3	6.4	7.9	7.5	7.4	7.5
ARL6IP4	1.7	1.7	1.8	1.6	4.2	2.5	2.7	2.7	2.1	2.2	2.3	1.9
DUSP3	2.6	2.6	2.5	2.5	3.4	3.2	3.2	3.2	3	3.1	3.2	3.3
TCEA1	1.9	2.1	2.1	1.6	2.6	3.1	2.6	3.1	2.5	2.1	2.7	2.2
H1-10	2.3	2.1	2	2.2	2.8	2.8	3	3.1	2.6	2.8	2.6	2.6
MON2	2.7	2.8	2.7	3.2	3.6	3.1	3.9	3.5	4.1	3	3.3	3.7
MAP4	2.7	2.7	2.8	2.5	3.9	3.7	3.5	3.9	3.5	3	3.4	3.4
ABRAXAS2	3.4	3	3.3	3.3	4	4.3	4.8	4.9	4	3.8	4.6	3.7
EIF3B	6.6	5.4	5	4.4	8.6	7.6	9	8.5	6.7	6.7	6.7	6.6
SRSF1	9.3	9.1	8.5	9.9	13.9	11.7	11.4	12.3	11.1	11.4	11.4	11.8
CPSF7	3.5	3.8	3.7	3.7	5.1	4.3	4.5	4.4	4.3	4.8	4.6	4.5
HNRNPUL1	5.4	5.9	5.8	5.9	8.6	8.8	7.6	10	6.8	7.4	7.5	7
CAPZA1	4.5	4.7	4.7	4.6	6.3	7.7	5.9	6.3	6.4	5.8	5.6	5.4
RBM14	7.2	7.8	6.8	6.4	9.3	7.7	7.9	9.1	9.3	7.3	9.9	8.8
SUB1	3.5	3.4	3.5	3.2	4.3	4.2	4.6	4.6	4.3	4.3	4.1	4.3
MBLAC2	1.6	1.8	1.8	2	2.7	2.4	2.6	2.3	2.5	2.2	2.1	2.2
CAPN2	6.1	6.7	7	5.5	7.9	7.4	6.9	8	7.6	8	7.5	8.6
CFAP20	1.9	1.7	1.9	1.9	2.7	2.5	2.5	2.3	2.3	2.3	2.4	2.5
RACK1	6.5	6.7	6.4	5.6	8.7	8.2	8.8	7.7	7.7	8	7.7	8.1
THRAP3	3.9	3.8	4.1	4.4	5.5	5.4	4.2	5.7	5.6	5	4.8	5
AMPD2	3.7	3.5	4.1	3.8	5.2	4.3	4	4.5	4.3	4.1	5.1	5.4
DDX17	2.4	2.5	2.4	2.5	2.9	2.9	2.6	2.6	3	3.2	2.9	3.1
PPIL1	4.7	4.5	4	3.9	6.8	6.5	5.7	6.4	5.6	4.8	6	5
ATP5PB	7	6.5	6.4	6.5	8.6	7.6	6.6	8.3	8.2	7.8	7.9	9.1
HDLBP	1.9	1.9	1.8	1.7	2.4	2.2	2.1	2.1	2.2	2.2	2.5	2.1
VARS1	6.8	7.5	7	6.7	7.8	7.6	7.9	7.8	8	8.8	8.6	9.7
RPL15	6.8	7.5	7.2	6.6	11.8	10.8	11.6	10.2	8.4	9	9.2	8.7
DYNC1I1	3	2.9	3.1	2.9	4.3	4.1	4.4	3.5	3.8	3.6	3.8	3.8
POLR1C	4	4.2	4.2	4.1	4.9	5.6	5.6	4.4	5.8	5	5.6	4.4
SYNE2	3.8	3.7	3.9	3.6	5.3	4.6	4.9	4.9	4.6	5.1	4.8	4.3
EHD4	1.7	1.6	1.4	1.4	2.9	3.1	2.6	2.4	2	1.9	1.7	2
MRPL18	5	4.4	4.3	4	7.8	6	7.1	6.7	5.1	5.3	6.8	5.1
PSMD1	7.2	7.9	7.3	8	8.6	9.4	9.1	9.6	10.1	9.8	9.5	8.8
MPG	1.9	2.5	2.1	2.5	3.1	3.1	2.9	3.1	2.8	2.6	2.7	3.1
HSPE1	9.6	8.6	9.3	10.7	11.4	12.1	10.7	13.2	14.5	11.7	10.8	11.2
DNPH1	3.5	3.9	4.8	4.9	8.2	12.9	9.1	14.7	4.8	5.3	5.3	6.2
GLRX	6.6	7.4	8	8	10.4	11.1	11.7	13.2	9.2	9.3	9.7	9.6
TARS1	2.8	3	2.8	2.8	3.5	3.2	3.3	3.3	3.7	3.7	3.5	3.5
CRELD1	1.9	1.7	1.9	1.7	2.5	2.5	2.4	3.1	2.1	2.8	2.1	2.2
SEC61A2	2.3	2.5	2.4	2.5	3	2.9	2.7	3.1	3.1	3.1	2.9	3.1
RPS10	9.7	10	9.2	11.9	12	19.7	18.4	16.2	11.8	13.6	14	12.2
MAP2K1	3.1	3.1	3.5	3.8	3.8	4.2	4	4.1	4.1	4.4	3.9	4.6
COPB2	3.8	3.9	3.6	3.5	4.8	4.1	4.3	4.6	4.3	4.5	5.4	4.5
UQCC2	2.8	2.7	3.1	3	4.6	3.9	3.2	4.4	3.7	3.4	3.5	3.9
EIF3M	4	4.3	3.6	3.5	5.2	4.5	5.5	5.6	4.8	5.5	4.5	4.8
ASCC2	2.7	2.9	3.4	3.4	4.1	3.9	3.6	3.5	4.1	3.5	4.4	3.6
AAK1	3.2	3	3.3	2.9	3.4	4	3.4	3.6	4.3	3.8	3.5	3.9
TMSB4X	4.3	4.3	4.4	4.1	5.9	5.6	6	5.6	5.2	5.4	5.4	5.7
PDHB	5.3	6.2	5.6	5.4	7.4	6.4	7.2	6.3	7.3	7.4	6.9	7
NME7	1.5	1.7	1.6	1.5	2.5	2.3	2.4	2.5	1.8	2.4	1.8	2.1
MVD	2.2	2.3	2	2.2	2.8	2.5	3.2	2.7	2.6	2.6	2.6	3.4
APEX1	5.8	7.1	7.1	6.3	10.3	10.6	11.5	10.1	8.1	8.5	8.6	8.1
CCDC86	1.2	1.4	1.1	1.2	2.4	1.2	2	2.2	1.7	1.5	1.6	1.4
GLO1	4.6	4.6	5.2	4.2	6.2	6.9	6	6	5.9	5.8	6.3	5.7
CDV3	2.5	3	2.4	2.2	3.3	3.7	3.3	2.9	3.2	3.5	3.2	2.8
OGDH	3.9	4.7	5.3	4.8	5.6	6.3	5.9	6.1	5.7	6.1	6.1	6
MT-ND3	5.7	6.5	5.6	6	6.6	6.8	7.3	6.8	7.9	7.7	7.3	7.4
MRPL19	6.8	5.5	4.7	5.7	9	8	8.3	7.6	8	7.4	6.5	7
TUFM	9.3	9.1	9.5	9.6	12.1	11.3	13.2	12.4	11.4	12.6	12.1	11.5
MAGED2	0.7	0.8	0.7	0.8	0.9	0.9	0.8	0.8	0.9	1	0.9	1
DDX6	3.8	4.1	4.2	4.1	5.1	5.5	4.5	4.4	4.9	5	4.4	6.4
RAP2C	2.6	2.8	2.5	2.5	4.1	3.2	3.7	3.7	3.5	3.4	3	3.4
NRAS	3.8	3.6	4.1	3.9	4.7	4.8	5.4	4.6	4.9	5.1	4.2	5.4
SNRNP40	3.9	5.2	4.5	4.5	5.7	5.5	5.8	5.3	6.1	4.7	5.7	6.6
ATP1A1	3.2	3.5	3.4	3.2	3.8	4.4	4.4	4.4	4.4	4	4.2	4.5
LAMB2	1	1.3	1	1.2	4.4	4.5	3.7	3	1.5	1.3	1.6	1.4
ADSL	5.7	5.2	4.8	5.9	9.7	9	9.5	8.3	6.6	6.3	6.9	7.7
RPS13	9.7	11.1	10.9	9.5	14.7	14.9	17.1	15.2	12.3	14.1	13.2	13.1
HNRNPH2	5.5	4.7	5	4.1	6.3	5.8	6.4	6.5	6.1	6.2	7	5.2
SMU1	2.7	2.8	2.7	2.9	3.4	4.1	3.4	3.7	3.3	3.6	3.4	3.8
PIGT	5.9	6.4	5.4	5	10.9	9.5	8.4	8	6.1	7.7	8.2	7.1
SSRP1	4.3	5.3	4.5	4.7	6.5	5.7	5.4	5.5	5.9	6	6.1	6.2
RECQL	7.3	6.7	6	4.7	8.2	8.2	9.4	7.6	8	7.2	7.6	8.8
TMEM126A	5.3	5.1	5.2	4.2	9.3	8	9.8	7.9	6.3	7.2	6.2	5.7
CHMP5	2.3	2.2	2.5	1.9	3.5	2.6	3.8	3.5	2.9	2.9	3	2.6
ARMT1	7.9	9.5	8.2	7.8	11.4	13.2	9.3	9.5	11	10.5	11.2	10
ANXA11	3.1	3.3	3.2	2.8	4.8	5.3	5.3	5.4	3.5	4.7	3.5	4.3
SMARCE1	3.5	3.2	3.1	3	2.8	3.1	2.5	2.5	3.2	4.5	4	4.7
RNF7	2.9	2.7	2.7	3.1	4.1	3.7	3.9	3.6	2.9	3.4	3.9	4.2
PRKAG1	3.4	4.3	3.7	4.1	5.1	4.8	4.9	4.7	4.9	4.7	4.9	5.4
XRN2	3.1	2.9	2.9	2.8	4.2	3.8	3.3	3.9	3.9	3.8	3.5	3.7
PARP1	5.1	5.4	4.5	4.6	6.4	6.1	5.5	6.2	5.9	6.4	6.2	6.5
PRMT5	5.6	5.4	7.8	5.6	9	7.2	7.5	8.1	7.9	7.8	7.6	7.8
UGP2	4.9	4.8	5	3.5	6.2	6	6.3	6.9	5.5	5.1	6	6.8
GCLM	2.3	2.1	2.3	1.6	2.6	2.9	2.4	2.5	2.8	2.6	2.4	2.8
RBM42	1	1	1.1	1	1.3	1.2	1.2	1.2	1.3	1.4	1.2	1.2
CBX8	2.5	2.5	2.4	2.5	4.2	3.2	3.8	3.6	3.4	3.2	3.2	2.9
BSG	3.3	3	3.3	2.7	5	5.3	5.7	4.7	4	4.3	3.9	3.8
HYOU1	4	3.9	3.3	2.3	5.4	5.1	5.6	5.9	4.4	4.4	4.4	4.2
VCL	3.6	3.8	4.1	3.5	5.5	4.9	5.2	5.3	4.6	4.5	5.5	4.5
EIF2S1	4.5	4.6	4.6	4.4	7.3	5.8	5.6	5.7	6.4	5.5	5.6	5.7
RPL10	5.3	5.8	6.8	4.5	7.4	6.7	6.8	6.9	7.2	6.8	7.9	7.1
PRTFDC1	3.6	3.4	3.8	3.1	5	3.5	4.9	6.3	4.6	4.6	5.1	3.7
RPS19	7.4	8.2	8	7.5	11.5	13.1	11.6	11.7	9.8	9.7	11.2	9.5
DMAP1	1.2	1.4	1.4	1	1.7	1.7	1.5	1.5	1.5	1.6	1.7	1.6
MMTAG2	2.6	2.4	2.3	2.4	2.9	3.4	2.7	3.6	3.1	3.2	3.5	2.7
DHRS1	2.2	2.6	2	2.6	3.2	3.8	3.5	3.1	2.8	3.4	3.5	2.6
ACOT9	5	5.2	5	5.3	6.3	6.1	7	6.2	5.8	6.8	6.8	7.1
CTNND1	2	2.3	2	2.1	2.9	2.7	2.8	3	2.7	2.9	2.7	2.6
XPO1	7	7.3	7	6.8	10.9	9.2	9.1	9.4	8.7	10.2	9.2	8.3
SRP72	5.3	6.9	6.6	5.5	9.9	8.7	8.5	7.1	7.9	8.5	7.7	7.2
FAF2	4.6	5.3	4.3	3.9	6.1	6.3	5.9	6.7	6.1	5.9	5.8	5.6
EHD1	2.2	2.4	2.2	2.2	2.6	2.8	2.3	2.6	3	3.1	3.2	2.3
COQ9	3.8	3.6	3.1	3.4	7.6	6.7	7.7	7	4.1	4.8	4.6	4.5
NONO	5.7	6.1	4.9	5.4	6	6.6	7.2	7.4	7.6	7.1	6	7.7
SEC23IP	4.3	4.3	4	4.6	5.1	5.1	5.1	5.8	6.1	5.7	4.8	5.6
RPS27A	3.7	3.5	4.1	3.4	5.2	6.5	5.5	5.3	4.9	4.7	4.6	4.9
GLRX5	4.8	5	4.5	5.8	7.5	8	7.3	9.7	6.7	6.5	6.5	6.4
RPL13	7.2	8.7	6.9	7.5	10.1	12.1	10.5	11.3	10.1	11.7	8.3	9.2
PSMD9	2.7	3.5	2.7	3	4.1	3.7	3.7	4.3	4.3	3.4	4	3.7
FMNL3	2.1	2.4	2.3	1.9	3	3	3.1	3.7	2.9	3	2.6	2.8
RPS25	8.6	9.4	10.7	8.8	13.7	15.8	14.6	12.9	11.7	12.7	10.8	13.5
SEC31A	2.5	2.6	3.2	2.5	3.7	3.4	3.5	3.3	3.4	3.5	3.5	3.6
CCS	1.9	1.9	2.1	2.3	2.5	2.4	3.3	3.6	2.6	2.5	2.7	2.8
LAMTOR4	3.5	3.4	3.2	3.5	4.1	3.8	3.9	4.1	5	4.2	4.5	3.9
PIK3R1	1.2	1.2	1.5	1.5	1.6	2.2	1.5	1.8	1.7	1.6	1.9	1.7
HSPA4L	4.1	4.3	3.7	3.5	5	5	4.8	4.9	5.4	4.5	5.5	4.9
VPS11	3.8	4	4.8	3.9	4.8	5.1	4.8	4.5	5.5	5.2	4.3	6.4
NUP35	6.2	6	5.7	6.4	8.8	11.9	9.3	8.5	7.7	8.9	7.2	7.7
RAD21	1.3	1.6	1.6	1.4	2.1	1.8	1.6	2	1.9	1.9	1.9	1.9
PARP16	3	3.1	3.7	2.6	4.6	5.6	4.2	5.7	4.4	4.4	4.1	3.4
HNRNPA3	8.1	8.5	7.4	6	11.9	8.9	10.9	10.5	9.1	9.5	9.9	10.5
G3BP1	3.4	3.4	3.8	3.4	4.5	4.4	4.6	4.5	4	4.3	4.4	5.6
MOB1B;MOB1A	1.5	1.7	1.9	1.6	1.9	2.8	2.1	2.1	2	2.3	2.3	2.2
PREB	3.9	4	3.7	3.6	4.8	5.1	5	4.8	4.5	5	5.1	5.1
LDLR	0.8	0.8	0.8	0.7	1.1	0.9	0.9	1	1	1	1	1
RPS21	10.3	9.6	10.1	8	16.1	20.2	18.3	16.5	12.9	11.8	12.6	12.1
TIMM50	3.9	4.3	4.2	4.2	7.7	6.9	7.2	10.1	5	5.1	6.2	5.4
UQCRB	5.1	5.6	5.9	5.9	7.4	7.2	8.9	10	8.2	7.6	7	6.6
RPS6	13.2	11.8	12.5	10.3	20.4	20.9	23.1	20.3	14.9	15.2	14.8	17.8
RTCB	5.6	5.8	5.9	6.6	7	6.7	6.6	7.2	8.5	8.1	7.7	7.1
RBM45	2.2	2.1	2.3	2.3	4.2	2.8	2.9	3.7	2.6	2.3	3.3	3.3
PSMD11	5.3	5.8	5.6	6.1	7.2	8	7.5	7.7	7.7	7.2	6.1	9
NECTIN2	1.4	1.4	1.3	1.3	2.6	2.5	2	2.2	1.7	1.8	1.8	1.7
TPP2	4.6	5.8	5.1	6.4	10.7	8.4	8.8	9.1	6.5	6.7	8.7	6.9
MCTS1	4.5	6.1	5.1	5.3	7.6	7.6	7.3	7.6	6.7	8	6.7	6.1
RPS8	10	10.2	9.5	11.1	15.1	14.5	14.5	14.9	11.8	15.5	11.8	14.5
TELO2	1.7	1.8	1.8	1.6	2.7	1.7	2.1	2.4	2.5	2.2	2.1	2.2
COLGALT1	6.2	5.4	5.3	5.9	6.3	9.6	7.8	8	7.8	8.1	6.5	7.7
AIFM1	7.5	7	6.3	7	8.8	10.2	8.6	7.9	8	9.6	9.2	9.6
RNH1	3.6	3.8	3.5	3.6	4.4	4.1	4	3.8	4.8	4.1	4.1	6
SLC9A3R1	1.5	1.5	1.4	1.3	1.9	2.2	2.1	2	2.1	1.8	2	1.7
HNRNPC	5.5	5.6	5.6	5.4	7.2	6.7	6.5	6.6	7.2	7.9	6.9	7.1
ETFB	7.2	7.3	7.9	7.5	12.9	9.2	10.6	9.6	9.6	10.2	9.2	10.4
PRKCSH	6.6	5.9	5.3	5.3	9.3	8.8	9	8.6	7.6	7.3	8	7.6
RPS4X	14.6	15.5	19.6	12.6	24.9	28.3	22.8	21.2	23.3	20.5	20.1	18.2
CNTNAP4	7.8	7	7.2	6.9	10.7	11.4	10.4	11	8.7	10	9.6	9.8
HSPA13	2.7	2.4	2.4	2.1	3.6	3.1	2.8	3.4	3	3.1	3.3	3.1
TXN2	2.3	2.2	2.3	2.5	2.7	2.6	2.7	3	3.3	3.3	3	2.7
UCK2	0.8	1.1	0.9	0.9	1.1	1.2	1	1.2	1.3	1.2	1.2	1.2
USP34	1.4	1.5	1.5	1.7	2.8	1.9	2.3		2.2	1.9	2	1.9
FH	8.5	9.6	9	10.8	15.4	16.9	14.8	17.4	10.8	13.1	13.1	13.1
HNRNPD	6.9	7.1	7.1	7.3	8.6	8.4	8.8	8.6	9.3	11	8.5	8.8
CSNK2A2	5	5.7	5.2	5.9	7.9	8.2	8.1	6.5	7.1	8.2	6.3	7.2
MYH10	6.4	7.4	6.3	5.3	7.9	8.7	8.3	7.9	9.1	8.4	8.1	8.1
ATAD3B	9.3	8.5	9.9	9.7	17.1	14.5	13	16	11.2	13	12.7	12.7
NCL	3.9	4	3.6	3.8	4.8	4.4	4.6	4.8	4.7	4.6	5.3	5.6
PRPF4	2.9	3.7	3.4	4.4	6.4	5.1	5.1	4	4.6	5	4.9	4.5
ESD	6.2	6.4	6.4	7	9.5	9.3	9.2	9.3	8	9.6	7.8	9.1
SSB	4.8	4.8	4.6	4.8	6.7	5.5	6.7	5.5	7.5	5.7	5.9	6
IQGAP1	3.9	4	3.1	3.1	8.5	6.8	8.3	6.6	4.3	5	5.3	4.1
RPS12	12.7	16.5	16.2	12.9	20.6	24.2	26.1	28.4	17	20.5	19.4	20.6
AARS1	2.2	2.3	2.2	2	2.8	3	2.7	3	2.8	2.8	2.9	2.9
SEPHS1	8.7	7.5	9.4	8.3	12.6	11.3	8.9	10.6	12.4	11.8	11	9.9
MRPS23	5.4	5.6	6.5	5.2	8.4	8.2	8.4	8.1	9.3	7.5	7	6.6
NPM1	7	7.7	9	8.8	12.1	12	11.2	17.4	10.1	10.2	10.8	12
LLGL1	3.8	3.7	3.8	4.3	5.2	4.7	4.9	5.1	5.2	5.5	4.8	5.4
CLNS1A	2.1	2.9	2.4	2.5	3.7	3	2.9	2.9	3.3	3.3	3.5	3.1
NIF3L1	4.1	3.9	4.1	3.7	5.1	7.8	6.3	7.1	5.3	5.2	5.4	5.1
CTSB	5	5.3	5.4	5.5	6.7	10.6	7.8	7.1	5.9	7.4	6.6	8.4
GSS	4.2	3.9	4	4.4	6.1	6.4	6.3	5.7	5.1	6	5.1	5.9
LAMP1	2.8	2.8	2.5	2.8	3.2	3.5	4.3	3.5	3.4	3.8	3.8	3.6
EIF2B1	6.9	6	5.2	6	7.2	7.1	7.3	8.2	9.2	8.6	6.5	7.8
CPOX	5.3	5.3	5.9	5.4	10.2	8.9	9.7	11	6.4	7.3	6.7	8.9
KIF5B	4.1	3.8	3.9	3.9	5.3	9.2	8	4.7	5.7	6	5	4.5
SMCHD1	2.6	3.4	2.9	3.3	4.6	4	3.3	3.6	3.5	4.4	3.8	4.7
RPP40	5.4	6.7	4.8	4.9	6.9	7.1	7.7	7	8.1	6.6	8.3	6.2
KEAP1	2.2	2.2	2	2.8	3.8	3.5	4.8	2.6	2.9	2.8	3.8	2.8
SRP68	5.3	6	5.5	5.2	7.7	6.9	7.9	7.8	6.8	6.7	8	8
OSBPL1A	2.7	2.8	2.8	3	4.5	5.7	3.5	4.5	4.4	4.1	3.5	3.1
ATL2	2.8	3.1	2.9	3.3	3.5	3.9	3.9	3.9	4.5	3.9	3.3	4.4
EIF3C	2.6	2.9	2.9	2.6	4.2	3.8	4	4	4	3.7	3.5	3.5
RPL21	11.6	12	14.8	10.6	24.4	22.6	22.1	27.6	15.3	14.3	19.5	16.5
DDX1	6	6.2	5.7	6.1	6.9	6.6	7.1	6.8	7.9	8.5	8.1	7.6
PDLIM4	1.5	1.6	1.3	1.6	2.4	4.2	2.4	2.1	2	2.2	2	1.9
ECHS1	7.9	9	7.4	8.6	10.9	12	10.6	9.8	9.4	10.6	10.7	13.6
RCC2	4.1	3.5	3	3.2	4.7	4.3	4.7	5.4	4.3	5.6	4.2	4.4
CCDC47	4.3	4.9	3.9	3.6	9.3	11.2	6.5	11.1	5.6	5.4	5.4	5.9
ZCCHC3	3.4	3.6	4	3.7	4.4	3.9	3.9	4.1	4.6	4.7	5.9	4.5
WARS1	1.8	1.8	1.7	1.4	2.9	2.7	2.8	2.6	2.2	2.2	2.3	2.1
CXorf38	2.5	2.4	3.7	3.1	5.8		5.2	6.8	4.4	3.7	3.5	4.2
RPL5	9.4	9.5	12	8.7	15.5	16.4	15.6	13.8	13.1	12.7	13.9	13.6
WASHC4	5.3	4.9	5.2	5	7.6	8.1	8.3	6.9	6.5	6.6	7.1	7.4
MRPL49	4.5	4.4	3.6	3.5	5.8	5	4.9	6	5.7	4.4	5.7	5.7
PHB2	8.8	9.6	8.3	8.4	13.5	11.3	13.1	11.4	13.5	13.7	9.7	10.5
PTPMT1	2.4	3.9	3.6	3.4	4.7	5.4	5.3		4.8	4.3	4.8	3.9
SEC61G	1.8	2.1	1.8	1.4	2.7	2.5	2.5	2.5	2.6	2.3	2.4	2.3
IMPDH2	4	3.9	4.8	3.2	7.5	5.2	5.8	5.5	5.6	5.7	4.9	5.2
PGRMC1	3.5	3.6	3.7	3.5	5	4.5	4.4	4.8	4.4	5.1	4.9	4.9
DDX39A	7.7	7.8	6.6	6.6	8.5	8	8.5	9	9.1	11.1	9.9	8.5
BOP1	2.7	3.2	2.7	2.7	3.7	3.1	3.2	3.2	4.2	3.5	3.7	4
CSTB	3.7	4.2	3.8	4.3	12	13.3	7.7	8.4	5.9	5	5.9	4.8
RPL8	7.5	8.1	9.2	6.9	11.6	11.3	10.9	9.3	12.3	11.6	9.1	9.8
SUMF2	3.7	4.1	3.4	3.8	6.5	7.1	5.3	8.4	4.9	4.7	4.6	5.9
LRRC41	1.1	1.1	1	1.1	1.4	1.3	1.2	1.3	1.5	1.3	1.7	1.4
RTRAF	5.8	6.3	5.7	5.7	9.7	8.2	8.5	9.3	8.1	7.7	7.8	8.2
SF3A3	4.2	5.3	5.1	4.8	5.6	7.8	7.5	7.8	6.8	6	6.6	6.9
ERO1A	5.4	5.5	5.4	5.3	6.4	6.5	6.7	7.5	8.1	6.2	6.8	8.1
SNU13	4.8	4.7	5.1	4.9	7.6	6.6	7.1	7.5	6.2	6.8	6.6	6.8
RPS20	10.4	11.4	11.5	10.5	14.8	16.9	14.6	14.8	13.8	15.6	14.7	15.3
GSR	6.9	6.1	6.1	4.9	12.1	10.4	9.3	9.7	7.8	8.4	7.6	8.7
BCAT2	6.1	8	6.1	7.3	9	7.5	10	9.8	9.1	8.8	9.9	9.5
TXNDC12	4	3.6	3.5	3.8	5.7	5.8	5	5.2	5.5	5.2	4.7	4.9
XRN1	2.5	2.2	2.7	1.9	4.7	4.1	3.7	3.6	2.8	2.9	3.3	3.5
ARHGEF1	2.9	2.3	3.1	3.3	6.4	5.3	5.3	4.6	4.1	4.2	3.3	4.2
RPS2	12.1	13.7	14.1	11.6	26.1	26.4	20.5	19	17.6	17.1	17.5	17.5
RPS11	10.2	10.6	9.8	8.9	14.1	12.3	14.8	12.7	14.6	13.2	12.7	13.1
MTAP	6.5	6.8	7.8	6.5	12.4	8.3	12.1	10.4	7	9.3	10.6	10.4
RNASEH2C	2.2	2.5	1.8	1.7	3	4.2	3.1	4.4	2.3	3.1	3.1	2.4
GAA	12	14.1	12.1	14.4	20.4	19	16.6	17.9	18.9	17.6	16.9	18
ADAR	1.9	2.1	2	2.1	2.9	2.4	2.4	2.2	3.2	2.6	2.5	2.7
MRTO4	5.8	6.8	5.3	5.8	14.4	15.1	12.6	11.1	8.1	8.9	8	7.3
EIF4EBP1	2.7	2	1.9	1.8	3.6	3.7	3.7	4	2.7	3	2.8	3
GNAI2	3.7	4.2	3.8	4	5.8	5	5.2	5	5.1	4.8	5.8	5.6
VPS35L	2.8	4.4	3.4	3.6	4.4	5	4.2	5.7	5.1	5.2	4.2	5
NDUFA13	5.1	5.1	4.1	3.9	7.2	7.4	8.8	5.3	6.6	6	6	6.1
TMPO	6.1	7.2	6.1	6	9.8	9.2	9.2	12	8.7	8.6	8.8	8.5
RPN2	5.7	5.8	5.5	5.5	8.9	9.6	8.8	8.3	8	7.8	7.6	7.3
DHX15	7.3	8.6	6.5	7.4	10.9	9.7	10.1	10.2	10.2	9.1	11.3	10.2
ALKBH5	1.3	1.4	1.3	1.6	1.9	1.5	1.7	1.6	2.1	2.1	1.8	1.6
HSPD1	11.6	13.9	12.9	10	18.4	17.9	15.5	14.8	15.8	15.1	16.8	18.3
GTF2F2	2.1	2	1.6	2	2.5	2.2	2.2	2.1	2.4	2.5	3.1	2.4
TBRG4	3.4	3.8	3.9	3.2	6.2	4.2	4.4	4.5	5.7	5.1	3.9	4.8
LDHA	6.4	6.1	7	6.8	9.5	8.8	10.1	9.9	8.7	8.4	9.4	9.4
VIRMA	2.5	2.8	2.9	2.5	5	3.3	3.8	3.1	3.9	3.6	3.4	3.7
GLRX3	5.3	4.8	5.2	5.2	6.6	6.3	8.1	6.7	7.7	7.2	7.1	6.2
AGK	8.2	8.1	7.8	5.8	11.1	9.2	9.4	10.1	10.9	10.1	8.3	11.7
CPD	1.4	1.5	1.5	1.7	2	2.3	2.1	2.2	2.4	2.1	1.7	2.1
H4C16	36.6	24.9	26.5	26.3	83.3	67	58.6	59.4	37.1	35.2	42.6	41.7
AP3B1	3.8	4.6	4.3	4.3	7.8	5.4	5.4	6.7	6.1	6.1	4.9	6.3
CUL4B	3.2	3.1	3	3.2	3.5	3.9	3.7	3.6	4.4	4.2	4.1	4.5
HSD17B10	7.2	7.3	9.1	8	9	9.9	9.7	10	10.8	10.5	11.3	10.7
HSD17B4	4.2	4.2	4.3	4	6.5	5.5	5.6	7.4	6.2	5.8	5.3	5.4
RPS18	9.4	9.7	9	11	15	14.4	15.6	13.2	13.6	12.4	12.3	15.5
SPCS3	5.4	6.3	4.9	5.5	11.2	8.6	8.7	9.4	8.2	9	6.1	7
AKAP2	1.5	1.5	1.4	1.4	2	2.6	1.5	2.4	1.8	1.8	1.9	2.5
G6PD	4.1	4.3	4.2	3.4	4.4	6.7	7.7	5.7	6	5.2	5.2	5.6
RPL30	8.3	8.4	8.1	6.9	11.8	13	12.8	10.1	10.1	10.5	11.4	11.5
SLC30A1	3.1	3.4	3.2	2.7	7	9.3	9	9	4.5	4.8	3.6
BCL2L13	4.8	5.8	5.3	4.7	9.7	8.2	8.7	5.3	8.5	6.8	5.8	7.3
RAI14	1.8	1.9	2.2	1.9	2.5	2.2	2.3	2.1	2.8	2.6	2.5	2.8
MACROD1	3.8	4.3	5	3.7	7.2	5.5	5.5	9.6	6.5	5.9	5.4	5.5
NUDT5	9.2	12.7	9.6	12.1	26.7	26.7	20.6	18.6	16	16.3	13.4	14.5
ANP32A	5.9	5.9	6.8	6.8	9.2	9.2	8.1	9.8	8	7.9	10.2	9
MCM5	6.7	9.4	6.6	7.5	17.8	14.1	15.6	12	9.3	9.3	10.6	12.4
RHEB	2.5	2.4	2.8	2.4	3.7	3.6	3.3	3.2	3.2	4.4	3.4	3
CYFIP1	4	4.2	4.3	4.2	5.9	6.5	5.7	4.9	5.7	5.3	4.7	7.4
AKR1E2	5.5	5.2	5.3	5.6	8.4	8.2	8.1	7.5	8.1	7.7	7.6	6.5
USP14	5	5.6	5.9	5.2	6.6	7.2	7	5.8	7.8	7.7	7	7.5
EIF3A	3.2	3.2	3.4	3.2	5.4	4.1	4.7	4.4	4.5	4.4	4.5	4.5
CTSD	4.5	4.5	5.1	5.8	7.4	7.3	7.3	7.1	6.3	6.4	7.6	7.2
COA6	2.6	2.8	3.1	2.8	4	5.2	4.4	3.6	4	3.7	4.4	3.5
SRRT	8.8	11	11.8	10.7	17.5	19.1	11.6	16.6	17.6	13.6	14	13.1
MRPL12	6.4	6.6	6.3	5.5	8.2	7.8	9.8	13.8	8.1	9.1	9.4	7.5
HMGB2	8.3	12.8	11.4	9	37.7	41.9	36.8	32.1	12	15.3	14.4	15.8
TUBB6	5.2	4.9	4.7	5	8.7	8.7	8.7	8.1	7.3	6.5	7	6.5
RPL13A	10.2	11.6	11.8	8.7	15	14	12.9	13.1	13.8	12.8	13.6	18.4
SEC24A	3.1	3.4	3	3	3.6	3.8	4.2	3.5	4.2	4.1	3.5	5.5
SMIM20	2.8	2.8	2.5	3	4.3	4.2	4.3	4.7	4.1	3.6	3.8	4
PPIF	8.3	7.2	8.3	5.4	18.9	11.9	11	17.5	8.7	9.5	10.5	11.9
MT-ATP6	6.5	6.3	6.4	7.1	14.3	9	8	11.3	9.4	9	10	7.9
NIT1	5	4.9	4.6	5.6	7.8	7	10	7.7	6.2	7.6	6.2	7.9
KYAT3	4.7	4.9	5.6	5.5	8	8.7	13	8.2	8.3	6.9	7.3	6.4
HSD17B12	4.2	4	3.8	3.9	7.4	7.1	9.6	5.9	5.9	5.7	5.1	5.3
MIA3	1.8	1.6	1.7	1.8	2.8	3.8	2.7	3	2.3	2.5	2.4	2.5
SAR1A	2.9	3	3.2	3.2	6.2	4.2	4	4.9	5.2	3.8	4.4	3.7
RAP1B	3.5	3.3	3.6	3.5	3.9	3.6	4.1	4	5.5	4.3	4.5	4.9
LDHAL6B	4.7	4.8	4.7	4.6	7	7.5	7.7	7.5	6.6	6.5	6.2	6.9
MTHFD1	6.8	7.7	7	6.9	13.4	13.4	9.4	9.7	10.6	9.8	10.3	8.8
RBM39	4.6	4.3	4.3	4	5.6	6.7	5.2	6.8	5.2	6.5	6.1	6.2
TIMM44	5.6	8	6.8	7.1	10.7	11.3	10.6	10.5	9	10.4	9.5	9.6
HSPA9	4.3	5	4	3.7	6.5	5.7	5.6	5.9	5.8	6.2	6	5.7
ABCE1	3.7	4.3	4.9	3.8	7.1	7	6.9	5.6	6.3	5.4	6.2	5.4
PES1	2.1	2.8	2.1	2.5	3.4	2.9	3	3.2	3.3	3.3	2.9	3.9
XRCC6	6.5	7.7	7.6	7.2	8.6	8.4	8.8	8.8	10.7	11	10	8.8
AKR1A1	5.1	5.2	5.5	5.8	8.7	9.3	8.7	8.5	7.4	7.3	8.2	7.3
NDUFB9	6	5.9	5.7	5.3	6.9	8.3	8.6	6.8	7.6	7.7	8.7	8
SMARCA5	3.1	3.7	3.1	2.9	4.1	4.1	3.7	3.7	5.6	4.1	4.2	4
USO1	3.9	4	4	3.7	6.4	7.9	7	6.9	5.7	5.4	5.5	5.3
CYB5R3	5.2	6	4.9	4.4	8.4	6.4	7.5	7.2	7.1	7.5	6.8	7.5
RHOBTB3	1	1.1	1.1	0.9	1.5	1.9		2	1.6	1.5	1.5	1.3
XPO7	6.5	6.3	5.6	6.2	8.8	7.4	6.6	7.2	9.4	8.6	8.2	8.3
PSMA1	7.5	7.5	8.4	7.5	9.4	10.2	9.3	8	12.6	10.6	9.5	10.9
PC	4.2	4.8	4.3	4	4.9	4.6	5.7	5.6	5.8	5.4	6.9	6.2
SLC25A13	8.9	9.7	8.2	8.1	13.4	10.7	11.2	10	11.9	10.9	13.7	12.5
GEMIN4	4	6.8	5.5	5	8.6	7.5	10.5	6.4	7.4	7.1	9.1	6.3
EIF3E	6	6.7	5.4	4.8	11.1	9.9	10.2	8.6	7.9	9.2	7	8
DDI2	4.5	4.7	5.2	5.2	6.2	6.7	7.1	6.8	7.9	7.1	6.7	6
EBNA1BP2	1.9	1.8	1.5	1.8	2.9	3.1	3.3	2.9	2.9	2.6	2.1	2.3
FKBP2	3.2	3.6	3.4	3.6	5.4	6.2	5.2	4.2	5.3	4.7	4.8	4.6
UGDH	4.1	4.6	4.2	2.9	6.2	8.1	5.4	6.9	6	4.8	5.9	5.6
IGF2R	1.8	1.8	1.9	1.9	3	3	2.8	2.3	2.7	2.5	2.3	2.9
DDX3Y	2.3	2.5	1.9	1.8	3.6	3.8	3.9	2.6	2.6	2.8	3.1	3.6
ANP32B	7.3	8.6	7.5	6.5	26.6	18.5	29.6	20.9	8.5	10.8	9.9	13
UMPS	6.9	6.2	4.5	5.3	8.2	7	7	9.4	8.6	7.1	7.4	9.2
RPL7	10.1	11.4	10.9	8.6	16.3	15.5	18.3	13.5	15.3	13.7	15	14.1
PSMC2	6.4	5.9	5.8	5.6	9.1	7.8	7.5	8.9	8	8.2	8	9.4
COTL1	16.6	16.6	15.9	16.1	20.6	21	22.6	24.7	27.1	21.5	20.3	23
USP39	4.7	5.7	5.3	6.6	7.6	7.6	7.8	9.6	7.4	9.2	7.5	7.4
MPI	3.5	3.9	4	4.7	6	5.5	6.2	6.1	5.4	5.6	5.1	6.7
GALNT2	2.1	2.6	2.6	2.5	3.7	3.6	2.9	3.4	3.3	4.2	3.5	2.9
IGF2BP2	8.6	9.2	8.1	8.3	16.6	14.9	13.4	14.1	11.3	11.9	12.5	12.8
MTARC1	2.9	2.9	2.9	2.7	5.4	3.4	3.1	4.7	4.4	4.2	3.4	4.1
CLINT1	2.2	1.9	2.1	1.9	4.2	3	2.7	2.6	2.8	2.8	3	2.8
OSGEP	4.6	4.7	5.3	5.2	6.3	7.7	7.8	7.8	5.8	6.2	7.2	8.8
ANAPC4	4.5	4.3	5.1	4.9	8.9	10.2	5.1	7.3	6.1	8.3	6.3	5.8
H1-4	11	10.1	9.3	9.7	18.6	18.9	18.9	22.7	14.2	14.8	13.4	14.4
PRPF19	6.4	6.7	6.1	7.9	9.9	9.8	10.1	9.9	9.9	8.6	9.4	10.6
RPL27A	8.6	8.5	8.7	8.7	13.1	11.7	13.1	11.9	13.1	11	12.4	12.6
NDUFA9	5	4.8	6.2	5	8.6	7.8	5.9	8.3	8	6	9.1	6.5
HP1BP3	7.5	8.4	7.6	7.4	12.6	11.2	11.5	11.7	10.5	11.9	10.1	11.4
SSR4	2.7	3	2.7	2.4	3.7	3.7	2.9	4.1	3.9	4.6	3.3	3.5
WDFY1	2.5	3.2	3	2.5	3.6	3.6	3.2	4.2	5.1	4.2	3.5	3.1
RPL3	11	11.7	12.1	10.5	16.9	18.2	21.3	20.7	16.3	15.9	14.9	17.2
OXSR1	6.2	5.6	7.5	5.7	9.3	8.2	7.2	7.7	7.8	8.5	9.9	9.4
NAA50	2.1	2.3	2.2	2.2	4.5	3.8	3.4	3	3.4	2.6	3.3	3.2
DNAJC3	1.7	2.2	1.7	1.5	2.8	4.6	2.7	2.9	2.8	2.3	2.5	2.4
MT-ND6	2.6	3.1	3	1.8	4.9	5.1	4.9	4.5	3.8	4.2	3.6	3.5
PKM	8.1	8	7.4	6.8	12.1	13.9	11.7	12.6	10.2	11.1	11.5	10.4
CRABP2	3.2	2.5	2.5	3	8.7	7.7	6.3	7.2	4	3.9	4	4
EMC1	2.2	2.2	2.1	1.9	2.8	2.7	2.5	2.7	2.7	3.1	3.1	3.2
RPS5	9.6	10.7	10	9.3	18.2	16.6	14.6	11.9	13	16.3	13.9	13.4
HNRNPM	8.2	8.5	9.2	8.2	12.6	11.1	10.8	10.9	12.2	11.6	11.9	13
ENO1	10	12.4	10.5	9.2	15.8	14.8	16.1	16.4	14.5	13.7	16.9	15.2
AIF1L	2.1	1.9	2	2		4.6		10.5	2.6	3.1	2.6	3
SIRT5	2.9	3.8	3.9	3.1	3.9	3.9	4.5	4.8	6	4.6	4.6	4.4
IARS1	2.8	3.2	2.9	2.6	4.7	3.9	3.7	4.1	4.1	4.3	4.3	3.8
ADK	5.5	6.6	5.3	6.3	11.8	9.7	8.7	8.7	7.6	10.6	7.1	8.7
PRPF31	4	5.1	5.1	4.2	6.4	7	6.8	6.7	6.6	7.1	5.6	7.2
RPL18	12.8	8.9	11.7	7.5	12.7	14.5	14.6	12.6	17.6	13.7	14.1	13
TKFC	7.3	8.5	9.7	8.2	18	12	11	11.2	13.2	14.1	11.2	9.7
IARS2	9.4	9.7	11.2	9.7	13.1	13.3	11.9	12.5	14.2	15.1	15.1	12.8
CBR1	7.7	7	7.1	6.7	10.1	11.1	9.4	10.8	9	10.2	10.4	11.2
AIMP1	3.7	3.7	3.8	3.9	6.9	7.2	6.6	6.1	5.2	5.4	5.6	5.5
ERLEC1	2.8	2.9	3.1	2.3	4.1	3.4	4.3	3.7	3.9	3.9	4	4.2
EIF2S2	3.1	3.4	3.1	3.2	4.4	4.5	4.3	3.9	4.7	4.6	4.7	4.4
TRA2B	7.4	8.4	8.1	7.5	16.2	8.9	11.7	12.3	10.7	11.5	11.6	11.4
IVD	5.6	6.5	7.8	6.7	11.1	9.6	8	7.7	10	12.1	7.9	8.2
NARS1	3.5	3.9	3.5	3	4.7	4.2	4.7	4.8	5.2	4.9	5.2	4.8
SRSF6	5.7	6.1	4.4	5.3	6.5	9.6	8.1	6.9	9.3	7.9	7.5	6.1
PCCB	8.6	7.3	7.6	6.9	13	14.7	16.5	14.8	12.7	11.6	9.5	9.9
TRMT10C	4.6	4.6	4.7	3.6	5.7	6.9	4.9	6.3	5.6	6.5	7.4	5.8
TMED7	4.9	4.9	4.7	3.8	10.2	12.7	8.4	7.4	6.5	6.3	7	6.8
TTI2	1.6	1.5	1.4	1.7	3.2	1.9	2.3	3.5	2.1	2.3	1.9	2.7
STK26	2.3	2.7	2.6	2.5	5.6	6.7	6.5	5.8	4.1	3.3	3.7	3.6
RPL36	5.3	4.7	7	5.8	9.7	9.5	8.7	7.2	7.3	9.6	8.3	7.7
HSPG2	2.5	2	2.2	2.4	3.2	4.8	3.1	2.9	3.4	3	3.5	3.2
MAPKAPK2	1.5	1.9	1.8	1.9	2.8	2.9	4.6	4	2.5	2.3	2.3	3
EEA1	5.1	5.3	4.2	4.3	7.4	6.9	5.7	6.2	8.3	6.9	6.8	5.2
PNKP	3.3	4.2	4.1	3.8	4.5	4.3	4.3	5.1	5.5	6.3	5.5	5
ME2	7.3	7.8	8.4	6.5	8.9	8.1	8.5	9.3	11.5	9.2	10.2	12.6
ACTN1	3.8	3.5	3.5	2.9	5.2	5.2	4.9	4.7	4.8	4.8	5.5	4.6
PAICS	8.6	8.6	8.1	6.9	14.9	15.1	13	12.8	11.4	9.2	12.3	13.8
NA	2.1	2.1	2.2	2.1	3.9	3.3	3.2	3	3.1	2.9	3.3	3.1
AHCY	7.9	9.8	9.5	8.7	13.2	12.3	12.9	11.9	13.4	12.7	13.6	12.3
PMPCA	6.7	8.1	8.2	6.3	11.8	12.1	9.2	8.6	10.3	11.9	11.3	9
HDAC8	3.6	4.3	3.7	3.5	5.1	6.1	4.4	4.7	7	5	5.4	4.4
RPL10A	11	12.3	14.8	10.9	17.7	20.8	16.7	15.8	16	21.1	16.2	18.2
RPL28	10	8.9	8.4	9.8	11.3	10	12.4	10.5	13.7	11.8	15.8	12.7
NLE1	3.5	3.1	4.3	3.7	4.6	4.2	5.5	4.7	5.2	5.6	5.2	5.3
TSEN34	1.5	1.6	1.5	1.2	2.4	1.8	1.8	2.4	2.1	2.2	2.2	2
GYG1	3.1	3.1	3.1	3.3	5	5.3	6.3	4.3	5.2	5.1	4.2	4.1
TSEN15	2.2	2.2	2.2	2	3.7	3.3	3.7	3	2.8	3.4	3.3	2.9
MRPL38	6.1	5.8	7.1	6.1	13.5	13	12.2	9.7	8.8	8.9	8.6	10.5
PSMA7	5.9	7.2	8	5.4	9.7	9	10.2	9.7	7.8	8.3	11	11.6
NOMO1	2.1	2.4	2.1	2.5	3.6	2.9	2.8	2.9	3.3	3.1	3.3	3.7
POGLUT2	3.9	5.6	4.2	4.1	7.1	5.5	6.2	6.5	8.2	6.4	5.8	5.8
NPC2	3.3	3	4.1	3.3	5.7	5.5	4.1	5.3	4.8	5.3	4.7	5.3
PABPC1	10.8	10.6	10.1	8.9	14.5	14.2	12.1	12.4	15.5	13.4	15.3	15
PTRHD1	7	7.6	6.2	6.8	12.2	11.6	8	9.5	9.9	11.6	8	11
RPA1	3.8	5.1	4.4	4	6	6.2	5	5	5.9	6.8	5.8	6.7
ZNF22	1.5	1.8	1.9	1.3	2.9	2.8	2.5	2.6	2.2	2.4	2.6	2.4
UNG	1.9	2.6	2.2	2.5	3.1	2.6	2.6	2.7	3.2	4.1	3.2	2.9
PRPH	3	2.8	2.8	3.2	3.5	3.5	3.5	3.5	4.1	4.2	4.5	4.6
PPIL4	1.6	1.8	1.8	1.6	4.4	1.6	3.1	4.2	2.4	2.6	2.7	2.2
TDP1	3.7	4.2	3.7	2.8	6	6.1	5.1	5.3	4.9	3.9	6.4	5.9
NANS	4.1	4.2	4.1	3.7	6.7	6.9	7.7	7.3	6.4	5.5	6.1	5.6
COQ5	2.2	2.2	3.8	2.1	3.1	4.9	5.1	4.3	3.3	4.6	3.5	3.7
CLIC4	1.9	1.9	1.7	1.8	2.6	2.3	2.3	2.8	2.9	2.5	2.6	2.8
MARS1	4	4.6	4.2	3.9	6.2	6.5	5.6	6	6.7	6	5.9	6
MRPS28	7	7.1	7.1	4.9	10	9.4	11.1	7.2	11.1	10.2	8	9.1
HIBCH	6.2	6.8	7.4	6.7	11.1	10.5	9.6	10.3	10.4	8.9	11	9.6
TRAP1	5.1	4.8	4.1	4.1	7.6	6.7	5.9	7.9	6.8	6.3	7.8	5.9
MRPS27	4.8	5.5	5.4	4.3	6.6	7.6	7.3	7.8	6.6	8	7.4	7.7
HNRNPF	4	5.1	4.4	4.6	7.1	7.2	7	7.2	6.7	6.8	6	7.2
TPI1	7.4	8.9	8.1	9	11.9	11.1	11.7	10.3	14.3	12.2	11.3	11.5
LRPAP1	2.8	2.5	2.1	2.5	4.3	3.8	3.7	3.9	3.6	3.2	3.4	4.4
SEC11A	7.1	6.7	9.1	6.2	16.5	13.6	10.7	8.9	10.4	9.4	11.5	11.9
QDPR	6.6	6.2	5.6	6.6	8.3	7.9	8.4	9.2	10.3	8.3	8.2	10.5
PPIH	7.4	6.8	7	6.3	11.2	11.1	9.4	8.2	11.6	9.6	8.4	11.3
EXOSC7	4.7	7.9	5.8	4.7	8	11.9	8.9	12.3	9	8.9	8.9	7.3
HMGN4	6.9	7.2	8.2	8	10.7	10.8	10.9	11.6	11	11.7	11.4	10.8
MMUT	3.1	2.8	3.1	3.3	4.3	4	4.3	3.7	5.9	5	3.5	3.8
TRMT112	1.8	2.1	2.2	2.1	2.7	2.5	2.5	2.5	2.6	2.8	3.7	2.9
RPL35A	6.7	7.7	7.7	9.8	13.4	19.6	21.4	13.6	11.1	12.4	11.1	13.1
NT5C	3.7	4.1	4.3	4.8	13.1	9.9	14.9	5.4	6.1	8.5	5	5.5
TRMT61A	3.5	3.9	3.4	3.1	5.7	5.7	3.4	5.8	5.2	4.4	5.8	5.3
PCCA	9.7	11	11.8	8.6	16.6	15.2	18.6	17.2	15.8	15.8	11.7	18
SRSF2	7	6.4	5.6	7.4	9	9.5	10.8	10.7	11.5	12.5	7.4	8.1
PFN1	5.3	5.7	5.3	4.7	6.7	5.8	6.4	6.7	9.1	8.6	7.6	6.1
TRMT5	2.3	4.2	3.7	3.4	6.1	4.7	3.9	5.5	4.9	4.9	5.7	4.9
GARS1	3.1	3.1	2.8	2.5	4.7	3.8	3.6	3.8	4.3	4	4.2	4.7
PYCR2	4.3	4.7	5.1	5	5.1	5.7	5.2	6.3	7.4	5.7	7.3	8.2
PEA15	2	2.1	2	2.5	2.5	2.7	3.5	3.6	4	2.8	2.9	3
MCM3	6.6	7.5	7.1	6.2	20.9	19.8	15.5	14.8	9.7	12.3	9.5	9.6
GMPPB	4.5	4.5	4.3	4.6	5.2	5.5	5.3	5.6	6.6	6.4	6.3	7.5
PML	2	1.9	2.7	2.3	3.4	3.7	3.6	3.1	3.5	3.5	3.2	3
MYL12B;MYL12A	2.6	2.7	2.4	2.1	3.9	3.8	4.2	3.9	3.6	3.7	4.1	3.1
VLDLR	1.1	1.3	1.1	1.2	2.1	1.8		1.8	1.8	1.8	1.7	1.9
ATAD3A	10.8	8.7	7.6	6.9	17.2	13.8	11.2	11.9	12.8	12.7	13.3	12.3
DECR1	7.9	10.9	12.1	7.8	11.1	13.4	14.6	14.5	14.3	11.5	14.7	17.7
NSUN2	4.7	5.7	5.1	4.4	8.7	7.9	8.4	8.3	7.2	7.2	6.9	8.7
ITGA5	2.3	2.4	2.6	2.3	4.4	3.7	4.1	3.3	3.5	3.2	4.5	3.2
PDIA3	3.6	3.7	3.5	2.8	6	5.8	5.4	6.2	5.3	5.2	4.9	5.1
SYT4	1.6	1.3	1.3	1.4	2.2	2.1	1.7	1.6	2.2	2.6	1.8	1.9
PSMG2	2.5	2.8	1.9	3.9	1.8	1.4	1.6	1.4	4.3	3.8	3.9	4.7
MCCC2	9.4	6.2	8.4	4.9	9.6	12.1	11.6	11.6	11.6	9	13.5	9.5
ARF4	2.8	3.5	2.7	2.9	3.8	3.6	3.6	3.2	4	4.8	3.5	5.7
EARS2	2.5	3.1	2.9	2.9	4	3.5	5	5.4	3.9	4.5	3.7	5.1
HNRNPA1	11.2	11.5	11.7	10	20.9	13.2	14.7	16.3	14.2	16.4	19.9	16.7
STOML2	9.5	7.6	9.2	8	16.1	18.1	14.3	14	14.6	12.5	12.4	12.2
RPS28	8.6	8.9	8.8	7.5	11.8	10.8	15.3	12.7	11.3	12.2	14.8	12.8
EMC7	1.5	1.7	1.3	1.3	2.2	2.1	1.7	1.9	2.1	2.3	2.1	2.3
PEF1	2.5	2.7	2.5	2.6	4.2	3.3	3.7	3.9	4.1	4.4	3.9	3.4
GALK1	3.2	3.2	3	4	7	7.5	5.1	5.2	4.9	5.9	4.8	4.7
EPB41L5	3.2	3.8	3.4	3.5	4.5	6.7	5.2	4.9	6.3	4.8	5.1	4.8
SEC22B	5.4	4.5	5	5.8	7	8	5.9	7.3	7.5	9.3	6.4	8.2
PPIL3	4.7	4.9	3.6	3	6.6	6.7	6.8	8.2	7.2	7.3	5.8	4.4
MRPL24	4.8	4.5	4.6	3.4	8.9	4.8	8	6.8	7.3	7.8	5.5	5.7
BUD31	1.7	1.9	1.9	1.7	2.3	2.3	2.3	2.4	2.8	2.7	2.7	2.8
MRE11	8.5	9.3	7.1	8.4	13.8	14.9	15.1	17.8	17.2	10.7	12.2	10.7
AIMP2	4.8	5.2	4.5	4.3	10.2	8	6.9	6.3	6.9	6.7	8.1	6.8
BAX	3.8	4.8	4.9	4.7	5.9	6.8	6	6	7.5	8.8	4.9	6.6
RPS4Y1	9.3	9.4	12.1	12.4	26	17.7	16.8	14.7	20.5	14.7	15.7	15.1
NUP58	4.2	5.3	4.1	3.1	8.5	9.4	6.5	5.5	6.5	4.7	6.2	8.1
RPS3A	12.4	13.8	11.7	13.2	17.9	30.6	16.3	19.7	20.2	20.1	21.5	16.2
AGRN	2.9	2.9	3	3.7	4.6	4.6	4.3	4.7	4.8	4.4	4.6	5.1
MSH6	3.6	4.1	3.9	3.2	7.4	5.6	6.4	5.4	5.2	5.9	5.4	5.9
ATG5	4	4.3	4.5	3.9	9.1	11.3	6.1	5.4	5.6	7.8	7.2	4.9
NEK9	3	3.8	3.4	3.3	5.8	5	5.6	4.6	5.6	5.1	5.4	4.6
NUP188	5.8	8.1	6.8	6.7	10.7	10	9	9.6	9.3	12.4	9.9	10.4
WDR18	4.5	5.7	4.4	5.8	9.2	9.1	7.9	7.5	7.6	7.1	7.9	8.7
LAMA4	1.1	0.9	0.7	0.7		2.6	2.5	1.5	1.1	1.4	1.2	1.4
AHCTF1	2.6	3.6	2.9	3.1	5.5	4.2	3.4	3.9	5	5.3	3.8	4.6
PSME1	4.1	4.6	6.2	4.4	9.5	11.7	9	11.1	8	6	7.9	7.6
PLXNA2	3.7	3.8	3.7	2.6	11.2	11.9	7.1	9.3	6.5	4.6	5.5	4.7
HSP90B1	3.3	3.4	2.9	2.2	6.2	5.6	6	6.5	4.5	4.9	4.4	4.2
TMEM192		1.8	1.7	1.9	2.6	2.6	3	2.6	2.4	3.4	2.4
QSOX2	4.2	4.3	4.1	3.5	6.5	6.6	5.7	6.2	6.7	5.7	6.1	6.2
MCM4	5	6.7	7.8	6.8	20.2	14.4	11.8	11.6	11.1	10.9	8.6	9.9
ACADVL	5.1	5.4	6.4	6	11.7	7.4	8.2	7.6	8.6	8.8	8	10
MRPS2	7.6	7	6.5	5.4	4.3	5.4	5.6	4.5	9.5	12.8	8.2	10.3
ISCA2	2.2	2.6	2.4	2.1	2.7	2.6	2.8	3.1	3.7	4.9	2.9	2.9
MPZL1	1.1	1.2	1.4	1.1	1.7	1.9	1.8	1.8	1.6	1.4	1.9	2.3
HSDL2	4.4	4.6	4.9	4.5	6.4	6.5	5.5	4.8	8.9	7.1	6.1	6.3
RB1	1.7	1.8	1.6	1.6	2.7	2.7	2.5	2.8	2.7	2.5	2.9	2.4
PSME2	3.2	3.6	4.1	3.6	7.8	9.3	6.4	6.5	5.2	5.7	5.6	5.7
TTK	5.6	5.3	5.6	5.6	16.7	11.8	9.2	12.6	8.5	7.7	8.4	9.6
YARS2	3.8	4.4	4	2.9	6.9	6.7	5.4	4.2	6.1	6.4	6.3	4.5
GLIPR2	2.2	1.9	2.2	2	4.4	3.8	3.6	3.1	3.4	3.5	3.1	2.7
RPL7L1	1.5	1.8	2	1.5	2.2	2.5	2.3	2.1	2.6	2.5	2.6	2.7
MTX1	6.1	6.1	5.9	4.2	7.6	10.3	12	9	9.8	10.4	7.8	6.6
SHC1	4.2	2.4	2.8	2.3			9	7.5	3.7	4.9	5.5	3.9
MTHFD2	1.1	1.2	1.5	0.9	1.6	1.6	1.6	1.7	2.1	1.9	1.8	1.7
DTYMK	14.6	11.2	10.5	9.7	26	19.9	17.8	14.3	19.5	18.2	13.8	19.8
NOP2	4.1	4.3	4.7	3.7	6.4	4.9	4.5	6.4	7	6.8	6.2	6.1
MMS19	3.2	3.6	3.8	3.5	6	6.3	5.6	4.2	5.4	5.9	5.1	5.6
IPO8	2.2	2.9	2.1	2.3	2.8	3.6	4.3	3.3	3.8	3.5	3.9	3.4
NOP56	7.3	8	8.2	6.5	11.2	9.9	10.4	9	11.6	11.4	12	11.7
PGM3	4.6	5.3	3.8	3.5	9	7.8	5.7	10.1	5	8.7	6	6.9
FLNB	4.2	4.3	4.1	3.6	6.4	6.5	6.8	6	6.5	6.4	6.2	6.2
HMGA2	5.8	6.6	7.5	6.8	14.3	15.5	13.9	15	10.9	9.8	10.8	10.1
HSPA5	3.5	3.7	3	1.7	5.2	5	4.9	4.7	4.6	4.6	3.8	5.4
MAPK10	1.7	2.1	1.9	1.8	1.6	1.7	1.5	1.5	2.5	3.1	2.2	4
ACO1	6	6.5	7	6.4	9.1	9.9	11.2	9	12.2	9	8.3	10.8
SURF4	4.1	5	4.1	5	7.6	7.7	7.6	7.8	6.9	7.2	6.9	7.6
MMP14	1	0.9	0.8	0.7	1.8	1.4	1.4	1.5	1.6	0.8	1.4	1.5
CDC73	3.6	2.7	2.4	2.7	5.6	4.2	3.7	4.3	4.9	4.6	4	4.5
NUCB1	2.7	2.1	2.6	2.2	4.6	4.2	4.1	4.2	3.6	3.6	3.5	4.1
PIK3C2A	1.8	2.1	2	1.5	3.4	3.5	4.4		3.6	2.4	2.2	3.3
ALCAM	1.3	1.3	1.4	1.7	1.7	1.7	1.7	1.8	2.2	2	2.3	2.2
PTGFRN	1.8	1.8	1.9	2.1	3.3	2.9	4.3	3.4	3.2	2.8	3.1	3
CNIH4	7.6	8.5	7.2	6.9	13	12.9	10.4	12.2	13.9	11.8	10.9	10.8
DDOST	7	6.6	8.3	5.8	16.5	11	11.6	10.7	11.9	10.4	11.4	9.6
CLPTM1L	3	3	3.6	2.9	5.6	5.7	5.4	4.7	4	4.6	5.4	5.5
SRPRB	2.6	3	2.4	2.4	3.5	3.9	3.6	3.7	3.9	4.5	3.8	4.1
MSMO1	1.1	1	1.2	1.2	1.6	1.6	1.6	1.7	1.7	1.9	1.7	1.7
MSN	4.8	4.5	4.1	4.5	11.7	11.1	10.9	9.9	7.2	7.1	6.5	7.2
ZNF740	1.2	1.2	1.3		2.1		2.1	2.3	1.6	2.2	1.7	2.1
RPS27L	5.8	5.8	5.4	4.4	8.6	9.8	7.3	8	8.4	8.6	8.6	8.1
SEPTIN9	3.2	3.9	3.6	3.6	6.4	5.9	6.1	6	5	5.1	6.6	5.8
STT3B	6.4	4.9	4.7	4.2	7.7	7.6	6.7	7.8	8.2	8.3	8.4	6.8
ERP44	6	6.5	7.5	6.1	7.5	10.1	11.2	9.9	9.6	10.5	11.6	9.3
PSME4	4.2	3.7	4	3.2	5.5	5.7	6.6	7.3	5	6.8	5.1	7
AARS2	4.9	7	5.8	4.7	7.4	8	10.2	6.4	11.5	8.9	8.3	6.6
CBFB	2.3	2.6	1.8	2.2	3.4	3.3	4.1	3.2	2.7	4.8	2.9	3.7
MESD	5.6	7.1	5.3	5.6	8.4	9.6	8.2	6.8	8.4	7.7	8.5	12.5
BET1	2.5	2.4	2.5	2.6	9.9	6.6	9	8.7	3.3	3.2	5.2	4
TMED9	4.4	4.8	4.7	4.5	7.7	7.3	6.2	8.3	6.7	7.2	8.2	6.7
NUP93	5.4	7.2	6.2	6.2	11.5	10	10.3	9	9.6	10.3	9.9	9.6
POFUT1	6	5.9	7.4	6.5	10	7.9	8	10	8.9	10.3	11.4	10.1
P4HB	4.6	4.8	4.3	3.7	8	7.4	7.9	8.6	7.1	6.5	7	6.8
SSR3	3.2	3	2.9	2.1	4.1	5.1	4.4	4.3	4.8	4.1	4.3	4.6
GMPS	4.8	6.1	5.5	4.7	7.8	7.1	7.7	7.3	8.2	8.5	7.8	8.7
CALR	3.7	3.5	3.2	2.5	5.8	6.2	5.9	6.2	5.3	5	4.9	5.1
NUCB2	2.8	2.7	2.3	1.9	4	8.2	5.2	5.1	3.5	4.1	4.3	3.4
RPIA	3	3.4	3.4	3.4	5.3	8.4	5.3	6.2	4.9	5.7	5.6	4.6
GCN1	6	6.3	5.7	5.4	14	11.6	8.2	9	9.9	9.5	8.5	9.1
RPS17	14.2	12.7	14.5	9.3	26.9	17.3	20.3	14.8	20.2	18.7	23.2	18.1
CPSF2	2.4	3.3	2.4	2.6	3.7	3.2	3.4	3.3	4.3	4	4	4.7
SDK2	2.3	1.9	2.2	2.8	4.9	5.4	5.9	4.3	4.3	3.8	3.5	3.1
LONP1	5	6.4	5.4	4	13.6	9.4	11.3	11.1	8.6	8.6	7.7	8.1
GTF3C3	2.6	3.3	2.6	3.1	4.7	4	3.4	3.9	4.2	5.7	4.3	4.2
FAM162A	10.2	9.4	8.1	7.5	11.7	9.3	11	12.1	13.9	14.9	16.2	11.1
HDHD5	8.3	16	13.3	9.6	20.1	14.3	17.2	17.8	18.1	15.8	16.1	25
HADHA	6.5	6.2	6.4	5.4	10.3	9.4	9	10	10.1	9.1	9.9	10
DHX16	2.2	2.8	2.5	2.2	3.2	3.1	3.4	3.2	5.5	3.1	3.3	3.5
TARS3	3.1	3.2	2	2.3	5.1	4.7	3.8	3.8	4.7	4.2	4.6	3.5
SULF2	1.5	1.6	1.6	2.3	2.3	2.7	2.9	3.4	2.5	2.7	3	3
TP53I3	2.9	3.2	3.5	4.3	6.4	5.5	5.8	5	4.9	4.9	4.8	7.5
RRP1B	2.9	3.4	2.9	2.6	4.3	3.8	3.5	3.9	4.6	5.6	4.5	4.3
FASTKD5	0.9	0.8	1	1	1.7		1.6	1.6	1.7	1.2	2	1.1
SNX9	4	3.7	4.1	4	6.4	7.7	6.1	6.7	6.9	6.3	6.2	5.8
MED20	3.1	3.3	3.3	3.3	4.7	4	6.3	4.7	4	6.4	5.3	5.1
ODR4	5.9	7	6.2	5.3	12.3	9.3	11.8	10.6	9	8.2	9.4	12.4
GTF3C4	3.5	3.9	3.3	4.1	4.9	4.6	4.6	4.6	7	5.7	4.3	6.8
LAMC1	13	16.4	10	10.1	63.4	55.1	58.4	53.6	19.4	16.4	25.9	17.6
SLC25A20	5.2	5.5	5.2	5.9	7.7	7.7	6.5	8	9.3	10.6	7.9	7.1
SDCBP	2.4	2.2	2.2	2.2	3.3	3.4	3.6	3.6	3.6	3.7	3.3	3.9
FDPS	2.6	2.5	2.5	2.6	4.1	3.4	3.6	3.8	4.5	4.1	3.5	4.4
TPM2	1.8	1.8	1.7	1.8	4.3	5.2	3.1	3.1	2.3	3.4	2.8	3
WDR1	5.4	5.2	5.2	4.9	8.9	8.6	8.9	9.5	8.4	7.6	9.8	7.4
QTRT2	3.5	3.5	3.4	3.4	4.6	5.1	3.9	4.1	5.4	5.9	5.6	5.2
RRP9	3.2	2.9	2.6	2.9	4.2	5.5	3.6	4.6	5	4.3	5	4.2
PARVA	2.5	2.1	2.1	2	3.3	3.2	3.3	3.1	3.3	3.5	4.2	3
NOL9	5.2	6.2	5.6	4.9	7.5	7.5	7.1	5.9	10.4	9.4	8	7.6
FNTA	3.4	4.2	4.4	4.1	6.1	5.9	5.5	5.3	7.9	6.5	5.6	5.9
MRPL22	3.7	4.1	4.3	4.2	6.8	11.9	8.9	8.4	6.5	6.2	6.3	7.1
MRPS7	7.5	6.8	6.7	8	12.2	9.6	11.7	8	10.5	12.2	11.1	13
LIMS1	2.9	3	3.4	2.9	4	3.7	5.5	7.2	5.3	4.4	5.4	4.8
DNAJC10	3.2	2.7	2.9	2.6	6.1	5.1	3.8	3.4	4.6	4.2	4.7	5
SEMA3C	1.5	1.4	1.2	1.7	2.7	2.5	3.1	2.6	2.4	2.6	2.1	2.2
FNDC3A	1.7	1.6	1.6	1.3	2.4	2.3	2.4	2.1	2.4	2.6	2.4	2.6
NUP160	10.6	12.2	13.4	9.3	22.5	14.4	16.4	17.1	18	15.9	24	15.7
SYNJ2BP	3.3	5.1	3.3	3.2	7.3	6.3	7	6.1	7.7	4.9	6.9	4.8
FLRT2	0.9	0.7	0.5	0.7	1	1		1.2	1.3	1	1.1
MCCC1	5.8	6.2	6.4	4.6	11	10.5	8.3	8	9.2	7.9	10	10.4
BCKDHA	4.4	4.4	4.6	5.9	10.2	7.7	8.5	7.6	8.2	7.4	9	6.9
DPY19L1	3.8	6.1	5.5	4	12.3	14.9	5.5	12.8	7.4	9	6.6	8.5
CDC123	1.1	1.5	1.4	1.1	1.8	1.5	1.7	1.9	1.8	2.5	2	2
GYS1	3.6	4	3.9	3.9	6.4	5.8	5.8	5.8	5.7	6.3	5.6	7.5
ETFA	8.3	8.6	11.1	8.2	20.3	15.3	15.1	17.8	13.8	12.8	19.7	12.9
CD81	2.5	2.2	2.7	2.7	4.5	3.5	2.8	3.2	4.7	4.3	3.9	3.7
NUP205	13.6	13.1	14.2	12.1	17.7	17.3	14	18	18.6	23.3	22.5	22.3
PTBP1	6.1	4	3.8	4	13.1	9.1	10.5	11.7	7.7	7.5	6.6	7.6
SEC23A	3.3	3.5	3.6	3.2	5.9	4.8	5.2	5.8	5.1	6.3	5.4	5.3
PSPH	2.7	2.7	2	2.2	3.8	3.1	3.9	3.9	4.5	3.9	2.7	4.4
STT3A	4.3	5.5	5.2	4	9.1	6.2	9.4	8.1	7.2	7.1	8.5	8.5
SMARCA1	1.3	1.8	2	1.7	2.7	2.3	2.3	2.3	2.5	2.9	2.6	3
DNAJA3	4.8	6.1	4.4	3.9	7.2	8	7.1	5.6	7.5	9.2	7.4	7.6
KPNA2	1.4	1.6	1.5	1.2	2.4	2.2	2	2.1	2.1	2.6	2.2	2.7
AGPAT5	3.1	4.9	4.2	6.3	7.8	7.2	11.7	5.9	5.5	6.7	8.2	9.9
RBM8A	2.2	2.2	2	2	3.1	3.5	2.9	2.4	3.8	3.8	3.8	2.5
PYCR1	4.1	4.4	3.4	2.9	6.6	6.1	5.3	5.3	6.2	6.6	5.5	6
DNAJB11	4.1	4.6	4	3.4	6.8	6.9	6.1	6.2	6.4	7	7.7	5.4
NCAPG	4.7	7.1	5.2	2.9	34.1	26.5	12.7	20.3	7.6	10.7	6.8	7.9
H2BC17;H2BC3;H2BC21	21.2	22.4	24.5	20.7	54.5	53.4	51	68	35.8	38.4	38.9	33.9
DHX8	1.4	1.8	2.3	1.4	3.6	4.4	2.6	3.7	2.5	2.9	2.7	3.2
MAD2L1	3	3.8	5.4	2.9	13.6		12.7	4.8	5.8	6.7	7.1	5.4
MEST	3.3	3.7	3.3	3.6	4.6	4.2	4.3	5.6	4.9	4.5	6.8	6.9
LARP4	1.4	2.1	1.7	1.6	2.6	2.8	2	2.6	3	2.6	2.5	3
ALDH18A1	5.3	8.2	5.8	5	14.5	10.3	10.2	10.1	9.5	10	9.8	10.8
PRKDC	12.3	13.6	16.3	12	20.9	20	19.4	19.9	20.1	19.3	18.9	31.5
PLCH1	3.3	3.6	2.8	1.7	6.8	7.3	8.1	7.3	4.9	4.5	3.9	5.5
NOL11	1.9	2.2	2	2.3	3	2.4	2.8	2.9	3.5	3.5	3.3	3.8
CAD	6.6	7.4	6.9	6.1	12.5	11.4	12.4	9.9	12.1	10.9	10.5	11.4
FUBP3	2.7	3.8	4	3.2	7.4	5.6	5.6	4.7	5.4	5.1	5.8	6.6
HMGN3	3.6	3.4	3.3	3.6	5.3	5.8	5.4	5.9	5.4	5.2	5.3	7.4
TBL3	3.5	3.9	4.3	3.4	6.2	5.9	5.3	5.5	6.6	6.1	6.1	6.4
THUMPD3	2.2	2.6	2.5	2.7	4	3.3	3.4	4.3	3.8	6	3.6	3.2
LMAN2	2.9	3.4	3.1	2.8	6.2	6.3	4.5	5.9	4.7	5.6	4.3	6
LTA4H	10.6	9.2	11	12.2	18.7	17.5	18.4	20.5	21.9	16.6	13	20.3
ECH1	5.2	4.5	4.8	4.7	7.1	8.4	6.2	5.6	10.1	8.2	7.8	6
TEX10	6.6	7.1	6.9	6.5	7.4	9.8	8.8	9.3	11.3	14.6	10.2	9.4
H2AC17;H2AC12;H2AC14;H2AJ	20.6	23.7	21.7	25.7	64.6	70.9	63.2	55.7	37.2	46.3	37.1	33.3
UTP18	2.8	3.2	2.5	2.7	5.1	5.4	4.3	4.1	5.8	4.2	4.9	4
INPPL1	2.1	2	2.2	2.2	3.4	2.3	4.8	3.5	3.2	2.8	4.9	3.4
TST	9.4	6.5	5.7	7.6	11.8	13.1	16.3	16.4	9.7	11.4	12	15.8
ADAM10	1.9	1.5	1.8	1.5	3.1	2.2	2.7	2.9	2.8	2.5	3.1	2.6
MYO1C	2.4	2.6	2.3	2.2	4.5	5.2	5.5	4.2	3.9	4.8	3.6	3.9
SGPL1	4.9	3.9	3.5	4.5	7.9	6.6	6.8	7.6	7.5	7.8	6.3	6.7
TSC22D4	3.5	3.2	2.7	2.6	4.2	7.5	6.1		4.8	3.7	5.8	5.9
PDCD4	1.7	2.1	1.6	1.6	3.5	3.6	3.2	3.4	2.8	3.3	3	2.7
PSMB2	7.5	6.1	7.1	8	11.7	8.6	14.2	9.7	10	15.4	14.3	8.8
RRM2	1.4	1.3	1.8	1.4	7.1	3.5	3.4	3.5	3.2	2.8	1.8	1.9
MSH3	3.2	4.2	2.9	3.5	5	5.8	4	7.5	5	6	7.6	4.5
NUP37	5.1	5.6	6.4	4.6	15.9	13	10.8	12.1	9.7	9.9	9.1	8
ARAP1	1.4	1.8	1.6	1.8	4.3	4.1	4.9	5.2	2.4	2.6	2.4	3.6
MRPL11	5.5	7	9.1	7.7	13.4	10.5	12.1	11.4	12.3	14.7	12.9	9.6
NACA	2	2.1	1.9	2.2	3.5	3.6	3.5	3.6	3.4	3.5	3.4	3.6
APRT	5.4	5.8	5.4	6.2	7.9	8.3	7.5	8.9	9.2	10.3	9.9	8.9
MTHFD1L	3.5	4	4.3	4	6.4	5.8	6.5	4.8	7.6	7.2	6	6.1
PDIA4	3.4	3.3	3	2.3	6.4	7.3	7.9	6.9	5.2	5.2	5	5.1
PLXNB2	2.8	2.9	2.8	2.6	5.4	4.5	4.2	4.3	4.9	4.4	4.7	4.9
NSUN5	1.7	1.6	2.5	1.7	2.9	2.5	2.5	2.5	2.7	4	2.9	3.1
HEXB	4.4	5.5	5.3	4.9	9.9	9.2	10.4	7.8	7.7	7.7	8.3	10.3
DLG1	3	2.3	2.3	2.6	3.4	5.2	4.1	4.5	4.3	3.5	5	4.4
GANAB	6.3	7	6.2	5.7	10.6	10.6	10.9	9.8	10.8	11.5	9.8	10.9
GNB4	1.4	1.3	1.4	1.5	2.9	2.2	2	3	2.1	2	3	2.5
SEL1L	1.9	1.9	2.1	1.8	3.4	2.9	2.4	2.5	4.9	2.7	2.8	2.6
EPB41L3	3.4	3.4	3.5	4.9	8.3	8.9	9.6	7.5	5.9	6.8	6.2	7.2
KIFBP	1.9	2.3	2.1	1.9	2.2	4.4	3.2	3.3	3.9	3.1	3.3	3.8
SDF4	1.1	1.3	1	1.3	1.6	1.7	1.5	2	1.9	1.7	2	2.4
MSI2	4.6	4.9	5.3	4.6	8.3	7.8	5.9	7.1	8.9	6.8	8.9	8.5
CMSS1	2.1	3.1	2.5	2.6	4.4	3.6	2.9	3.8	4.7	4	5.4	3.4
BAZ1A	2.5	4.2	2.4	2.5	4.6		5.4		4.7	5	4.8	5.4
PCID2	4.2	4.4	5.8	4.3	7.2	9.4	7.9	7.6	7.9	7.8	8.6	7.6
MAGOHB	5.9	6.2	5.9	4.9	11.3	16.3	10.5	9.3	11.2	9.8	8.8	9.3
KRR1	2.2	2.9	2.4	1.8	4.5	4.1	6.5	3.4	3.6	4.1	4.5	3.6
FUT11	2	2.5	2.4	1.9	3.2	3	2.9	3.2	3.6	4.1	4.3	2.9
PFKFB3	1.1	1.1	1.5	0.5	2.2	1.4	1.7	2.4	2.3	1.5	1.6	1.8
LOXL2	1.8	2.1	2.5	1.8	5.2	4.9	5.2	5.3	4	2.5	4.2	3.4
CDK2	2.2	3	3.3	2.9	5.5	4.7	5.7	3.8	4.9	4.9	4.4	5.5
METTL1	2.9	3.6	3.1	2.6	10.9	11.1	7.3	9.8	5.8	4.9	5.8	4.5
PUS7	3.8	4.8	4	3	6.7	5.7	5.6	4.2	6.6	5	6	9
SEC63	2.6	2.9	2.7	2.4	3.2	3.2	3.1	3.8	4	4.1	6.5	3.8
WASHC5	6.8	5	7.5	6.2	10.4	11.9	10.2	9	9.4	11.3	13.3	10
XPOT	5	5.3	6.1	3.8	10.2	9.8	7.8	6.8	8.1	9.5	8.3	9.2
DDX39B	5.6	6.5	7.4	6.7	20.1	9.6	11.2	11.4	12.7	11.2	11.3	10.1
MCM7	6.2	9.6	9	7.3	27.3	17	20.3	19.6	14.5	13.5	11.2	16.4
PSMB7	3.5	4.5	5.6	5.3	6	6.1	6.4	6.5	9.1	7.6	10.6	5.6
DDX52	1.8	2	1.8	2.2	3.6	2.9	2.1	3.4	3.2	3.2	3.4	3.7
INTS4	4.2	4.2	3.1	3	7.3	6.3	6.1	4.6	6.6	6.5	6.3	5.8
ACOT1	3.2	3.1	3.6	4.3	7.3	7	5.8	6.2	7.2	5.1	4.7	7.7
NUP107	7.1	8.7	6.6	7.5	12	9.3	9.8	10.4	11	17.4	13.2	10.4
MLEC	5.9	7.1	7.1	6.5	13.6	14.9	17.6	13.7	11.8	10.8	10.9	12.8
BCCIP	3.7	3.2	2.8	2.5	5.6	4.9	7	7.2	5.6	5.1	5.5	5
FAM98B	7.6	5.9	7.7	5.7	14	12.5	9.3	8.8	12.2	11.6	12	11
MCM2	5.3	6.3	6.9	6.3	19.2	17.7	19.7	15.3	10.8	10.8	10.6	11
NUDCD2	4	4.4	3.9	2.1	5.7	5.9	5.2	6.1	6.8	7.3	4.8	6.3
NDNF	16.5	15.3	11.5	13.6	21.8	19.8	28.1	22.3	26.5	22.7	22.2	28.1
DARS1	6.7	7.3	7.5	5.8	11.6	13.7	12.7	14.2	11	14.3	12.9	9.7
CAP2	2.6	2.7	3	3	4.9	4	4.1	5.2	4.8	4.8	5.6	4.6
CDC42EP5	0.6	0.6	0.6	0.8	1.1	1	1.7	1	0.9	1.1		1.4
CTSA	7.3	5.3	8	12	17.8	11.8	12.5	13.2	13	17.2	12.8	14.3
PPIG	3.7	4.7	3.5	4	5.5	5.7	5.8	5.7	6.6	5.9	7.8	7.6
ANXA7	3	4.6	2.9	2.4	6.5	7.8	7.4	7	5.2	5.8	5.3	6.4
DCAF13	1.4	1.5	1.4	1.6	2.3	2	2.2	1.9	2.4	2.5	2.4	2.9
HADH	8.7	12.6	9.1	8	19	23.1	20.8	18.4	17	17.7	17.4	15.7
RNF114	1.4	1.2	1.1	1	2.3	1.4	1.4	2.2	2.3	1.6	1.8	2.5
TMEM43	5.5	5.1	5.9	4.7	11.4	8.5	11.4	8.8	8.9	10.6	8.7	9.2
RBM19	1.3	1.4	1.4	0.9	2.3	6.1	3	2.7	2.5	2.5	2.1	1.8
PMM2	4.9	4	5.3	3.5	8.2	9.8	10.4	6.7	8.9	9.5	7.2	5.6
PLIN3	2.9	2.7	3.1	2.5	5.7	5.8	6.4	7	4.9	4.9	4.7	5.3
NOP58	10.5	11.6	10.3	8.5	14.9	13.8	13.4	15.1	17.2	19	17.6	18.6
FTSJ3	3.3	3.4	3.2	2.9	5.5	5.4	4.7	5.4	5.9	5.4	5.5	5.8
PALLD	1.2	1.2	1.2	1.2	1.9	1.9	1.8	1.7	2.1	2.2	2.1	2.3
CCNY	2.8	2.9	4	3.7	5.3	6.4	7.2	6.7	5.9	5.9	4.1	7.8
PXDN	1.1	1.2	1.1	1.1	1.6	1.7	1.5	2	2	2.4	1.9	1.8
SSBP1	11	16.8	12.6	9.1	19.9	26.2	23.4	19.2	19.3	23.6	23.7	21.6
MRPS14	4.6	5.1	4.3	4.1	8.9	9.8	10.8	9.3	6.2	6.8	8	11.2
IPO4	4.9	5.4	5	4.1	9	7.8	7	6.5	9.6	8.5	7.8	8.7
P4HA1	6.2	4.9	5.8	3.8	9.2	11.2	8.1	10.7	8.6	9.7	10.3	8.3
RPRD1B	3.8	3.7	4.1	3.9	4.8	5.5	6.9	5.5	7.3	5.1	9.5	5.8
TOMM34	2.1	2.5	2.9	2.5	3.6	3.6	2.9	2.9	6.5	4.2	3.6	3.6
FTL	0.8	0.8	0.9	1.2	1.7	1.5	1.2	1.8	2.1	1.7	1.5	1.4
PRPF38B	3.1	2.9	3.2	3	5.1	5.2	6.8	4.4	4.9	3.8	6.4	6.8
MYADM	1.9	1.9	1.8	1.9	6.8	4	2.7	3.1	4	2.7
PLOD3	2.5	2.6	2.8	2.3	4.5	6.3	7.5	5.5	3.8	4.3	5.3	5
IGF2BP3	7.2	8	7.9	7.8	16.3	17.2	16.9	19.3	13.6	15.3	13.9	12.6
ARMC9	2.2	2.3	2.7	1.8	3.3	2.9	2.7	3.7	6	4.2	3	2.9
DHTKD1	3.6	4.4	4.1	4.8	7.8	7.4	11	4.3	7	7.4	7.6	8.1
NAMPT	3.1	3.5	3.4	2.8	5.8	5.4	5.9	5.8	5.6	5.2	6.3	6.1
MANF	3.2	3.2	3.3	2.3	5.3	5.8	6.4	5.2	4.6	5.8	5.2	6
PDIA6	5	5	4	3.2	8.1	9.7	8.7	9.7	7.9	8.5	7.7	7
UTP23	1.8	1.6	2.3	1.9			2.6	3.6	2.1	3.7	4.6	3.5
POFUT2	3.4	4.7	5	3.1	8.6	13	7.6	7.6	7.8	7.1	9.6	4.8
CUL4A	1.8	2	2.4	1.7	4.1	3.7	3.9	4	2.6	5.4	3.1	3.1
RRS1	2.4	2.5	2.2	2.8	6.6	6.1	4	3.3	3.8	4.2	5.6	4.2
CALU	2.9	3.1	3.4	2.4	6.1	6.8	6.6	6.3	5	5.9	6.1	4.5
MYH3	1.8	1.8	1.8	1.8	3.6	8.3	3.7	7.8	4.3	4	3	1.8
ALG5	5.2	6.9	5	6.1	7.6	6.7	6.5	7.8	13	8.4	8.9	12
MYO6	6.5	8.2	7.2	5.7	10.9	10	11.2	10.2	13.2	13.1	10.5	13.6
TPM3	2.5	2.3	2.3	2.4	5	7.2	4.5	4.6	3.9	4.3	4.7	4.6
ALDH6A1	6.7	7.9	6.9	8	14.5	14.9	10	12.5	12.7	15.3	13.3	12.5
MAT2B	6.7	6.6	7.5	5.7	13.3	10.5	15	13.3	11.2	13.3	9.3	14.7
THOP1	9	8	8.5	7.6	11.5	13.6	15.3	14.3	14.7	13.1	12.2	20.5
DHX40	1.3	1.6	1.2	1.5	2.2	2.5	1.9	1.7	2.5	2.4	3	2.1
UFL1	3.5	3.9	3.5	3.4	6.6	7.2	5.7	5	5.9	7.8	6.8	5.7
XPO4	3.3	3.7	3.2	3.2	12.8	6.7	5.4	6	5.9	5.3	5.6	7.8
THOC6	3	3.6	3.6	3.2	4.9	4.6	6.2	4.2	6.5	5.5	6.5	6.1
MDK	0.5	0.6	0.6	0.7	1.1	1.1	1.1	1	0.9	1.4	0.9	1.1
TMX3	4.6	5.8	4.9	4.3	7.1	9.7	9.9	7.2	8.3	13.6	7.2	7.3
UTP15	4.6	3.9	4.5	7	9.4	9.1	6.8	11.7	9.7	8.5	9.1	9.7
SLC16A1	4.6	6	5.7	3.9	11.8	10.9	9.5	10.3	8.8	7.8	9.4	11.2
GMPPA	3.6	4.1	3.8	3.6	5.1	7.1	5.5	5.7	10	8	5.7	4.3
H1-3	9.3	12.2	17	10.8	49.8	53.2	91.9	78.8	27	21.1	20.8	22.4
BCKDHB	6	6.2	6.5	6.1	11.1	8.6	8.8	6.9	16.7	10.7	7.9	10.6
RPF2	5.8	8.9	6	3.8	13.6	12.3	10.8	13.8	10.6	12.7	11.4	10.9
DKC1	8.1	10.3	9.7	10.3	18	25.2	18	12.2	20.3	18.4	18.7	13.7
PAK1IP1	3.2	3.7	3.7	4.2	7.2	6.6	6.1	5.6	6.8	6.2	7.5	7.2
SLC39A14	1.3	1.6	1.2	1.1	4.3	3.7	2.3		2.5	3.4	1.9	1.9
DIPK2A	2.1	3.1	2.2	3.3	4.9	4.7	4	2.8	5.8	4.5	5.7	3.8
CCN1	2.3	2.3	1.8	1.4	3.5			4.9	3.4	3.9	3.4	3.9
IFIT5	1.1	1.1	1.1	1.5	2.3	2.7	2	2.1	2.1	2	2.6	2.2
MCM6	4.9	5.9	5	4.9	16.6	9.3	10.4	10.1	10.5	9.5	9.2	9.5
BUD23	1.1	1.2	2	1.3	2.4	3	1.9	2.2	2.6	2	3.3	2.8
WDR3	4	3.8	4.3	3.4	6	6.8	4	7.4	6.7	6.4	8.3	7.9
HMGN2	5.8	5.8	5.1	6	17.5	15.5	13.9	12.6	12.1	10	9.8	10.9
ASCC3	3.4	4.5	4	3.7	6.3	5.7	6.6	4.7	8.3	6.8	6.7	7.5
RPN1	5.4	5.1	5.2	4	8.9	7.9	9.7	8.9	9.8	8.9	8.2	10.5
UTP3	5.1	4.7	4.2	3.7	9	9.9	11.9	9.3	7.1	7.5	7.1	11.6
SAMHD1	1.9	2.1	2.5	2.6	4.1	5	5.7	4	3.7	4.5	4.3	4.4
DDX10	3.3	2.5	2	1.8	4.4	3.1	3.3	3.9	5.6	4.6	4.3	3.6
SLC2A3	1.2	1.5	1.4	1	2.4	2.5	1.9	2.1	2.5	2.2	2.4	2.6
SNX18	2.6	2.3	2.1	2.3	4	4.6	4.2	4	4.5	4.7	4.8	3.7
RABL3	4.5	3.9	5.9	5.6	11.3	11.3	9.5	7	10.3	11.5	6.8	9.3
GABPA	1.9	2	1.5	1.6	4.1	4	3	2.3	3.2	2.8	4.9	2.4
GALNT1	2.7	2.2	2.2	1.9	4	3.1	5.1	2.9	3.8	3.9	4.8	4.5
NOL6	3.5	3.7	3.2	3.3	5.1	4.7	4.3	4	5.8	7.9	6.3	6
GTPBP4	3.4	4.3	3.3	2.7	5.4	4.9	4.9	5.7	6.4	6.4	5.8	7.1
SDHD	15.6	9.9	9.1		17.7		28	27.9		21.2	22.7
TXNDC5	3.9	4.7	3.6	3.4	8.3	8.5	8.2	8.6	6.3	10.6	5.7	7.3
ERAP1	3.9	3.3	3.7	2.6	11.9	23.3	12.4	10.2	6	6.3	5.2	8.2
NTHL1	1.9	3.1	2.1	2.1	3.3	3.2	3.3	2.6	4	6	4.1	3.3
FAHD2A	6.5	7	5.4	7.9	28.1	17.7	18.4	15	11.5	11.4	14.2	14.3
NTMT1	2.3	3.1	2.5	2.9	5.5	4.8	3.3	4.9	6.3	4.9	4.1	5.5
TMED10	5.5	5.9	4.5	4.3	8	7.6	9.1	10.5	10	9.1	10.5	9.2
UBAC2	3.1	2.6	2.7	2.3	5.7	5.5	6.9	4.9	5.3	5.1	4.9	5.4
CHPF	1.2	1.2	1.1	1.2	1.5	2		1.8	1.8	2.6	2	2.8
TMX1	8.6	8.1	7.4	10	12.8	12.3	19.1	13	17.4	16.4	14.3	17.7
MOGS	10	8.7	7.8	6.5	15	15.3	10.4	13.2	15.6	16.5	14.8	16.6
TMED5	4.3	6.6	4.3	3.3	10.3	7.9	8.2		11.6	10.5	6.4	7.4
ECI2	4	4.3	4.5	3.9	9.4	10.3	6	8.6	8.1	7.2	8.2	8.6
HMGCL	5.7	6.2	5.4	6.3	12.9	7.3	13.6	10.3	9	12.2	8.4	16
P3H1	3.6	3.5	3.1	3.7	6.5	5.6	6	4.7	6.1	5.6	6.8	8.4
SPTLC1	4.8	4	3.9	2.8	8.2	5.5	5.7	8.1	8.3	6.4	9.1	6.3
UXS1	2.5	1.7	3	2.4	6.5	5.2	5.8	5.2	3.5	4.3	5.5	5.6
TMED2	5.2	5	4.9	3.7	8.1	8.3	12.9	8.3	7	13.3	9.3	7.2
RCN1	3.5	3.6	3.3	3.2	6.9	6.8	7.8	7.5	6.6	7	6.6	6.6
GRN	2.9	3	3.2		11	6.3	6.7	6.3	5.4	6.4	5.5	6.8
GSTK1	3.1	3.1	3.8	4.1	8.2	6.1	11.3	7	6.8	7.7	7.1	5.8
HIBADH	6.2	6.5	6.2	5.3	10.7	9.3	15.7	14	16.2	9.8	8.4	13
SERPINH1	3.8	3.9	3.7	2.9	8.1	8.7	8.3	9.3	6.6	6.6	7.2	7.9
FAM98A	3.3	3.6	3.1	2.9	5.5	5.8	6.2	7.8	6	6.1	5.8	7.6
CUX1	2.3	2.2	2.9	2		3	4.4	5	5.6	2.9	4.4	5.8
ECI1	9	9.4	10.5	7.1	17.6	16.5	32.4	30.2	17.8	19.7	18.5	15
MPST	8.1	9.4	8	6.4	16.9	12.6	11.6	12.3	21.7	13.7	14.4	13.3
ELOVL5	1.3	1.3	1.1	1.5	2.4	2.2	2	2.2	2.8	2.6	2.4	2.4
NAT10	4.8	4.6	3.9	3.6	10.5	8.2	7.1	6.1	7.7	9.7	8.1	8.1
GNPNAT1	8.1	6.7	5.9	2.8	14	18	12.8	12.4	11.1		12.3
ASPH	5.2	5.5	5.3	7.1	9.4	13.3	12.4	12.4	11.8	11.1	12.6	10.6
SLC30A7	3.7	4	3.4	4.2	8.1	7.9	9.7	9.5	7.2	8.4	8.1	6.9
MRC2	1.2	1.3	1.2	1.1	1.6	1.7	1.9	1.3	1.8		2.4	3
IMP4	2.4	1.8	1.9	2	3	2.6	2.8	2.7	4.4	3.5	4.5	3.9
PHGDH	4	4.4	4.1	3.5	9.3	8.2	8.2	8	8	8.2	8	8.1
SCO1	4.3	4.5	5.2	4.1	6.7	7.8	7.4	8.5	10.7	8.8	9.6	7.2
OAT	2.3	3.6	2.3	2.2	5.6	4.8	4.2	5.1	5.3	5.7	5	5.2
SLC1A5	2.2	2.2	2.3	1.3	7.1	8.5	6.4	4.5	5.1	3.9	3.7	3.4
CTSC	11.5	6.8	11.6	10.5	17.1	22.6	26.6	18.1	18.3	19.4	20.8	23.1
P4HA2	2	2.1	2.1	1.5	3.8	3.5	3.5	2.8	3.2	3.7	3.8	4.9
IGF2BP1	21.1	13.9	12.1	12.3	37.2	33.7	36	32.6	32.5	26.7	31.6	29.4
ADAM9	1.2	1.1	1.5	1.1	1.9	2.5	1.9		2.1		2.7	2.8
GLB1	4.8	5.4	6.4	5.6	17.9	12.3	15.9	22.3	12.1	11.6	11	10.6
RAB34	5.2	4.4	3.6	3.4	10	6.9	12	8.6	9.5	10.2	9.2	4.9
PNPT1	8.1	7.2	4.8	7	11.2	9	10.2	11	13.9	15.4	13.8	12.3
ABLIM2	0.9	1	1.1	0.8	3.3	2.2	2.3	1.8	1.7	2.1	1.9	2.1
PSAT1	2.5	2.7	2.2	2.1	5.6	5.3	5.3	4.9	4.8	5	4.8	5.1
SPOUT1	2.6	2.8	2.9	2.2	9.1			7.1	7.7	3.5	4.7	5.7
ACAA2	8.2	10.3	8.2	8.5	19.1	16.6	19	17.9	17.2	12.9	25.1	17.5
POLR1G	2.3	2.9	2.6	2.9	4.7			6.7	3.4	4.9	8.5	5.3
SHMT2	4.5	5.5	4.3	4.4	13.5	11.4	11.8	11.2	9.8	9	9	10.9
DDX27	1.8	2.5	2.4	3.5	5	5.2	3.9	5.1	4.2	5.9	5.4	5.5
MYDGF	4.4	4.6	4.8	4.2	6.9	6.7	7.4	5.2	12.9	5.4	8.3	10.7
PURA	4.8	5	4.2	4.9	8	7.6	5.6	6.7	6.8	12	7	13.2
FKBP10	3.1	3.8	3.6	3.5	6.4	8.5	6.4	6.2	8.5	8.3	6.6	5.6
HK2	2.5	3.3	3.3	2.4	4.8	5.4	3.6	5.2	7.7	6.5	5.5	4.4
NES	3	3.1	3	2.9	11.3	11.5	11.1	12.3	5.7	7	5.7	6.6
RAVER1	2.4	2.8	2.5	2.5	7.6	6.9	5	4.6	4.2	5.4	5.3	6.3
ARL1	2.7	3.5	3.1	3.5	9.8	7	8.1	6	6.8	5.9	7.2	6.8
NIFK	3.1	3	2.8	2.1	4.6	4.5	4.8	4.9	4.9	4.6	7.2	6.4
MYL6B	2.6	3.2	2.6	2.4	4.2	3.4	5	5.2	5.8	5.5	5.2	6
PGRMC2	3.7	3.2	3.5	3.8	6.5	6.5	7.2	5.7	10.1	5.3	7.2	7.3
LMAN1	5.8	5.9	6.5	4.4	16.8	13	11.8	10.1	10.2	13.9	14.3	9
PTGR1	9.1	9.3	8.2	7.3	16.9	11.4	10.1	18	27.4	10.3	18.3	15.3
NUP210	13.7	15.2	8.8	13.6	11.4	6.5	7.5	5.1	27.1	23.5	22.4	34.8
SEC61A1	2.4	2.5	2.4	2.1	5.1	5.2	4.2	5.2	5.1	4.7	4.7	5.5
FAH	11.2	11.3	12.1	12.5	54.7	43.7	16.3	48.9	23	18	25	34.1
RRP12	4.1	4.2	3.2	3.4	8	5.7	6.7	6.8	7.9	7.2	6.7	10
LIN28B	19.8	25.6	24.9	20.2	42.3	35.9	47	59.7	63.4	35.7	46.6	47.9
RCC1	13	15.9	12.4	10.2	30.7	24.1	30.7	28.5	20.9	22.8	28.3	38.2
PGM2	9	8.4	10	9.9	23.4	19.2	23.3	24.1	21.1	17.4	20.6	20.9
DDX54	4	3.4	2.6	4.6	7.4	7.3	6.4	3.9	5.2	7.3	9.3	9.7
RBM28	2.6	2.7	2.4	3.1	5.3	4.3	4.9	3.6	5.2	4.8	7.1	6.1
NTPCR	4	4.1	4.4	3.7	13.3	8	10	8.6	7.9	8.4	10.7	8
CDK7	1.9	1.7	1.4	1.7	2.5	3.3	2.1	2.2	4.4	3.9	3.6	2.7
NEDD4	2.2	2.1	2	1.8			3.4	3.7	3.6	3.2	4.2	6.6
PLOD1	2.1	2.2	2.1	2.2	4.8	4.9	4.7	4.2	4.9	4.4	5.1	4.5
DNAJC16	2.3	2.6	2.9	1.9	4.8	4.5	3.2	4.7	4.7	5	5.2	6.6
PTK7	1.5	1.6	1.7	2	2.8	2.8	2.4	2.6	4.6	3.3	3.9	3.1
RSL1D1	3.5	3.9	3.7	3.5	6.4	5.3	5.2	5.8	8.8	7.5	8.1	7.5
ANXA5	4	3.8	4.1	3.4	22	14.4	16.7	18	9.8	7.8	8	8.3
PELO	1.4	1.7	1.4	1.4	2.6	1.9	2	2.1	2.5	3.3	4.8	2.3
ISOC2	5.1	6.2	5.6	4	10.7	10	11.7	9.7	9.6	14.2	8.5	13.8
PTGIS	3.4	2.5	3	2.6	3.9	4.8	5	4.2	6.7	6.4	6.8	5.7
OSTC	3.1	3.1	3	2.2	6.9	6.4	6	5.9	6	6.6	6.4	6.4
NPM3	3.9	4.6	4.7	4.2	10.7	6.2	9.6	9.7	10.8	9.5	10.8	7.6
QPRT	6	5.2	5.3	6.7	16.8	12.6	12.5	13.4	13.4	13.6	12.9	11.6
FBL	6.6	6.8	8.2	6.3	14	15.7	13.4	13.7	14.3	13.9	12.3	21.8
LIG1	2	2.1	1.4	1.8	4.2	3.5	2.1	4.2	5.8	3.9	3.1	3.6
EPHA2	2.4	3.2	2.3	3.3	7		4.5		5.6	6.2	5.3	7.8
AAAS	6.8	7.6	6.9	7	15.4	15.3	12.4	11.9	15	18.4	11.5	18.2
TMPO	3.5	5.9	3	3.4	15.6	10.6	8.8	8	9.4	9.7	9	7.1
HADHB	6.5	6.6	7	7.6	25	19	28.8	16.4	14.1	15.4	15.8	16.7
ARG2	1.2	1.3	1.4	1	2.7	2.8	2.6	2	2.1	2.3	3.3	3.1
CKAP4	5.6	5.4	5.6	5.8	10.7	9.4	10	9.2	11.9	12.6	10.9	15
H1-5	26.5	32.9	29.6	29.5	299	175.4	135.1	149	68.7	52.1	69.9	75.3
ERLIN2	5	5.4	5.5	5.9	10.1	11.8	13.2	10.8	12.6	13.2	10.6	12.6
AK2	5.7	5.5	5.3	6	12.6	11.2	12.9	11.7	13.4	10.4	14.7	12.7
HSPA1L	2	2.1	1.8	1.3	3.4	3.4	4.3	4	3.5	3.6	4.8	4.4
TYMS	1.7	3.8	1.8	2.8	5.1	5.2	8.6	11.7	7.7	7.4	3.7	4.5
DDX47	3.6	3.1	2.5	2.8	4.8	3.3	3.9	4.6	6.8	6	9.2	5.4
PPP2R1B	1.2	1.9	1.3	1.4	3	2.4	2.3	1.9	2.4	4.3	3.6	2.9
PGM1	5.5	6	7	7.6	20.2	20.7	17.2	28.7	12.6	15	15.4	16.9
CTH	2.1	2.2	2.2	1.9	7.7	7.2	6.9	8.4	4.9	4.8	5.1	4.8
GAR1	3.9	3.9	3.8	5.5	8.9	9.3	9	8.9	8.6	12.2	9.3	10
HEATR1	4.5	6.1	6.2	4.6	10.8	9.9	6.8	7	11.6	10.7	13.3	14.3
EPB41L2	2.5	2.8	3	3	7.7	7	5.6	5.8	5.5	7.5	6.8	6.6
H1-2	9.8	9.4	10.3	8.1	46	110.4	32	139.7	22.3	29.3	17.9	19.2
CLIC1	5.1	5.1	4.9	3.9	16.6	21.9	12.7	12.1	12	12.8	11.8	8.7
EMG1	2.2	2.6	2.4	2.3	3.9	3.9	4.4	5.6	7.5	4.5	5.5	5.1
RPF1	1.3	1.2	1.2	1	3.4	2.2	1.9	2	2.8	2.7	2.3	3.4
PUM3	2.1	3.1	2.4	1.9	6.2	9.7	7.4	5.3	3.9	5.1	8.3	5.3
LGALS3BP	2.3	1.7	1.6	1.8	5.8	5.4	5.9	5.7	3.5	4.8	5.3	4.1
FBN1	1.8	2.1	2.3	2	4.6	2.9		3.6	6.6	3.8	2.4	6.8
YBX3	1.3	1.4	1.3	1.4	2.7	2.9	3.1	3.1	2.7	3.1	2.6	4.2
CMBL	4.6	4.7	4.2	8.6	8.1	9.7	11	10.6	15.5	15	9.1	13.1
MGST2	4.2	4.4	5.5	5.5	24.5	20.5	25.8	22.1	9.1	12.2	13.2	12.3
NOB1	1.3	1.3	1.2	1.3	5.3	4.9	3.4	3.2	2.7	3.2	2.9	3.5
BGN	3.4	3.3	2.7	2.1	9.8	5.4	6.5	4.2	7.6	7.5	5.2	7.5
PRDX6	4.7	4.6	3.9	4.1	9.2	10.9	9.8	12	10.4	10.2	11.2	9.8
ARID3A	4.5	5.9	4.3	3.4	7.4		10.1	6.8	11.1	14.2	9.8	8.7
POLD3	3.8	5.3	4	2.5	8.3	4.8	8	9.3	11.7	7.1	9.6	9.8
VWA1	3.7	2.7	2.6	2.7	11.5		5.3		6.9	8	6.5	7.3
ANP32E	4.4	5.3	4.6	3.8	19.5	26	17.6	11.2	11.9	15.2	8.3	9.2
COL6A3	1.1	1.1	1	0.7	1.1	2	1.8	1.5	1.5	2	3.2	2.9
GPT2	1.7	2.3	1.9	2	4.6	3.8	3.2	2.7	6.7	4.8	3.9	4.3
EIF2AK2	1.4	1.6	1.6	1.7	4.2	4.1	4.8	3.9	4.5	4.1	3.5	4
FDXR	10.2	10.1	13.4	9.2	17.2	18.2	16.5	27.5	30.4	26.1	25.5	27
DDX21	2.9	3	2.6	2.1	8.3	5.9	6.4	7	6.9	7.3	6.2	6.7
NYNRIN	1.2	1.3	0.8	1.5	4.2	4.5	2.6		1.6	2.3	3.8	5.2
EZR	3.7	4.7	4.7	3.7	27.2	19.5	31.1	24.4	12.2	11.9	11	9.4
IGF2	0.6	0.7	0.7	0.7	1.2	1.7	1.9	1.3	1.7	1.7	2	1.7
MAGT1	10.6	5.5	5	4.1	23.5	12.9	15.1	20.8	15.5	23.6	16.3	12.5
PPAN	2.7	3.8	3.2	3	5.6	4.5		5.8	13.7	6	7	7.9
IFI16	1.4	1.8	1.4	1.3		2.6		2.4	3.6	2.4	6.4	3.6
HAPLN1	4.4	4.5	3.8	4.4	5.2	6.9	7.1		10.6	10.6	13.9	11.5
DNAAF5	2.6	3.3	2.5	3.8	11.7	11.8	11.4	8.7	7.3	11	7	8.1
APOBEC3C	2.3	2.5	2.7	2.2	6		4.3	4	5.8	4.7	7.9	8.2
WDR74	1.8	1.8	1.8	1.8	2	2.8	2.8	2.9	3	6	4.5	6.5
HAT1	2.2	3	2.5	2.2	4.7	3.8	4.7	4	5.8	7.5	6.4	8
ZC3HAV1	1.2	1.2	1.3	1.5		1.9	3.9	3.4	3.3	4.5	3	3.7
FLNC	4.5	4	4.1	3.9	17.4	13.8	20.2	13.6	15.3	10.4	11.2	10.6
NA	2.1	2.1	2	2.1	5.9	7.1	6.2	5.2	6.1	6.3	5.9	5.7
PCK2	4.8	5.9	4.5	3.5	27.5	22.3	19.6	20.8	14.8	13.3	14.2	13
LAMA5	1.8	1.7	1.9	2	3.8	2.7	5.2	5.2	7.7	6.9	3.4	4.3
DIMT1	1.8	2	1.8	2.5	3.3		3.7		8	4.6	3.8	8.1
GNL3	2.5	3.6	2.6	1.9	6.1	4.2	4.3	4.8	8.4	7.2	8.7	7.8
CDK6	1.8	2.8	2.1	2.5	6.3	6.4	8.7	5.6	8.1	5.1	8.2	6.5
RAB13	2.9	3.4	3.2	2.4	18.6	20.9	16.6	9.8	9	10.1	8.1	9.8
LAP3	3.7	4.1	3.5	3.7	12.6	8.8	8.5	9.7	16.3	11	11.9	9.3
NAT14	3	4.6	3.8	4.8	11.2	16.2	3.6	16.1	14.3	19.3	11.2	7.7
GSN	5.5	4.8	5.9	4.7	27.4	29.7	25	26	13.7	21	16.6	17.5
LIN28A	38.4	101.6	121.3	3.4	145.8	140.6	218.1	179.7	261.5	98.5	214.4	315.8
FZD7	1.3	1.5	1.4	1.6	6.2	12.6	6.7	4.7	4.5	5.6	3.2	7.2
HLA-C	1.2	1.4	1.3	1.5	5.7	5.6	3.6	4.5	4.5	3.3	3.9	8
TMEM109	4.9	8	5.3	5.4	26.4	13	25.8	15.5	25.2	34	12.7	14.4
ASS1	2.1	2.3	2.5	3.3	11.3	9.2	11.4	3.4	14.4	8.6	9.4	8.6
STAT1	0.8	0.8	0.9	1.2	5.7	5.8	5.9	6	4.9	5.4	6.3	4.2
TNC	2.3	3.1	1.7	2.3	1.2	1.6	1.4	1.3	15.5	8.9	19.9	9.3
MFAP2	3.5	4.1	4.6	5.3	12.8	10.7	9.3	15.4	23.5	25.7	25	23.8
SERPINE2	2.3	2.2	1.5	1.1	0.8	1	0.9	1.1	9.7	9.1	17.8	5.1
CLU	3.9	4.9	4.1	4.9	14.6	8.5	22.3	7.7	29.5	19.8	26.4	31.5
PRSS23	3.5	3.5	5.6	3.2	18.6	13.4	13.6	11.5	18.6	36.6	23.8	22.8
FN1	0.7	0.8	0.8	0.7	1.5	1.2	1.5	2	4.5	9.5	3.7	1.6
HLA-A	0.9	1	1	1	17.2	12.6	8.2	6.7	7.8	7.6	6.6	5.8
FBN2	1.4	1.8	1.9	1.2	5	3.3	4.6	1.9	12.4	15	7	13.7
ISG15	0.5	0.5	0.6	0.8	5.9	9	8.2	6.3	6.2	6.5	5.6	4.5
CFI	1.2	1.2	1.1	1.1	7.4	9.8	6.9	12.6	9	14.6	9.9	12.3
NUDT4B;NUDT4	1.3	1.4	2.1	1.2	2.5	2.1	2.3	1.4	1.9	1.8	2.4	1.8
PPIAL4C	6	7	6.6	6	7.6	8	5.8	9.9	6.7	9.1	7.4	7.5
GATD3B;GATD3	9	9.6	8.2	8.8	15.4	10.7	11.6	10.8	10.5	10.4	8.4	10.7
NBDY	2.7	3.2	2.3	3.1	2.7	2.1	2.5	1.9	2.6	2.8	2.8	1.7
MMP24OS	0.8	0.9	1.2		1.1	1	1.1	0.8	1.1	0.9	1	1
MSANTD7		1.1	1.4	1.1					2.3	3.7	1.5	1.1
UBA6	5.4	5.3	5.9	6	5.8	5.2	4.9	5.1	5.4	5.4	5.7	5.9
ESYT2	6.9	4.4	4.7	3.3	6.1	7.5	5.1	5.6	5.3	7	5.1	6.3
MAP1B	1.9	1.9	1.9	1.9	1.6	2	1.7	1.7	1.6	1.6	1.5	1.6
MEX3A	1.9	1.8	1.8	1.7	1.5	1.6	1.5	1.6	1.6	1.7	1.5	1.8
ILVBL	5	4.8	5.1	4.7	5.2	5.5	5.5	5.8	6.1	5.8	7	6
NDUFAF8	4.8	5.2	7.2						8.8		6	4.1
SH3PXD2B	3.4	3.1	2.3	2.4	2	2.5	2.6	2	2.1	2.2	2.2	2.1
MACROD2	3.4	2.9	2.7	3.4	8.1	3.8	4	2.8	4	3.4	3.8	2.9
NBAS	5.8	4.4	3.3	5.2	4.9	4.7	4.6	4.5	5.5	4.4	5.9	5.1
SBNO1	0.9	0.8	1.3	1.3	1.3	1.1	0.8	1.2	1.7	1.1	1.4	1.3
GTPBP10	2.9	3.4	1.8	1.5			1.5	1.7	2.7	4.3	3.7	6.8
WDR91	5.3	4.7	5.7	7.5	5.3	6.2	5.6	5.5	5.2	4.6	5.2	5.7
POTEF	5.5	4.8	5.2	5.3	4.8	4.7	2.6	5.2	4.9	8	6.9	4.7
VPS37C	5.4	2.2	2.5	2	3.2	3.4	4.3	3.9	5	3.6	4.8	4.1
MAP1LC3B2;MAP1LC3B	3.1	3.6	3.3	3.5	4	3.4	3.7	3.6	3.5	5	3.4	4
RIMOC1	2.2	2.5	2.2	2.6	2.9	2.9	2.6	2.7	2.5	2.9	2.5	2.6
ZNF316	1.5	2.4	1.4	1.7	1.5	1.2	1.3	2	1.7	1.7	1.2	1.5
WIPF3	1.3	1.3	1.6	1.6	1.2	1.2	1.6	1.3	1.3	1.2	1.3	1.3
TUBAL3	92.7	61	71.1	16.7	2.3	2.3	2.3	2.5	55	47.7	64.7	97.8
FBLL1	5.3	4.5	4.9	4.2	4.6	3.6	4.1	4.3	4.9	3.8	4.9	5.4
VIM	6.9	6.7	6.8	6.5	7.5	7.6	7.1	6.7	4.5	4.5	4.4	4.5
CCDC154	5.8	5.9	6	6.3	7.2	7.6	7.3	7.5	6.1	6.9	6.3	6.4
UNC119B	5.5	5.8	5.4	8.2	12	7	5.9	4.2	9.9	8.3	5.6	7.3
AGAP5;AGAP11	3.6	4.3							3.8	2.6	6.8	3.3
METTL15		4.1		5.1					6.5			5.3
PCNX2	6.8	4.4	6.3	5.4	4.8				15.9		10.6	3
CCDC85C		2.1			2.5		2.2	2.8
SAC3D1	2.2	2.6	3.2	2.7	3.8	1.8	2.2	2	2.8	2.7	3.6	2.5
RTL1	1.5	1.6	1.2
FIGNL2	1.2	1.5			1		1.4		1.3	3.1	1.4	1.8
RTL8C	0.7	0.9	0.9	0.9	0.9	0.9	0.8	0.8	1	0.8	1	0.8
ZSWIM8		9.4							19.8	5.3		7.5
DISP2		2.4		3.3		2.1	2.1		2.7	1.8	2	3.1
POM121C;POM121	3.4	2.5	1.9	2.8	2.6	3.6	2.8	2.8	4	2.4	4.4	3.7
NUDT19	5.4	6.2	4.2	5.3	5.5	4.5	5	4.4	5.8	6.1	6.6	6.5
GPR89A;GPR89B	7.1	3.9	4.1	4.7	7.9	8.3	6.1	5.9	5.2	7.3	5.8	4.4
IGLL5;IGLC1;;IGLC2;IGLC3	27.6	5	10.3	30.6			7.1		25.2	12.1
WASH3P;WASH2P	1.9	2.4	2.6	2.4	3.6	3.4	3.1	2.6	3.8	2.8	1.7	2
MCRIP1	0.8	0.8	0.7	0.9	0.8	0.9	0.8	0.7	0.9	0.8	0.8	0.8
TMEM178B	1.3	1	1.6	1.3	1.3	1	1.2	1.1	1.3	1.1	1.3	1.2
AGPS	4.3	6.5	5.7	4.1	4.8	3.9	4	3.7	4.8	4.7	4.7	4.7
KIF2A	3.9	4.9	3.1	3.4	3.6	3	2.8	3.6	3.5	4.2	5	3.2
MYO1F;MYO1E			2.5
SNAP23	1.3	0.9	1.2	1.5		2.8	1.4		1.3	1.4	1.3	0.7
HAX1	1.4	1	1.2	1.3	1.6	1.3	1	1.8	1.4	1.4	1.3	1.4
AIP	2.4	2.3	2.4	2.9	2.4	2.8	2.4	2.6	2.6	2.8	2.9	3
GTPBP1	2.5	3	3.4	3.1	3.1	3.2	3	2.9	4	4	8.9	3.1
SMAP	2	2.7	2.5	1.6	2.5	2.6	2.7	2.3	2.3	2.8	3	2.6
APBB1	1	1.6	1.9	1.3	1.2	1.2	1.4	1	2.9	2.1	1.4	1.7
LGALS8	1.5											1.9
NFKBIE	0.9	1.1							1.1	1.1		1.6
PSMD12	7.4	8.4	7.7	9.7	8.9	9.7	8.3	8.8	7.7	7.8	8.3	11.4
ATOX1	3.4	3.5	2.7	4.5	3.5	5.4	2.6	3.8	2.7	7.2	6.9	3.3
MEN1	4	3.4	3.4	4.7	4.5	1.5	1.3	3.9	3.5	3.8	2.6	4.2
GET1	4.6	2.9	3.2	2.7	2.5	2.6	2.8	2.1	2.6	3	2.7	1.9
DFFA	9.2	8.1	2.9	2.9	3.9	5	5.5	4.7	3.4	3.4	4	3.9
RFXAP	1.9	2.3								2.1		2.1
HIP1	3	3.6	3.6	3.5	3.5	3	3	3.1	3.2	2.8	3.4	2.9
BMP1	1.6	2.7	1.5	2.4					6.4	6.5	6	6.6
WWP2	1.7	2.7	2.1	3	1.5	1.6	1.6	1.8	2.4	2.1	2.1	2.3
PIK3CD		2.5			1.7	1.7	1.5	1.4	1.6
PDHX	7.3	10.2	5.6	7.2	9.2	7.1	7.7	8.3	6	6.7	7.3	7.1
MATN2
DCTN6	5.2	3.9	4.9	4.3	5.4	2.8	3.8	9.2	6.6	3.2	5.1	4
SLC33A1	3.3		4.3	1.7					2.7		3	4.8
WASL	4.8	3	3.1	3.1	4.9	4.7	4.2	3.6	3.3	4.1	4	3.3
IPO5	6.4	7.1	7	7.1	8.3	7.9	8	8.1	6.7	8.5	8.2	8
POLRMT		2.4							6.6			5.4
DNM1L	4.4	5.2	5.7	5.1	6.1	5	5.1	5	5.1	5	4.5	4.8
BDH2	6.4	6.4	5.8	5.9	25.1	14	49.2	11.6	12.2	12.9	14.7	13.1
IFRD1		1.2	1.7	0.6							2.3	1
MANBA	1.3	1.6	2.5	3.1	7.1	5	7.2	8.8	4	2.2		3
PLOD2	3.4	4.8	3.7	2.5	2.5	2.7	3.2	2.6	2.9	4.2	2.9	3.4
EXOC5	3.9	4.9	4.5	4.3	5.9	4.6	4.4	5.8	5.1	4	4.9	4.5
NDUFA4	1.1	1.1	1.1	1	1.2	1.1	1.1	1.3	1.2	1.1	1.1	1.1
ZNF593											0.5
BIN1	2.2	2.3	2.2	2.7	2.6	2.2	2.5	2.6	2.4	2.3	2.5	2.3
KPNA3	3.4	3.4	3.2	3.4	3	3	3.1	3.5	3	3.3	3.1	2.9
USP9Y	2.6	2.7	3.3	3	3.4	3.4	3.1	3.4	2.7	3.2	3	3
BCL9	1.1	1.3	0.6	1.8				1.9	1.6	1.1	1.7	1.5
FAAH	1.9	2.1	1.6	1.9	1.7	1.3	1.3	2.6	2.7	3.7	2	2.5
VWA5A	1.3	1.6	1.8	2.1					2.7	1.7
EBAG9	3.3	2.9	2.5	3.2	6.1	4.9	3.5	3.7	3.3	3.8	3.8	3.1
PITPNM1	3.7	4.9	3.6	3.1	4	3.3	3.5	3.3	3.3	4	4.6	3.3
RNASET2
PODXL	7.6	7.7	6.4		15.9	14.4			8	16.5	9.2	5.4
PIR	3.6	4.2	2.7	4.1	7.3	7.9		6.7	5.6	6	3.7	4
KPNA4	2.8	2.5	2.4	2.2	2.5	2.3	2.3	2.7	2.5	3.2	2.7	2.3
NFIB	1.3	1.1	0.8	1.2
PPP6C	3.7	3.9	4.2	3.7	4.2	5.4	4.9	4.2	3.9	3.7	3.9	3.9
NME4	10.4	17.4	14.2	12.1					9.5	20.1	18.5	7.6
PIK3C2B	2	3.2	2.1	2.1	1.9	1.9	2.1	1.7	2.6	1.9	1.9	2.5
MAN2B1	6	9.4	8.8	10.7	12.9	9.5	10.3	11.8	12.1	9.9	11	16.3
UBE2C	2.1	2.6	2.2	2.4	2.8	2.8	2.1	2.7	2.7	2.2	2.6	2.4
ACACB	8.8	8.4	2.6	4.5	3	2.7	2.7	2.8	3.4	3.2	3.4	4.9
PDXK	6.3	6.2	3.4	3.5	5.9	5.7	6.2	5	6.5	8	5	8.7
SH2B2	3.8	2.3	1.8	2.2	1.5	2	2	2.1	2.5	2	1.9	5.7
ARID1A	1.9	1.6	1.5	1.7	1.8	1.3	1.4	1.4	1.7	1.7	1.4	2.2
ISLR	0.6	0.7	0.8	1.4
CDK2AP1	1	0.8							0.7	0.7	0.8
C2CD2L	3.2	3.2	2.5	2.1	2.8		2.6	2.1	2.3	2.8	2.3	2.7
CUX2	0.8
TXNDC9	2	1.7	3	1.7	1.8	1.7	1.8	1.8	1.9	2.1	1.7	1.8
TRAFD1	1.6	1.3	1.1	1.5	1.3	1.3	1.4	1.8	0.9	1.3	1.1	1.2
GGA2	1.2	1.3	1.1	1	1.9	1.2	1.2	1.3	2.5	2.9	3	2.7
HSPB6	1.3	1.2	1.2	1			0.8
NDUFAB1	4	4.8	4	6.6	5.4	5.7	6.1	4.7	5	6.4	5.6	6.2
CIT	0.5				2.5	2.1	3.6
COPE	2.6	2.8	2.5	2.8	3.1	3.1	3	3.2	3	3.7	3	2.7
NCAN	1.6	1.7	1.6	3.7	1.1	1.1	1	1	1.8	1.7	1.6	1.9
EIF1AY	2.5	4.5	5.1	2	7.4	7.1		3.2	4.3	4.7	4.1	5.2
AP3D1	3.5	4.3	3.2	3.4	4.5	4.3	4.1	3.7	4	4.1	3.4	3.2
DVL2	2.3	2.1	1.4	2	3.2	2.2	1.8	3	2.4	2.1	2	2.8
CHD1	8.9	13	8.6	2.9	9.3		6.5	3.5	18.9	8.1	12	11.8
LPGAT1	4.5	4.4	4.9	4.8	4.4	4.8	2.9	4.5	3.2	3	2.8	3.2
GOSR2	3	2.3	2.8	2.8	2.1	2.1	1.4	4.1	2	2.8	2	2.8
TOR1A	6.3	7.1	5.6	6.9	6.4	8.6	6.4	9.6	13.4	7.8	6.6	7.5
STX16	2.7	2.5	2	2.7	2.4	2.2	2.6	2.3	2.4	3	2.7	2.5
EI24	4.8	4.7	4.9	5.3	6.3	5.8	7	6.6	6	5.5	4.9	4.9
TP53I11	3.9	2.4	3.2	2.8	3.5	2.9	3.2	2.6	2.6	2.2	2.8	2.9
APAF1	2.2	2.6	2.8	2.9	2.5	3.1	1.8	2	2.8	2.3	3.5	2.6
RIOK3	2.6	1.9	2.3	2.2	1.2	1.4		1.4	2	1.8	1.7	2.7
MAP2K7	1.6	1.9	1.7	1.8	1.4	1.4	1.3	1.7	3.6	1.6	1.5	1.7
ACOT8	3.1	4.2	2.8	3	3.7	3	3.2	3.1	3.4	3.5	3.3	3.5
CDIPT	10.9	4.9	10.5	16.9	10.2	8.7	8	7.9	11	13.5	7	11.9
PDCD5	2.9	2.8	5.3	3.3	7	3.1	4.8	4.9	3.2	4.9	3.3	3
CHEK1			2.5						4.8			2.2
TNFRSF10B	2.2	2	1.3	1.3	2.6	4	2.6	2.8	1.9	3.3	2.4	2.7
MEIS2	0.8	1.1	1.7	1				0.9	0.7	0.8	1.2	1.4
FPGT	2.8	4.1	5.4	3.8	6	6.3	4.9	8.1	5.3	6.4	5.5	4.4
TPP1	20.3	16	6.1	9.2	23.1	25.3	16.9	25.9	12.9	10.1	13.2	13.2
GNB5	0.7	1.5	1.8		2	1.3		1.2	2.2	1.6	1.1	1.3
TNPO2	3.2	3.5	3.6	4	3.5	3	3.1	3.7	3.2	4.1	3.1	3.5
POLR3A	1.5	2.8	1.8	3	4.1	2.7	1.9	2.2	3	2	2.5	2.4
MRAS	2.1	3.5	2	2	1.6	1.8	1.3	1.6	1.6	2.2	1.9	1.3
CPLX1					2.7	2.2	2.5		1.8	1.6	3.2	2.1
SCAMP3	2.1	2.2	2	2.2	1.6	1.7	1.6	1.8	1.9	1.8	1.7	2.9
IFIT3	0.6	0.6	0.7	1			1.1
GEMIN2	3.5	5.2	3.5	1.9	8.7	8.7	12.6	8.7	4.3	3	6.8	5.5
TAX1BP3	1.8	1.8	1.9	1.9	2.2	2	2.3	2.1	1.9	2	1.8	1.9
GIPC1	3.6	5.2	4.6	2.1	1.8	1.8	1.9	1.7	5.1	3.6	6.8	6.8
LIN7A	2.5	2.5	2.4	2.8	2.6	2.5	2.7	3	2.5	2.6	2.5	2.6
IKBKB	4.8	4.8	3.8	20.6					8.8	13.5	15	11.2
RGS12	1.8	1.7	1.6	1.9	1.9	1.7	1.7	2.1	1.7	1.7	1.6	1.8
TIMM23	2.5	3.5	2.9	2	2.4	2.3	2.6	3	3.7	2.2	2.9	2.6
UBE2L6	1.7	1.4	2.1	1.3	1.6	1.3	1.8	2.1	2.5	8.3	1.6	1.6
CASK	4	3.6	4.7	3	4.7	3.5	3	3.6	3.4	4.1	3.8	3.7
UQCR11	2.2	2.2	1.9	2.1	3.1	3.4	3	3.7	2.5	2.4	2.1	2.3
CASQ2	2.6	2.6	2.8	2.4
HGS	4.5	6.5	4.4	4.9	3.9	5.4	5.2	4.4	4.6	6.3	5.4	4.7
CLGN	3.7	4.3	4.1	5.1	4	3.8	4	4.4	4.9	3.8	6.7	4.7
VPS26C	3.7	6.3	3.7	3.6	5.4	3.8	4.5	4.7	4.9	4.6	4.8	4.2
PPP1R12A	2.2	2.3	2	2.2	2.2	2.2	2.1	2	2.2	2.2	2.2	2.3
SLC27A2	1.3	7.1		2.3					2.6	2		0.7
GAK	2.4	3	3.2	3.3	2.6	2.4	2.2	2.1	2.4	2.2	2.8	2.5
HNRNPDL	4.7	4.4	5.4	5.8	4.7	4.7	4.6	4.8	4.6	5	4.8	5.3
BTAF1	2.9	3.5	3	2.5	3.1	2.8	2.6	3.1	3.6	3.6	2.7	3.2
SYN3	2.5	2.4	2.2	2.2	1.3	1.6	1.4	1.3	3.3	1.3	1.4	2
ZNF609	1.5	1.2	1.2	2.4			1.4	1.2	1.5	1.2	2.1	1.8
SEC16A	2	2.1	1.8	2.2	1.8	1.6	1.7	1.9	1.8	2.1	2	2
TECPR2	2	2	4.7	5.5	3.1	2.7	2.3	1.9	2.3	3.3	2.2	2.1
U2SURP	3.8	3	3.1	2.9	2.8	3	3.2	2.9	3.9	3.9	3.1	3.5
SETD1A	2.8	0.8	0.9		3.2	4.5	2.4	2.1	1.9	2.8	1.5	2.5
GARRE1	1.4	2.3	1.3	1			2	2.8	1.5	2.6	1.7	1.6
PFAS	7.8	8.2	9.1	8.9	13	9.4	11.6	10.3	8.5	10.6	13.5	10.6
DCLK1	4.5	4.5	4.7	3.2	3.8	3.5	3.9	3.9	3.4	3.9	3.4	3.1
CEP290	4.9	5.4			8	5.2	6.4	4.3	6	3.4
ERC2	1.8	2.2	1.8	2.6	1.8	1.7	1.8	1.9	2.6	2.1	1.9	1.8
ANKRD28	3.5	3.6	2.5	5.6	4.3	4.1	2.9	3.5	3.3	3.3	3	2.9
ARHGEF11	2.5	2.6	2.3	2.4	2.8	2	2.8	2.7	2.6	3.8	2.8	2.6
PRORP
NPC1	4.3	3.6	3.8	3.2	4.6	3.2	4	3.6	3.7	5.2	2.6	4
DEGS1	1.9	1.9	2.6	2.1	1.9	1.9	2.3	2.8	2.4	2.5	2.7	2.3
SCAMP2	1.9	1.6	2.5	1.9			1.1	2	4.1	1.9	2.8	3.3
KPNA5	1.1	2	1.8	2.5			1.1	1.1	1.7	1.4	1.2	1.7
ARPC2	5.9	6	6	5.1	6.1	8.7	5.6	5.3	5.9	5.8	5.7	4.9
ARPC3	4.4	3.9	3.7	3.3	4	3.9	3.5	4.6	3.9	4.2	3.9	4.2
TUBB2B	8.5	8.8	8.6	8.2	6.8	5	8.6	6.3	6.5	6.8	6.4	6
TRIM24	1.9	1.4	1.5	2.6	1.5	1.8	1.6	1.8	1.3	1.3	1.6	1.3
RGL2	4.3	5.2	6.4		5.4	2.5	6.4	7.3	3.5	4.7	1.7	4.2
PFDN6	6.3	5.4	3.9	4.7	5	5.3	5.3	6.8	4.4	5	6.8	4.4
WDR46			1.1
NKRF	1.9	2	2.2	2.4			1.8	2.5	2.8	2	2.6	2.9
GNPAT	5.1	5.5	5.5	4.4	6.3	7.2	5.8	5.4	6.1	7.1	5.8	8.9
KALRN	2.9	3.1	3	3.1	2.8	2.9	2.3	2.8	2.4	2.3	2.3	2.5
CASC3	1.2	1.8	2.5	1.6	1.8	1.7	2.2	2.5	2.4	2.8		1.9
MRPS12	14.3	6.4	17	8.1	13.3	12.2	15.9	15	13.3	14.7	10.8	13.5
VGF	0.5	0.6	1	0.6			0.6		0.7	0.6	1.1	1.1
RER1	5	5	4.9	5	10.1	9	11.5	6.2	6.7	9.9	5.7	6.2
SPTLC2	1.6	1.7	1.3	1.6	1.6	1.5	1.3	1.9	2	1.6	1.7	1.6
OGT	1.6	1.9	1.7	1.6	1.9	1.9	1.6	1.8	1.8	1.8	1.9	1.8
INPP4B	1.4	1.5	1.3	0.9							0.9
MID1	2.2	1	1	3		0.4	0.4		1	1	1.5	1.2
HMGB3	4.8	4.5	4.8	5	5.5	5.8	5.3	5.7	5.3	5	5.3	4.4
PPM1G	2.7	2.8	3.5	4	3.2	2.8	2.7	2.7	2.6	2.6	3.6	4.3
EIF3D	7.2	7.3	9	5	9.3	7.3	7	8.2	8.3	9.9	8.2	7.4
HDAC3	1.7	2	6.3	6.7	17.2	2.1	3.5	3.2	5.8	2.2	2.2	2.1
NVL	2.3	4.1	3.7	2.6	3.9	3.7	3.4	3.2	5.8	4.4	3.8	3.1
NCAM2	2.3	1	2.7	1.4	1.3	0.6	0.7	1	2.3	2.1	1.4	1.1
SLC16A3	5.6	5	4.4	3.3	6.9	7.2	6.6	6.6	9.6	6.9	7.8	4.2
CAPN5	2.5	1.9	1.4	1.7	2.3	2.9	1.7	1.5	1.5	1.3	1.8	1.5
YKT6	3	3.1	3.5	3.2	3.1	2.7	2.9	3.2	3.4	3	3.1	3.2
ARPC5	7	8.1	7.1	6.6	6.3	8.6	6.3	9.8	5.8	5.8	7.1	5.7
POLR2D	2.8	1.7	2.5	2.2	2.7	3	1.4	2.9	2.3	3.4	2.4	2.4
NKX2-8;NKX2-2	4.1	3.1	3.7	3.4	3.4	3.5	3.8	3.7	3	3.2	3.4	3.4
PDPK1	2.9	2.6	2.8	1.7	2	2.8	1.6	1.8	2	2	2.1	1.8
RNF113A	1.2	2.4	1.8	2	4.4	2.2	2.1	4.9		1.2	1.2	1.4
RNMT	3	3.4	3.4	3.3	3.6	3.1	2.7	3	3.3	3.6	4.3	3.7
ZZEF1	3.5	3.4	3.7	4.9	4.1	3.5	4	4	3.1	3.1	3.1	3.3
ASAP2	3.5	4.7	4.4	3.2	4.5	3.2	3.5	3.7	2.7	3.8	4.6	2.6
TTI1	2.8	3.6	2.2	3.2	3.1	2.2	2.5	1.6	3.6	4.1	3	3.4
PLXNB1	5.1	4.6	9.6	5.6	5	6	4.7	8.3	6.2	4.7	5.1	4.2
RRP8	3.3	2.9	4.9	3.4	1.6	1.5	8.3	1.5	4.2	3.9	4.4	6.1
PJA2	0.8	0.8	0.7	0.6	0.8	0.8	1.2	0.7	0.7	0.9	0.9	0.8
CYB5B	3.9	4.2	3.9	4.5	4.9	4.3	4.1	4.1	4.4	4.6	4.5	4
CYP26A1	25.4	51.8	49.7	56.2	6.1	9.2	31.1	6.9	3.7	3.9	56.5	59.5
NDUFS4	1.4	1.4	1.7	1.7	1.6	1.7	1.7	1.6	1.7	1.4	1.3	2.1
DYNC1LI2	6.2	4.1	4.1	4.2	3.4	3.2	3.3	3.6	3.8	4	4.2	3.8
PSMD3	6.5	6.8	8.3	6.1	8.2	6.2	7.6	8	6.4	7.4	6.3	6.7
PAPSS1	2.7	2.1	2.2	2.7	2.1	2.2	2	2	2.4	2.5	3.5	2.4
ZW10	5.4	6.8	6.4	4.7	8.3	6.4	4.4	5.1	6.3	7.4	4.9	7.3
EFS	1	1.4	2.7	1					1.4
GPAA1	4.9	4.4	8.2	6.6	6	5	5.4	5.2	5.6	9.5	4.6	7.8
TGFB1I1	1.2	1.1	1.2	1.1	1.5	1.2	1.6	2	2.6	1.2	1.4	1.6
SRGAP3	4.3	5	4.2	4.6	3.5	3.4	3.4	3.8	3.7	4.4	4.2	4.2
CCP110	1.9	2.3	3.1	2	1.8	1.7	1.8	1.4	1.5	1.6	2	1.4
PPIP5K2	2.7	3.3	3.1	3	3.2	3.5	3.2	2.5	2.9	3.9	3.2	3.1
MAP3K7	2.1	3	3.4	2.5	2.5	2.5	2.2	2.6	2	3.3	3.3	2.4
EEF1E1	5	6.5	7.3	4.8	5.5	6.2	6.7	8.4	6	6.8	7.3	5.8
MSI1	9.8	7.2	7	5.4	5.7	6.1	4.7	5.1	5.5	5.6	5.3	4.8
HNRNPR	8.3	10.3	10.2	12.9	8.1	8	8.7	8	11.6	14.3	11.4	11.6
TXNL1	3.4	3.9	3.9	4.3	3.3	3.1	3.3	3	3.5	3.7	3.4	3.5
TPD52L2	2.6	1.8	2.1	2	2.1	2.4	2.1	2.1	2.7	2.5	2.8	2.2
EMC8	10.9	6.4	6.9	4.9	7.9	6.8	7.2	8	8.1	6.9	10.4	11.4
ERI3	3.7	5.5	4.4	4.3	4.9	4.2	6.1	4.6	5.7	8.5	4	7.1
THAP12			5.8	3.9					0.9	1.2	1.9	8.2
SYNJ1	5.3	5.2	5.1	5.6	790.2	4.8	4.8	6	4.7	5.7	4.4	5.4
FIBP	2.5	3	2.9	2.1	2.8	2.4	2.1	2.6	2.5	3.1	2.2	2.5
EIF4G3	2.8	3.1	3	3.2	3	3	2.8	2.6	2.8	2.9	3.1	3.5
HTRA2	8.1	7.6	8.3	9.2	6.6	9.1	9.1	7.4	10.2	8.4	10.5	7.4
AKR7A2	5.1	5.1	6.2	7.7	15.9	14.9	10.7	8.6	6.9	7.4	9.2	7.3
TGOLN2	1.6				0.8	1.1	1.2		1.2		1.6	1.4
LAMTOR5	2.3	2	2.1	2.7	3.9	3.5	2.2	2.1	2.4	1.9	2.3	2.5
FOXO3	0.7	0.8	1	0.8	1	0.7	0.9	0.8	1.1	1.2	0.9	1.2
DENR	4.6	6.2	4.7	4.8	7.5	6.8	6.6	7.4	7.7	9.1	8.8	23.3
TRAPPC3	1.8	1.7	1.7	1.5	1.7	2.3	2.5	1.9	1.9	1.6	1.7	2.4
CHMP2A	1.7	1.5	1.7	1.6	1.6	1.7	1.7	1.7	1.6	1.6	1.9	1.7
NCK2	2.1	2.7	2.2	3.2	2.9	2.2	2.4	2.5	2	2.3	2.2	3.6
NDUFB5	7.9	3.8	5.3	10.4	156.9	232.6			4.3	20	6.5	4.3
NDUFC1	16.5	4.6
NDUFA2	2.9	2.5	2.9	2.7	3.2	4.1	3.1	3.3	2.7	2.7	2.8	3
GET3	4.6	5	6.4	5.3	5.5	5.3	6	5.9	5.6	5.8	5.6	6.1
BUB3	3.5	3.7	3.5	3.3	4.1	3.8	3.6	4.5	3.6	3.8	3.5	3.7
ACTN4	4.4	4.2	4.3	3	7.3	5.8	6	5.9	4.3	4.4	4	4.3
GSTZ1	5.4	5	3.8	7.2	7.4	8.3	9.9	7.7	7.4	6.6	10.7	7.6
GATC	3.1	1.8		1.4	3.4	3.1	3.3	2.4	2.7	3.7	2.9	1.9
HTATSF1	1.7	1.5	1.8	1.5	1.5	1.5	1.4	1.4	1.7	1.7	1.4	1.5
AP1G1	4.5	4.6	4.7	4.9	4.1	4.1	4	3.9	4.1	4.8	4.2	4.2
STX6	1.3	1.1	1.2	1.2	1.2	1.1	1.4	1	1.3	1	3.2	1.3
SYNGR1	2.1	2	1.5	2.8	3	3	2.4	2.2	2	1.8	1.8	2.2
SYNGR3	1.2	1.3	1.3	1.3	1.3	1.3	1.3	1.4	1.3	1.4	1.5	1.3
ENSA	1.3	1.7	1.5	1.8	1.7	1.9	1.4	1.7	1.4	1.5	1.5	1.4
MYO1B	4.1	5.9	4.5	4.4	4.9	4.1	4.6	4.3	4.5	4.4	4.9	4.3
SLC25A17	2.3	1.8							3.1	3.2
NUDT21	5.7	5.6	4.7	7.3	3.4	3.8	4.2	3.8	4.9	4.9	3.7	8.5
LANCL1	2.8	2.8	3.1	3.2	4	3.8	5.5	3.7	3.3	5.2	3.7	3.1
STRN	3.5	4	4.1	3.3	3.8	4.7	4.2	3.9	3.8	3.5	3.5	4.4
SCO2	1.2	1.5	1.5		1.7		1.4	2.8	1.8	1.3	1.6	2
AKAP8	3	3.2	5.4	2.4	3.9	4.3	3.8	3.5	3	3.3	4.6	3.2
SERBP1	2.3	2.2	2.4	2.3	2.5	2.2	2.4	2.5	2.8	2.7	2.7	2.7
SLC37A4	4.5	19.2		13.4					9.7	12.4	8.9
IDH3B	1.7	2.1	2.3	2.2	2.3	2.3	2	2.1	2.4	2.5	2.4	3.2
NRDC	1.7	2	1.7	1.8	2.1	1.7	1.6	1.6	1.8	2.1	1.7	1.9
EDIL3	2.1	2.6	2.6	2	2.6	2.4	2.5	2.5	2.5	2.7	2.4	2.9
AHCYL1	3.4	3.6	3.7	7	4.5	3.6	3.8	4.4	3.8	5.6	3.7	5
GAS2	1.5	1.7	2.2	1.8
ORC5	5	7.6	6.1	3.6	7.9	8.6		7.5	8.7	9.1	6.2	8.1
NDUFS5	4.5	5.2	8	5.3	5.7	7.2	7	8.6	5.6	4.8	5.7	7.3
PDE6D	1.8	1.7	1.9	1.8	1.9	1.9	1.8	2.1	1.8	1.7	1.8	1.8
TIMM8A	6.5	6.8	6	5.6	5.5	5.5	4.4	5.2	6.8	6.2	6.3	6.8
ZNRD2	0.7		0.9							0.8		0.9
BNIP3L									0.5	0.6
MED14	2.8	5.2	2.3	4.5	9.1	3.9			5	4.7	4.6	3.6
PCDH7	1.1	0.9	2	1.2	1	1	0.9	0.9	1.5	0.8	1	1
PRPSAP2	4.5	5	5.6	4.9	4.9	4.1	4.3	4	4	4.1	5.4	3.6
FGF17;FGF8												39.3
KIAA0513	1.4	1.9	2.5	2.4	1.4	1.2	1.4	1.5	1.4	1.3	1.6	1.6
SPAG9	2.1	2.4	2.6	2.4	3.2	2.9	2.4	2.9	2.6	2.8	2.8	2.2
URB1	11.9	9.2	13.3	9.2		10.9	4.3	5.9	13.5	28.9	8.8	11.7
SIPA1L3	1.6	1.4	1.8	3.6	2	1.7	1.8	2	1.7	1.4	1.8	1.8
LCMT2	3.9	3.8	3.9	4.4	2.8	2.6	3	2.2	3.3	2.8	4.3	3.6
OPA1	4.9	4.6	4.9	4.3	4.6	4.3	4.5	4.3	4.8	4.6	4.9	5.7
PIP5K1C	3.7	4.1	3	2.7	2.4	2.2	3.1	2.4	2.6	2.5	3.8	3.2
KDM1A	2.1	3.1	3.6	3.1	3.3	2.8	2.7	2.6	3	3.2	3.2	3.9
TBC1D4	3.2	4.1	2.6	2.5	4	3.9	4.3	3.2	4	4.4	4.3	3.4
FADS1	0.9	1	1.1	1.3	1.1	1.2	1	0.9	1.3	1.2	1.1	1.6
GPC4	3.3	3	3.5	3	4	2.8	4.2	3.3	5.1	5.7	5.7	4.9
ACSL4	1.5	1.5	1.3	2	1.7	1.4	1.3	1.5	1.5	1.5	1.5	1.5
SNX3	1.9	1.9	2.3	2.6	2.8	2.3	3.6	2.6	2.2	2.3	3.1	3.4
STX10	1.5	1.6	1.7	2.1	1.1	2.3			2.1	1.9	1.7	1.3
KIFC1	3	3.5	2.9	2.3			4.8	3.1	9.4	8.5	11.9	9.8
TPST1	1.3	2.2								2.5
RANBP6	2.6	3.1	2.9	3.9	2.9	2.6	2.8	2.5	2.8	3.3	2.7	2.9
NEMF	3	3.1	4	3	3.2	3	3.2	3.5	3	3.4	3.2	3.1
GMDS	5.1	5.5	5.7	5.1	5.7	5.9	4.8	5.3	5.1	5.5	4.3	6.5
NMT2	6.9	8.6	5.5	4.8	7.2	4.8	6.7	6.9	6.4	5.9	9.2	6.4
EIF4E2	2.7	3.6	4	3.8	4.9	4.7	5.3	5.1	3.5	4.1	3	3
CCNT2	2	1.8	2.4	1.9		1.7			1.6	2	1.6
DIAPH1	2.4	3.3	3.2	3.1	3.7	3.2	3	4.6	4.3	3.1	2.5	2.5
SELENOF	5.1	5	5.7	4.5	7.5	5.6	6.8	6.5	6.4	13.4	6.4	6.1
SNAP91	2.4	2.2	2.6	2.3	3	3.3	2.5	2.4	2.5	2.6	2.3	2.2
EXOC3	5.8	5.2	6	4.7	6.6	5.2	4.7	5.1	5.3	6.9	6.3	5.1
KLHL41	2.9	3.1	3	3	4.5	3.3		3.1			2.8	1.7
PEX10	7.1	4.9	7.7	3.3					4.8	6	7.2	6.3
ICMT	5.1	5.1			7.1				8.3	10.5
EIF1B	1.2	1.3	1.4	1.1	1.1	1.1	1.1	1.2	1.2	1.2	1.3	1.3
DPM1	6.2	5.3	5.6	5.1	13.6	14	8.6	12.2	5.7	8.1	6.9	6.2
H2BC12	18.8	23.3	19.3	44.4	41.8	42.6	63.1	38.3	36.3	32.8	29	33
CCDC22	4	4.1	3.7	3.8	5.7	4.7	5.3	4.1	4.3	3.9	4.6	4.2
PQBP1	5.3	1.7	1.6	1.8	1.8	1.9	2	1.7	1.9	1.8	2.7	1.8
TIMM17B	6	4.6	5.7	10.1	5.3	5.6	7.1	5	5.7	5.2	4.7	4.7
PRAF2	3.2	3.6	3.5	3.8	2.9	2.8	2.8	3	3.4	3.2	3.1	3.4
TRIM13	1.1	1.5	1.1	1.3	1	1	1.1	1.2	1.2	1.2	1.4	1.5
EDF1	0.8	0.8	0.8	0.7	0.8	0.9	1	0.9	0.8	0.8	0.8	0.8
TSPAN18	3.8	3.3		4.9					10	9.3	10.9	10.3
DNAJA2	2.8	2.9	3.1	3.1	2.7	2.7	2.8	2.6	2.9	2.9	2.9	2.9
BRD4	1.3	1.8	1.4	1.9	1.6	1.4	1.2	1.4	1.8	2	2.1	2
CUTA	5.7	8.7	5.6	6.8	7.7	7.5	6.9	5.7	8.4	7.3	7.9	6.8
RAMP2
PFDN1	2.7	2.9	2.9	2.5	2.9	2.9	3.3	3.3	2.9	3	2.9	2.9
PPP1R11	2.3	2.1		2.9	2.4	3.2	2.8	2	2.2	2.3	3.6	2.9
NBN	2.3	1.8	2.7	2.5	2.2	1.9	2	2.2	3.4	7.3	1.9	2.3
DTNB;DTNA	1.1	1.3	1.8	2	1.4	1.1	1.3	1.3	1.1	1.2	1.7	1.2
RNGTT	2	2.2	2.2	3.5	3.1	1.8	2.2	2.2	2.1	2.6	2.4	2.4
ABCB7	8.9	12.9	9.4	19.7	18.8	16	13.7	14.4	15.8	18.8	20.7	10.8
SRGAP2	2.4	2.6	2.4	2.2	2.8	2.2	2.5	2.5	2.5	2.4	2.7	2.1
IGSF3	2.8	1.5	1.4	2	2.7	2.4	1.3	1.3	1.9	2	1.9	1.7
SDC3	1.5	1.5	1.7	1.7	1.4	1.1	1.1	1.5	1.4	1.3	1.4	1.6
DNAJC6	2	1.9	2.1	2.4	1.5	1.4	1.6	1.5	1.8	1.9	2	2.1
FAM20B	5.9	2.4	3	4.1	2.9	1.5		3.7	5.5	8.5	2	3.3
DENND4B	3.4	3.6	2.7	2.7	3.7	3.2	3.4	3	2.7	4.1	4.1	3
SLIT1	3.6	4.1	2.7	3.2	2.1	1.9	2.3	1.9	3.6	3.9	3.2	2.9
ATP9A	2.1	2	1.9	4.3	1.5	1.7	2	1.5	1.7	1.8	1.7	1.6
LDB3	2.2	2.7	2.8	2.7		0.6		0.4	0.7	3	0.5	0.5
ROCK2	3	3.6	2.7	3.4	3.9	3.5	3.9	4.2	3	2.9	3.5	3.7
CLASP2	2.8	2.6	3	2.9	2.1	2	2.1	2.4	2.9	2.3	2.5	2.4
PTCD1	1.2	1.5		2.6	2.1				1.7	2.5	2.4	1.6
ASTN2						1.1	0.9	1	1.2
CPNE3	3.7	3.9	3.9	4.2	4.6	4.2	4.3	4.1	4.4	4.1	4	3.9
ATG13	1	1	1.1	1.1					0.9	1.7	1	1.1
NAV3	0.7	0.8	0.8	0.8					1.1	1.1	1.1
ACSS2	1.6	1.6	1.8	1.8	2.1	5	2	2.2	2.3	2.4	2.2	2.3
OBSL1	1.4	2.8	1.2	1.4	3.2		3.2		2.3	2.1	2.2	2
RNF40	2.4	2.4	2.6	2.2	2.7	2.3	2.3	2.6	2.4	2.9	2.6	2.4
PHF2	2.6	2.5	2	1.3	1.7	1.9	2.9	2.6	2.1	2.3	2	1.5
ZC3H11A	1.1	1.8	1.3	1.3	1.1	1.2	1.2	1.2	1.5	1.8	1	1.3
CAND2	3.3	3.3	3.4	4.7	4	3.7	3.4	4.2	3.7	4.2	5.2	4.5
KDM4A	1.2	1.7	1.2	1.3	2.1	1.7	0.6	1.3	1	1	1.6	1.1
PPP6R2	2.8	5.3	3	5	4.2	3.2	3.7	2.7	3.5	3.3	2.6	3.7
CNOT3	3.4	4.2	4	3.2	5.1	4.7	4.3	4.3	4.5	3.4	3.5	4.1
ANKRD17	1.1	1	2	1.1	1.2	1.4	0.9	1.4	1.3	1	1.4	1.1
SULF1	1.2	1	1.2	1						2.4		2.4
GGCT	5.6	5	4.3	6.2	9.9	6	7.4	8.1	5.3	5.3	5.8	5.7
NDUFS7	4.2	5.1	3.6	3.3	3.1	3.1	3	4.2	3.3	4.6	5.1	6.9
NDUFS2	4.3	4	4	5.7	4.6	5.1	4.5	5	3.8	4.2	4.1	5.9
ZPR1	1.7	1.8	2.5	1.7	1.7	1.6	1.6	1.9	1.7	1.7	1.5	1.7
NIPSNAP2	7.2	5.7	8.4	5.9	8.5	9	9.6	7.2	6.3	7.8	8.5	8.7
PDCD6	6.8	5.8	10.5	4.8	9.9	10	8.1	10.5	6.8	5.7	10.4	6
TBCA	3.2	4.6	3.4	3.9	3.7	3.1	4.1	3.5	3.5	3.2	3.1	4.3
ATP6V1G1	1.9	1.7	2	1.8	1.9	1.7	2.1	1.6	2	1.7	1.9	2.2
VPS4B	4.4	3.2	3.1	3	4.1	3.5	3.2	3.2	2.6	3.5	2.9	3.1
MPDU1	7.7	8.7	8.6	11.1	10.4	9.1	9.4	10.9	9	7.3	8.6	7.6
MACROH2A1	23.3	22.3	19.1	21.5	23.4	27.4	20.9	23.2	32.1	21.9	25.3	27.2
NCOR1	0.9	1.3					0.9		2.1	1.2
VAMP4	2.9	3.8	1.6	1.2	2.3	4.7	4	12.3	4.3	1.2	2.7	8.2
MICU3	4.3	5.1	5.5	5	3.2	3.6	5.2	2.6	2.5	2.2	1.3	1.6
TRIM3	3.5	4.3	3.3	3.7	3.2	3.2	2.9	3.7	3.4	3	3.6	3.6
CS	7.1	7.8	6.9	6.7	8.9	8.8	7.2	6.5	6.9	7.8	6.8	6.7
SPAG7	0.7	0.9	0.8	0.8	0.8	0.8	0.8	0.7	0.9	0.8	1	0.9
PRPF40A	6.8	5.5	5.5	10.8	8.3	7.4	8.2	7.7	7.9	6.8	6.2	7.6
TACC1	1.2	1.2	1.1	1.4	0.8	1	0.7	0.9	1	1.2	0.9	1.2
NME6	2.8	2.8	3.7		5.5	6	9.9	5.5	3.2	4.3	3.1	5.3
GIGYF1	1.7	1.6	1.6	1.5	1.7	1.9	1.7	1.7	1.2	1.3	1.6	1.7
MOSPD3	2.5	2.4	2.1	2.4	2.7	2.9	3.4	3.4	2.1	1.9	2.2	2.3
LRCH4	1	1.9	1.7	2.1	2.1	3.1	1.7	3.1	2.1	2.4	2.6	2.2
MTX2	2.6	3	7.1	3.3	2.7	3.4	2.7	3	2.5	2.7	3.3	2.9
VPS26A	4.1	4.8	4	4.1	3.8	3.7	3.6	4.3	3.6	4.1	3.5	3.7
NDUFB1	5	6.6	11.7	6.9	7.2	7.5	7.4	9.8	9	7.1	4.8	9.9
MED24	2.7	5.4	3.4	6.4	4.2	2.8	3.1	2.6	2.7	3.2	3.8	3.4
SUPT3H	2.3	1.8	1.9	1.8	2.2	3.1			2.9	2.8	5.5	2.8
NDUFS3	3.8	4.1	4.3	4.3	4.4	5.1	5.1	4.6	4.4	4.4	4.2	4.6
SRSF10	5.9	6.6	5	10.6	7.6	10.4	8.3	10	10.3	7.8	9.8	7.7
CLN5	13.2		4.2	17.5	1.6	2.5	2.8	2.5	3.3	8.9	6.3
HSBP1	0.9	0.8	0.9	0.9	0.9	0.8	1	0.9	2.4	1.1	1.3	0.8
CLDN11	1.4	1.7	1.7	1.4				2
TADA3	1.8	8.9							1.9			1.4
TAF5L	1.9	2.5	2.8	3.7	3.3	2.9	2.9	2.1	2.6	2.8	2.6	2.4
EED	3.5	5.6	9.4	7.2	3	8.7		0.7	7.1	9.5	27.4	10.1
BANF1	5.9	5.4	9.4	4.5	5.7	6.8	7.7	8.3	6.2	6.5	5.2	8.2
CSDE1	2.6	2.9	2.5	3	2.2	2.2	1.9	1.8	2.6	2.8	2.9	3
PRKRA	4.3	6.8	4.3	5.5	5	5.8	4.7	5	7.1	4.2	4.9	5.5
CRCP	3.9			2.8					2.8	4.8	2.5	4.2
GCAT	3.8	6	3.2	7.6		3.5	3.8		6.3	7.2	6.1	5.9
LYPLA1	6.5	6.5	7.7	6.5	9.5	6.9	9.9	5.6	5.5	5.7	6.3	6.6
CREG1	2.2	1	1.5	0.8					2.3	3.9		2.3
TIPRL	3.4	3.8	3.6	3.8	3	2.8	3.2	3.3	3.3	3.2	3.4	3.6
PPM1B	3.9	3.7	4.7	3.3	3.5	3.8	3.4	3.8	3.1	3.4	3.6	3.6
ADAP1	2.6	2.7	3.1	3.4	2.2	2.1	2.2	2.4	2.6	2.7	2.7	2.3
RP2	5.1	4.5	4.1	3	3.8	2.9	3.3	2.5	6.2	3.5	6	9.6
WDHD1		3.4	3.5	1.2					17.8	10.5		2.6
SLC25A12	6.9	7.1	7.7	7.4	10.2	7.8	6	7.7	7	7.1	7.6	6.6
PALM	6.2	4.5	5.5	4.9	4.1	3.8	4.6	4.2	4.5	4.5	4.6	3.7
ATP6AP2	2.1	1.6	3.1	1.5	1.3	1.3	1.4	1.8	1.8	1.7	1.4	1.9
RNASEH2A	3.4	1.4	1.4	1	2.7	1.4	3.5	6.2	3.2	1.6	3.1	1.7
POP7	3.1	5.4	5.2	6.2	3.4	4.8			7.7	5.7	4	3.4
EIF3G	2.9	3	3.6	3.1	3.9	3.5	3.4	4	3.6	3.4	3.5	3.9
EIF3J	5.8	4.1	3.7	4.1	4.7	5.8	5.5	5.2	3.5	3.6	4.1	3.8
PSMD10	3.7	3.2	4.4	3.3	3.7	3.9	4.1	4.4	5.3	3.7	3.6	3.8
ZMPSTE24	5.2	17.5	5.9	6.1	8.1	9	12.4	10.5	14.5	8.1	8	7.9
ATRN	2	2.1	2.8	2.4	1.2	1.2	1.3	1.3	1.5	1.2	2.6	1.3
RBBP9	8.7	6.8	5	5	5.4	3.5	4	6	7.7	6.7	9.8	6
STAM2	2.1	2.1	1.9	2	2.3	1.7	1.9	2.1	2.3	1.8	2.2	2
CCNK	3.3	3.6	4.4	6.1	4.1	5	4.1	5	4.9	6.3	4.6	4.6
DHRS3	0.8	1.3	1.2	1.4
RIF1	3.2	3.4	4	2.3	8.2		4.1	3.6	12.7	9.6	8.9	11
ARL6IP5	6.4	5.5	5	4.6	5.1	3.1	7.9	5.4	4.8	4.6	4.1	4.3
DYSF	2.4	2.8	2.1	2.1	6.4	2	2.1	1.9	3.4	0.8	3.2	7
PIAS1	1.2	1.5	1.2	1.9	1.4	1.2	1.1	1.3	1.5	1.2	1.2	1.6
PIAS2;PIAS3	1.2	2.8							5.6	1.9	2	2.9
BCAS2	3.8	4.3	4.2	3.1	3.6	4	3.8	3.9	4	4.4	4.5	5.6
DNAJC8	1.8	1.8	1.7	1.8	3.1	1.9	2	1.8	2	1.8	1.8	1.8
SMNDC1	3.9	1.5	2.1	1.5	1.8	1.7	1.7	2.2	1.9	1.9	2.7	2.3
ATP5PD	6.5	6.9	6.9	9.3	8.1	8.5	7.7	8	8.1	8.7	7.3	7.9
THOC2	4.1	4.8	4	4.7	6.1	6	4.6	4.9	6.8	8.3	7.2	7.6
FLOT1	3.9	3.9	3.4	4	3.5	2.8	2.9	3	4.3	3.7	3.5	2.7
TM7SF2	3.8	3.8	5.2	3.9	3.6	4.4	3.7	3.3	3.3	5.2	3	3.7
CIAO1	1.9	2.1	1.9	1.8	1.7	2	1.7	1.8	2	2	2.1	2.1
PDE5A	1.6	2	60.7	2.3	17.1
PRKACB	2.3	2.3	2.4	2.3	2.3	2.3	2.3	2.2	2.7	2.6	2.7	2.6
JTB	2.2	2.7	2.5	2.6	3.1	3.2	2.7	2.7	2.7	2.2	3.7	2.6
DDAH1	3.1	3.8	3.4	4.8	3.3	2.9	2.7	3.4	3.1	2.8	2.9	2.7
B3GAT3	5.4	5.3	6.7	6.1	9.6	9.1	6	6.8	6.2	5.5	6.4	5.5
ALDH1A2	2.9	3.4	3.2	3.7	3.2	2.8	3	2.7	3.2	3.4	3.2	3.1
GFPT2	0.8	1.5	0.7	0.6
SLIT2	1.3	1.5	1.5	1.4	1.3	1.2	1.1	1.1	2	1.6	1.5	1.8
TRMT1L	1.9	2.2	2	1.9	2.4	2.6	1.8	3.6	2.9	2.6	2.7	2.7
LTN1	3	3.3	2.7	4	2.8	2.9	2.6	2.6	3	3.3	2.8	3.8
IPO13	3.2	2.9	2.3	2.5	2.5	2.6	2.5	2.5	2.5	2.5	2.4	2.7
DDHD2	4	4.1	3.1	5	2.7	2.4	2.9	2.4	4.4	3.9	2.5	2.9
TOX4	1.4	1.6	1.5	2.3	1.6	1.4	1.5	1.4	1.5	1.4	1.4	1.4
SEC24D	1.7	2	2	1.5	2.3	2.2	2.3	1.5	2	1.9	2	1.8
NFASC	1.5	3.2	2.8	2.3	1.5	2.1	1.8	1.6	1.3	3	2.3	1.5
SUPT7L	2.3	2.8	3.8	7.2	2.9		1.8	2.4	4.5	2.5	2.6	1.9
FCHSD2		0.7				0.7		0.7	0.5
MDN1	2.7	3.4	3.1	3	3.5	3.8	2.8	3.9	4.3	4.7	4.7	5
PHF14	2.4	2.8	3.7	3.3	2.5	2.7	2.4	2.8	3.7	4.1	3.2	3.5
UBXN7	1.7	1.6	1.7	1.8	2	1.8	1.7	2	1.8	1.8	1.7	1.7
LRIG2	0.8								0.9	1.2	0.9
PLPBP	6.7	6	5.5	4.5	6.4	6.3	9.3	5.8	6.7	11.4	6.7	7
PRPF6	2.1	2.3	2.5	2.3	2.4	2.2	2.1	2	2.5	2.6	2.3	2.5
PCF11				7.8					5.4			8.4
FRYL	3.3	9.9					1.5		2.8	3.2		3.5
ENDOD1	4.6	3.8	3.9	4	5.1	4.9	6	6.1	4.1	4.7	4.2	4.2
CDK14	1.6	1.6	1.7	1.3					3	2.3		1.2
GLS	5.3	5.3	4.2	7	6	6.9	5.1	3.9	6.4	5.6	6.4	9.8
HAUS5	10.5									3.4	7.7	8.9
FBXO21	1	1.2	1.3	1	1.1	0.9	0.8	1.3	1.1	1.2	1.2	1.2
KDM4B	1.6	6.5	1.3	5.1	1.1	1.4	1.5	4.4	2.8	3.3	6.1	3.1
SOGA1	1	1	0.7	1.5	0.8	1	1	1.3	1.2	0.9	0.9	0.7
USP19	2.6	2.2	2.1	1.9	2	2.7	2.2	1.8	2	1.8	2.5	1.9
AP2A2	4.4	4.6	5.6	5.5	4.8	4.5	4.6	4.8	4.5	4.8	4.2	4.8
HEXIM1	0.9	1	1	1.1	1.2	1.1	1.1	1	1.1	1.5	1.1	1.1
DIRAS1	1.6	1.4	1.7	1.8	1.1	1	1	1.2	1.2	1.2	6.2	1.2
RPP14
YIF1A	1.8	2.9	2.7	2	3.4	8.1	4	3.9	3.7	2.7	2.7	2.6
UBR5	1.5	1.7	1.7	2.8	1.6	1.6	1.7	1.4	1.8	1.6	1.7	1.9
SCAF4	4.2	6	5.1	6.3	6.6	5.7	5.4	4.4	5.6	5.3	5.1	4.7
NDUFB6	5	5.3	6.6	9.3	7.4	8.5	8.1	8	7.3	6.9	7.1	6.2
MFN2	2.6	2.8	2.9	2.3	2.6	2.8	2.6	2.2	3.4	2.8	2.4	3.1
SNUPN	0.8	2.3		1.9					1.4			2.5
ELP1	4.2	5.3	3.7	3.6	3.7	3.7	3.7	4.1	4.3	4.3	3.4	4.3
GABARAP	0.6	0.5	0.5	0.5	0.5	0.4	0.4	0.4	0.6	0.5	0.7	0.5
NDUFA3	6.4	5.8	3.5	5.8					4.3	6.2	5.9	5.7
NDUFB4	9.9	6.9	6.6	6.2	7.1	6.3	5.8	7.5	10	10.7	7.8	9.4
NDUFB8	7.7	6.7	6.1	5.8	3.7	3.6	3.9	3.7	8.4	6.2	5.4	8.3
NDUFB2	9.1	9.5	7.8	8	8.2	6.1	9.3	6.8	7.6	8.2	10.8	17.3
NDUFA7	2.6	3.8	2.9	6	3.4	2.9	3.7	3.1	2.8	2.5	2.7	2.7
UNC5C	1.2	1.1	1.2	1.5	0.9	0.9	0.8	1	1.2	0.9	1	1.1
RTN3	1.8	2.4	2.2	2.2	1.6	1.6	1.5	1.6	1.9	2.1	1.8	1.8
RCBTB2									0.9
LETM1	9.3	6.1	7.9	6.7	6.7	6.2	6.8	6.1	9	7.1	9.3	8.8
EPN2	1.7	1.6	2	2.1	1.5	1.6	1.4	1.4	1.4	1.4	1.6	1.9
STBD1	3.1	3.3	3.9	5.7
ZRANB2	2.9	2.7	2.3	3	4.4	3	3.2	3.3	3.3	3.5	2.7	4.5
SNX4	3.8	5.2	3.9	4.5	3.3	4.1	3.4	3.8	4.8	4.9	3.7	3.6
LUC7L3	3.6	4	5.1	5.5	3.8	3.6	3.6	3.4	4.5	5.1	6.4	5.2
SBF1	4.8	5	4.3	4.4	4.5	4.4	4.3	4.1	4	4.8	3.6	4
GOSR1	2.9	2.7	2.7	2.7	3.2	3.7	3.2	2.3	2.9	3.3	3.2	2.8
KAT7	1.5	3.2	1.9	3.7	2.5	1.9	2	1.6	3.5	2.5	2.6	3.9
SLC25A14					6	8.8
ATE1	3.2	3.1	2.8	5.2	3.6	4.1	6.7	5.2	3	3.1	3.5	4
EPM2A	8.1	6.6		3.3				5.9	13.6	9.7	5.2	9.4
VAPB	4	4.5	4.5	6.1	5	4.2	4.4	5.7	5.2	5.1	5.6	5.4
SNAPIN	4	3.6	3.4	3.6	4	4.8	3.6	3.9	3.9	4.3	5.7	6.5
NDUFC2	5.4	5.4	4.2	4.4	9	5.8	4.5	6.4	5.5	7.5	5.2	5.2
FKBP9	2.8	2.7	2.8	3.3	3.2	4.4	2.8	2.9	3.7	3	3.1	2.8
CELF2	1.5	1.9	1.5	1.6	2	2	1.6	1.6	1.8	1.8	2.3	2.2
PGLS	5.8	5.5	7.2	5.8	7.2	5.7	6	5.6	6	6.2	6.5	5.9
PAPSS2	2.6	3	2.4	3.1
SMC2	4.5	6.8	6.5	4.9	8.1	8.6	5.6	7.9	6.9	9.1	8.1	6.2
ATG7	4.2	4.5	3.9	3.7	4.8	4.1	5.1	4	6.6	4.9	4.5	4.8
TACC2	1.8	1.8	1.7	2	1.5	1.3	1.4	1.3	1.3	3	1.3	1.6
LYPLA2	6	10.6	6.3	7.7	5	4.4	4.1	4.4	4.4	7.8	5.2	4.3
IPO7	7.3	5.8	4.8	4.8	5.6	5.8	5.7	5.4	5.5	5.7	4.8	5.4
ARIH2	4.2	4.3	4.3	3	4	4.5	3.8	4	4.1	4.6	4.4	4
SLU7	1.2	1.1	1.1		1.4	0.7			0.9
MOCS3	3.1	3.2	4.6	4.4	3.5	3.6	4.1	3.7	3.2	3.2	3.7	3.4
ZFYVE9	3.1				1.9	6.5	2.3		3.5	3.4
ZIC2	1.6	1.7		0.7
SVIL	1.4	1.4	2.2	1.7	2.4	2	2.4	2.2	1.8	2.7	1.7	12
BAG4	2.9	3.5	3.2	4.4	4.3	6.1	4.5	1.7	3.3	3.8	3	3.1
AHSA1	3.3	3.3	3	3.3	3.5	3.3	3.2	3.6	3	3.2	3.2	3.1
PARN	8.3	10.2	3.8	4.5	5.5	5.1	14.9		9.1	11.6	10.7	9.7
CNOT10	6.8	5.1	4.3	5.2	7.1	9.6	7.2	25.1	12.6	11.5	10.2	13.3
CTDNEP1	2.9	3.2	2.7	2.6	2.8	2.7	2.6	2	2.4	2.5	2.6	2.7
H6PD	3.3	2.9	2.6	3.4	3.2	2.4	2.4	2.7	5.3	4.2	2.5	3.5
SEC24B	3.3	3.5	3.6	3.6	4.4	3.4	3.2	3.3	3.6	4.2	3.6	3.5
ADGRL2	1.1	1.1	1.2	1.5	1.3	1.3	1.4	1.2	3.7	1.4	1.1	1.4
MPC2	2.6	2.4	2.8	2.4	2.5	2.4	2.4	2.3	2.7	2.7	2.8	2.6
ETHE1	14.3	11	21.1	10.3	9.9	10.3	15.4	19.6	14.9	12.2	17.1	12.6
MKRN2	1.1	1.2	1.2	1.5	2.5	1.3	1.9	2	2.1	2	2.1	2
POLR1A	3.3	2.9	3.5	4.3	3.7	2.3	3.1	2.1	3	3.7	5.2	3.9
YEATS4	1.8	2.4	2.3	2.2	2.1	2.2	2.6	2.4	2.6	1.8	2	2.4
CNOT4	1	1		1.1	1.1	0.8	1	1	1.1	0.8	1.2	1
STAMBP	3.9	3.3	3.9	4.7	4.7	5.4	5	4.4	3.8	4.1	4.3	4.2
CPSF4	3	4	3.7	3.2	4.7	4.1	3.1	5.5	4.2	3.8	4.3	3.6
ATP6V1G2	3.1	3.2	2.4	2.3	1.8	2	1.2	1.4	2	2.1	2.6	2.1
ECEL1	1.4	1.4	1.5	2.8	1.3	1.3	1.2	1.1	1.4	1.2	1.2	1.7
CDS2	11.3	6	10.5	6.2	4.9	5.3	7.4	7.4	5.1	6.2	9	5.6
CEP43	2.7	1.8	1.6	2	2.2	2.2	1.8		1.6	1.9	1.4	1.4
PPP1R3D	1.1	1.4	2	0.7	2.8		1.4	1.2	1.7	1.9	1.2	1.4
POP4		12.4		5.6					15.6
HERC2	1.9	1.4	2.7	1.6	1.7	1.5	1.5	1.4	1.7	1.2	2.1	2.1
SNAP29	2.1	1.3	1.5	1.5	2.4	1.9	1.6	1.8	1.5	1.9	2.1	2
PTBP3	3.1	3.7	3.5	3.2	3.3	3.3	3.6	3.2	3.3	3.3	3.6	3.2
STARD3NL	1.5	2.2	2.9	1.6	1.1	1.3	1.1	0.7	1.4	1.3	1.3	1.2
LSM8	5.5	4.7	6.4	6.1	7.7	6.9	7.3	5.2	5.7	7.1	5.4	6.6
AP2A1	4	4.5	3.9	4.7	4.4	3.8	3.7	3.8	4.2	3.9	3.9	4.1
WIZ	2.2	1.8	1.7	2.8	1.1				1.4	1.7	1.6	1.3
TTC4	2.5		1.5	2.2
BAG2	3.3	3.9	3.2	5.7	3.3	3.8	3.1	4.1	5.2	3	4.3	3.8
BAG3	2.2	1.8	1.7	1.9		2.4	4.2	2.3	2.4	2.8	2	3.5
MAP4K4	3.3	3.8	3.2	3.5	3.7	3.4	3.4	3.8	3.2	3.1	2.9	3.6
MLYCD	15.1	9.5	5.8	7.7	5.4	3.5	8.2	7	9.9	7.5	9.8	8.3
CRYZL1	5.7	5.5	5.7	6.3	6.6	6.5	5.4	7.9	4.1	7.1	4.8	5.4
NUDT14	2.6	2.3	2.4	2.6	2.6	2.3	2.4	2.3	2	1.7	2.2	2.4
TSPAN13	1.2	1.3	1.1	1.6	1.1	1.2	1.2	1.3	1.2	1	1.2	1.2
BPNT1	10.1	7.7	6.7	11.2	8.2	9.7	8.8	10.8	9.7	10.2	12	13.9
DDAH2	6.9	6.5	6.8	6.9	5.5	5.2	5.1	5.3	6.7	6.6	5.9	6.2
ABHD16A	3.6	3.4	4	3.5	4	3.2	4.7	3.5	3.9	4	3.6	3.9
OLFM2	1.1	0.7		1.6					0.8	0.9	1.1	0.6
ECD	1.5	1.3								1.9	1.2
SYF2	0.8		1	1.4			1	1	0.9	1.1	1.1	1.3
ONECUT2	1.3	1.2	2.1	1.1	0.7	0.6	0.6	0.6	0.8	0.7	0.7	1.1
MBD3	3.8	3.8	3.7	5.7	3.9	4	3.3	2.6	5.5	3.6	4.7	7
TOP3B	3.4	3	2.6	3.2	4.1	2.8	1.8	3.2	4.4	3	4.2	3.1
APC2	0.4	0.4			0.5		0.6	0.5	0.6	0.8
BCL10	0.8	1		0.6	0.8		0.8	1	0.8	0.9		0.8
CLPTM1	1.5	1.4	1.3	1.4	1.4	1.4	1.3	1.3	1.3	1.2	1.5	1.3
MOCS2	0.9	1	1.6	1.3
TOMM40	15	14.2	9.7	7.5	9	9.7	12.8	13.4	11.1	13.6	9.7	12.4
PEX11B	6	4.5	4.8	7.4	7.4	5.7	5.7	8.4	5	4.7	5.3	6.2
ACTL6A	5.1	9.4	5.9	5.8	7.6	8.3	5.1	5.1	7.1	6.7	5.8	7.7
NSD2	3.2	2.8	2.2	3.5	2	2.2	2.3	2.5	2.6	2.9	3.1	2.5
MOCS2	1.7	1.8	1.9	2.1	2.4	1.7	1.7	2.1	3.1	1.8	1.9	2.1
MT-CYB	8	2.2	8.1	1.8	3.8	3.8	3.6	3.3	2.7	3.4	1.9	2.4
CYB5A	4.4	10.1	6.5	9.1	6.7	4	4.6	4.2	7.3	8.4	4.6	4.5
ALDH1A1	17.7	2.8	0.9	53.8	82.4		10.8	19.1	4	3.8	3.9	14.9
SEPTIN3	3.8	4	4.5	3.9	4.1	4.8	3.6	2.8	2.8	2.8	3	2.9
DHFR	3.1	4.9	5.1	3	10.4	5.5	8.5	21	9.2	10.9	3.8	4
MT-CO3	7.8	5.5	6.7		14.3	15.4	7.6	16.1	9.6	11.6		18.3
PNP	6.8	8.8	6.2	6.8	9.3	9.3	8.8	9.6	7.7	7.4	8.5	7
HPRT1	2.8	3	2.4	2.8	3.6	3.9	2.9	3.3	2.8	2.9	2.6	2.5
GOT2	7.5	8	8.9	7.4	8.6	8.5	8.8	9.4	8.2	8.4	9.8	8.6
EGFR	1.3	1	1.1	1.5	3.1			1.6	2
PGK1	7.4	6.9	7.7	7.1	8.6	9	8.4	8.5	7.5	8.1	8.1	7.3
AK1	4.8	5.1	4.7	4.9	4.1	4	4.7	4.4	4.7	5.1	4.1	4.5
PLAT	2.6	4.9	4.3	2.3					2.5	5.4	4.9
ADA	5.4	5.2	2.6	6.2	6.8	3.8	5.4		5.2	4.1	3.9	5.1
OAS1		0.7
SERPINC1	34.9		13.5	20.7		21.1			69.1			42.9
A2M	3	4.1	8.4	1							166.7
VDAC1	7.9	7.6	7.7	7.2	8.4	8.1	7.4	8.8	9.4	8.8	9	9
HRAS	4.8	3.2	3.9	3.9	4	4.1	5	3.9	3	4.6	3.8	3.7
KRAS	2.5	3.5	2.9	2.9	3.6	2.8	5.6	3.6	4.9	8.5	3.2	3.3
GNRH1	1.1	2	1.1	3	0.7	1.2	1.1	0.8	2.1		0.8	0.8
FXR1	2.7	3.2	2.7	2.8	4.3	4.6	2.9	3	3.9	3.7	3.8	3.7
IGKC;	4.5	5.7	6.7	6.1	5.4	5.6	7.5		4.5	4.3	4	7.1
IGHG1;	20.8	21.7	17.9				26.2		36.3	49		24.4
IGHG4	62.2	54.3	28.5	22.8	60.6	75.3	69.4	71.7	29.2	45.8	22.2	43
IGHA1	2.4				3.2	3.1	3.9
HBE1;HBG1;HBG2
COL1A1	1.9	1.8	1.9	1.3		2	2.6	0.8	1.2	4.8	0.7	3.4
COL2A1	2.1	4.1	5.9	4.9		3.8			10.6	2.3	9.7	13.1
COL3A1	4.4	3.2	3.1	1.6	1.2	1.2	1.1	1.1	1.2	2	2.1	2.2
COL4A1	7.7	2.3	0.9	1.4	2.8	3	2.2	2.3	5.4	3.7	3.1	3.5
CRYAB	2.5	2.7	2.6	2.1
LMNA	2.7	2.7	2.8	2.2	5.9	6.8	6.2	6.2	2.5	2.6	2.8	3
SPTA1	2.2	2.6	2.4	1.9		1.8				1.2
TNNC2	0.7	1.1	0.6	0.8	0.4
APOA2		1.3		1.3					5.2	5.2	1.7	7.4
APOC1		5.9
APOC3	522			1042.1			1148.7		1895.4	1001.1	1045.5
FGB	30.9	9.8	21.6	6.3					5.3	3.3	11	11.6
FGG	25.7	7.9	7.1	7.2	1.5		1.4	0.6	0.9	12.2	12.4	13.9
GC	36.8	87.4		5.4	129.1		137.9		76.7	15.3	29.5
HPX	197.2	159.4	176.3	126.7	320.8	291.8	40.5	159.3	185.3	253.7	130.7	264
FTH1	1.5	4.5	1.2	1.4	2.5	2.2	1.7	1.8	1.6	2.3	2.9	2.2
MT-ND1	7.1	6.2	6.7	6.1	9.5	15.2	14.6	8.3	7.8	8.8	8.6	13.5
MT-ND4	9.4	14.5			8.9	11.2	9.9	5.9	8.9			5.9
MT-ND5	71.2	22.4	10.5	14.1	23	23.5	20.3	14.8	14.9	29.6	100.7	22.7
MT-ATP8	5	4.9	4.6	3.1	11.3	5.6	3.7	5.3	6.6	3.9	8.6	3.5
HMGCR	1.3	1.2	1.1	2.2	0.8	1.6	1.9		3.2	1.4	1.2	1.7
RAF1	2.2	2.1	2.1	1.9	2	2.2	2.3	1.8	2.3	2.4	2.1	2.1
GBA1	6.3	7.9	6.9	6	7.9	5.6	6.7	7.9	9.9	10.8	7	8.1
FUCA1	2.5	2.7	2.7	3	2.2	3.5	3.4	3.5	2.4	3.4	3.1	3
ALDOA	5.3	4.3	3.8	3.7	5.1	5	4.8	4.4	4.8	4.9	4.1	4.3
PRNP	1.4	1.9	2	1.9	1.4	1.7	1.7	1.7	2.1	2	1.9	1.9
SOD2	6.3	5.9	7.4	8.1	5.9	5.8	4.6	5.6	6.4	5.9	10.4	5.5
TK1	2.9	5		2.5					5.2		4.3	7.2
S100B									2.3	2.8	2.4	2.3
ASL	12.2	7.4	11.3	9.8	19.9	4.2	10.4	9.8	16.4	8.3	16.6	16.2
CAPNS1	4.1	4.3	4.6	4.7	3.9	3.6	3.3	3.9	4.4	4.8	4	5.5
VWA8	6	5.5	5.7	5.4	4.7	4.2	8.3	6.2	6.9	7.4	7.3	7.8
H2AC8;H2AC25	28.3	21.8	32.8	22.9	36.3	35.5	34.5	55.5	31.7	31.6	39.8	27.2
ATP1B1	2.9	3	2.7	3.1	4.1	3.5	3.3	3.5	3.2	3	3	3.1
CHGB	1.1	0.8	1.1	0.8	0.7	0.9	0.8		0.7	0.8	0.9	0.9
APP	0.9	1.1	0.9	1.4	1.2	1.4	1	1.1	1.7	0.9	1.3	0.9
ALDH2	5.8	6.6	5.9	6.6	6.3	5.7	6.2	7.1	6	7.1	6	6.3
CYP17A1	2.6		3
HMGN1	3.8	4.1			5.3	8.9	3.1	3	3.5	6.6	3.6	5.7
SLC25A5	8.2	8.7	11.5	8.9	10.1	13	12.2	11.9	10.2	8.5	9.5	9.4
ALPL	9.2	12.8	5.8	8.7	1.4	1.4	9.1	9.8	7.5	6.4	7.7	8.2
ICAM1	2	1.3	1.2	1.7
RPLP1	7.2	8.3	8.3	7.5	9.8	9.9	11.7	10	7.9	7.9	7.1	7.7
RPLP2	7.1	6.7	7.8	6.9	8	8.7	8.5	8.3	8	7.8	7	8.1
[truncated: 4,328 more rows]

## Sheet: complete medium
PG.Genes	Isogenic CTRL_#1	Isogenic CTRL_#2	Isogenic CTRL_#3	Isogenic CTRL_#4	UBQLN2(P497H)_#1	UBQLN2(P497H)_#2	UBQLN2(P497H)_#3	UBQLN2(P497H)_#4	UBQLN2(P506T) #1	UBQLN2(P506T) #2	UBQLN2(P506T) #3	UBQLN2(P506T) #4
PPIAL4C					3.34458	3.4232	2.01885	2.09277	1.79318	2.33862	1.46657	2.20739
GATD3B	5.07248	3.95727	4.20793	4.38675	9.14528	9.30033	8.07943	8.75714	6.43275	6.43279	6.89472	5.92378
PIGBOS1	5.03206	3.62939			6.24104	4.37002	4.44776	3.1013	4.93361		3.64925	4.34029
NBDY		0.784412	1.04462	0.75098	0.933117	1.13331	0.999405	1.05687	0.846456	1.16658	1.02652	1.17369
FOXO3B											0.450101
UBA6	3.11348	2.86408	2.75862	3.31894	5.4468	4.92609	5.02659	5.83373	4.67861	4.16179	4.67346	5.52608
ESYT2	2.72351	2.9239	2.82661	3.07718	6.93784	5.77656	8.45054	5.13314	5.19655	5.27467	3.97353	4.88773
MED19		1.24311	1.6449	1.61476	1.99954	2.01999	2.01431	1.37116	1.45825	1.30881	1.39263	1.62495
UHRF1BP1L	4.24669	1.71429	1.13289	1.69619	1.79475	2.67944	1.99668	1.78889	1.52669	1.58802	1.32907	1.75859
SHTN1	1.62999	1.73627	1.57953	1.9092	1.91227	1.96127	1.79185	1.75039	1.81143	1.75498	1.54736	1.52657
TMEM120B		3.67469	2.1569	2.44842	7.46129	7.40203	10.8961			6.04386	8.43562
ARHGAP10	2.3871	1.33185	0.942628	1.63224
FAM168B	0.594092	0.601026	0.480124	0.670601	0.787935	0.634445	0.724308	0.716667	0.672135	0.635417	0.690274	0.617036
MEX3A	1.42534	1.85848	1.06557	1.1223	1.37085	1.79198	1.5463	1.24254	1.47846	1.33583	2.23055	1.26314
ILVBL	2.35296	2.92734	3.08212	3.08768	8.66618	4.69357	5.02616	6.81023	4.22004	3.34339	3.46962	6.55323
NDUFAF8			1.15898	2.80073
PLEKHG3	1.07375
SSC5D	8.25151	7.52233	4.20986		0.605143	26.3971	0.504443	31.6598	31.7232	0.473621	0.427763	0.456584
SH3PXD2B	1.28552	1.47294	1.4604	1.50634	1.68313	2.64851	1.48613	1.51007	1.4694	1.3446	1.64964	1.6937
MACROD2		1.64581	2.49772	2.89396	2.70143	2.76367	2.70144	3.55385	3.794	2.58642	3.26575	2.94029
ZNF320	1.19628	0.931691			2.3776	1.83535	1.75889	1.48772	1.43052	2.35187	1.28005
NBAS	2.64398	2.66098	2.37773	2.96836	5.08067	4.61965	4.249	3.00739	3.64102	3.60314	3.45566	3.94719
TARS3	2.81843	1.63418	2.08826	2.54933	9.0691	4.57956	4.73286	4.42143	3.04285	2.51413	4.19006	2.61602
FAM234B	0.90668	1.14515		1.14163	1.72528	2.17046	1.25595				1.17865	1.53791
VWA8	3.2049	1.95911	3.57989	2.99572	7.12647	7.10193	5.29673	6.46937	3.76063	2.97532	3.10654	3.06554
SBNO1	4.25024	0.834921	1.07997	0.740498	1.24611	1.89676	2.00445	1.71188	1.23324	1.52256	1.11222	1.23547
WDR91	2.42442	2.70022	2.48871	2.18596	6.04851	6.40753	6.66653	4.73491	4.10702	3.96684	4.3134	4.38946
RAB19	4.53916	3.97458	19.8738	6.20596	8.48863	19.6109	18.303	7.37701	7.79294	12.4974	8.81843	13.8172
DENND11	1.75696	1.39534	1.03701	1.93008	2.64378	3.86077	4.10235	1.9515	7.35252	3.09172	2.05744	0.912784
MTMR11	1.23608	1.34153	1.65847	2.72937	2.92471	3.5652		2.53621	2.33282	1.7357	4.90008	2.77753
POTEF	1.1179	4.25286	3.94749	6.4251	9.62734	6.99105	7.23663	5.85823	7.8544	4.37184	6.85434	5.52847
VPS37C	2.42787	2.06713	1.33982	1.5391	2.94262	4.5756	3.52522	7.16591	4.73017	4.89088	3.0378	2.05588
PEDS1	0.740607	0.747778	0.999239	0.965478	1.53124	1.70071	1.47065	2.31443		0.625517	1.00516	2.10178
TRAPPC13		3.70342	3.42924	2.82009	6.24561	4.77997	5.92716		5.56794	4.30739	3.20692	5.08982
CNOT1	2.34147	2.7451	2.56434	2.39918	4.28169	4.13586	3.82818	4.36623	3.19826	3.30953	3.10085	3.13973
MAP1LC3B2	2.0931	2.89392	2.28966	1.91037	2.75682	2.67281	3.38005	3.29069	2.98693	3.21259	3.3791	3.33553
PALM3	2.24498	1.86278	1.70348	1.90885	1.61308	1.64749	1.51596	1.25408	1.44573	1.5344	1.28732	2.07402
PGP	2.39177	3.61193	3.27579	3.83931	4.73609	5.17503	5.40299	4.94064	4.25427	3.80398	4.10521	4.16094
RIMOC1	1.70396	1.76244	1.6758	1.5265	3.23739	2.61745	2.56856	2.33135	2.78639	2.36519	2.15349	2.00227
ZNF316		0.527256	0.869484	1.1646	1.33726		0.954194	2.18544	1.00583	1.1676	0.970005	0.964755
WIPF3	1.35859	1.22466	0.950396	1.26366	1.01735	1.14109	1.12072	1.10531	1.12035	1.30228	1.28851	0.972047
IGLON5	1.45604	1.55059	1.49574	1.33177	1.81489	1.77748	2.31122	1.9294	1.81386	1.6406	3.36991	1.89623
TUBAL3	1.37643	1.3294	4.18079	6.32942	1.53757	1.65996	1.56811	1.60207	5.20351	1.54697	1.5505	1.58834
FBLL1	4.56861	3.97979	3.40552	3.29305	5.2974	4.95008	5.05767	3.75399	4.39425	3.95491	3.82758	4.71003
SMCHD1	2.09564	1.62289	2.29932	2.22833	4.02008	3.82837	4.43789	2.97545	3.15281	2.57794	3.56698	2.59372
CASTOR2	0.937922	0.994129	1.06298	1.1929	1.43398	1.30621	1.56015	1.81573	1.44462	1.42185	1.18722	1.07137
UNC119B	1.50603	5.02245	3.25004	5.53149	5.00158	3.0379	3.94737	5.76368	5.70611	9.93134	9.84067	4.59601
METTL15	1.19747	1.74825	1.66308	1.9269	2.99128	3.22151	2.73154	2.19546	2.29347	2.82916	2.94625	2.62675
CCDC85C	1.09138	0.997143	0.954484	0.75826	1.76075	1.71235	1.62263	1.46803	1.45627	1.2287	1.35582	1.55632
RTL1	0.688364	1.01377	1.60625	0.779214
RGPD3										0.901809
FIGNL2					3.44259	3.1894	4.34641		4.91339	2.60131	3.96027
USP27X	0.858457	1.25472	0.648347	0.708227	0.862931	0.884873	1.04858	0.953734	0.762441	1.30966	0.96035	0.955567
RTL8C	0.576859	0.598341	0.602542	0.62131	1.20935	0.702793	0.831492	0.546522	0.511383	0.783315	0.607643	0.652934
ZSWIM8	0.660014	0.508671	0.977568	1.05845	0.725039		0.543448		0.787322	0.647938	0.854689	0.796307
ARHGAP32		2.30647	0.785007	1.33219	1.78655	2.48758	1.86397	1.33745	2.54653	1.3114	1.48436	1.18871
DISP2	1.57242	1.76943	1.61479	1.64138	1.5145	1.8839	1.92906	1.67671	1.53807	2.29087	1.42449	1.55127
FAM171A2	1.15753	1.02762	1.45016	1.28305	1.38267	1.38633	1.34648	1.8028	1.34177	1.5784	1.39653	1.54298
PHF20L1				3.09127						1.00718	1.03973
SNRPGP15	2.97988	2.75867	2.89488	4.58143	8.95562	7.56603	8.47043	6.87582	4.85404	4.88929	5.21453	4.86834
ELAPOR2	8.93048	2.87292	1.72434	1.94838	2.72541	3.26442	2.49979	2.75406	2.76745	2.36732	3.13973	4.40325
NUDT19	2.91791	2.8273	2.98246	2.97813	7.04611	5.90354	5.30864	6.40192	4.4871	4.80911	4.30383	4.58653
MYO9A	1.01395	0.786261	1.13357		1.33144	1.23199	1.33312	1.2219	1.20377	0.98026	1.27975	0.998069
ZNF732	0.761034	0.802392		0.49798	0.991054	1.36849	1.21181	3.4221	0.727999	0.551062	2.01293	1.82798
GPR89A	1.74625	2.25295	2.54434	2.96434	3.13699	3.38707	3.212	3.24119	2.77973	4.06676	4.05571	3.04725
WASH3P	1.64261	2.73021	1.47675	1.4798	3.66207	2.33265	1.82434	2.56838	1.60633	1.97159	1.86262	1.82459
MCRIP1	0.826007	0.622531	0.699101	0.610859	0.693661	0.89811	0.720983	0.797497	0.715105	1.62696	0.636562	0.657473
AKR1B15	3.65819	3.36705			5.79522	6.51701	6.17889	6.18094	5.31148	3.56222	5.48848	3.97634
CFAP99		1.03284		1.08775	1.61845	0.90446	0.986179	1.19585	0.763851	1.10514	0.529654	1.15435
NACA	1.57604	1.46037	1.57291	1.54096	3.12158	3.43233	3.5983	2.98674	2.37529	2.67009	2.92348	2.5087
C11orf98	0.770247	0.607886	0.50357	0.677251	1.2129	1.11736	1.38338	1.01161	1.02016	0.672554	0.697633	0.91174
TMEM178B						0.752996
SLC35A4	1.42022	2.11437	1.69431	2.46928	2.766	2.28816	3.24865	2.72341	2.43582	2.48303	2.21938	2.183
ASDURF	1.99938	1.72399	0.673953	0.723721	1.04268	1.61164	2.62344	2.09787	0.745631	2.1154	1.53288	1.57727
MIEF1	0.642313	2.33345	0.637385			1.57204	2.19443	1.37429	1.20829	1.18292	0.777823	1.00953
AGPS	2.55645	2.5713	2.76128	4.67672	3.50856	3.51173	3.74412	3.41265	3.13172	3.11941	3.3159	3.16628
KIF2A	2.1264	2.04845	1.90159	1.99415	2.6975	2.58309	2.75917	2.47475	2.68357	2.36656	2.62805	2.38785
DDX39A	2.89638	3.34132	2.78428	3.06162	7.75803	6.52155	6.39065	6.4997	5.51974	4.43496	4.8052	4.84409
PDLIM1	1.47215	1.54489	1.91305	1.84189	1.6077	1.614	1.81207	1.61146	1.92104	1.68947	1.88153	2.18511
ACOT7	2.56692	2.36067	2.32057	2.66546	2.87316	2.68434	3.03067	2.79341	2.81155	2.50623	2.5986	2.71648
MYO1C	1.32583	1.32574	1.19102	1.70089	3.83643	5.65719	3.38464	3.0202	1.91566	2.23824	1.82022	2.15896
SNAP23	0.605884	0.991592	0.698843	1.06517	2.44326			1.29475	1.23272	0.684144	0.935192	1.09169
HAX1	1.14815	1.00377	1.00032	1.07833	2.34589	1.61872	1.46294	1.76339	1.61857	1.43427	1.52868	1.39818
FXYD1	2.17809	1.75472		2.22888					0.782487	0.707041	0.744608	0.724088
AIP	2.07648	1.73894	1.77527	1.63355	2.37738	3.7468	2.44086	1.92483	2.37487	2.0526	1.95514	1.85533
GTPBP1	1.51997	1.4888	1.56345	1.6438	2.38844	2.1203	1.93045	2.42063	2.1677	1.6293	1.89518	1.8375
STXBP3	1.33676	1.37362	1.32083	1.74345	1.51142	2.83949	2.53026	2.30671	1.33824	2.10214	1.78887	2.04147
AP4M1	2.3874	2.15924	1.40485	3.86497	4.19944	8.83155	4.66604	4.67731	5.75636	2.64628	4.08208	4.45737
ARVCF	1.7004	1.75315	1.79106	1.90106	1.7837	2.05805	2.15977	1.91148	1.60035	1.53056	1.55595	1.60985
SMAP	1.03478	1.15465	1.12557	1.17037	1.91104	1.73521	2.14437	2.25769	2.19673	1.85262	1.72358	1.5685
AP3B1	4.46792	1.78395	1.69122	1.79536	6.35883	4.44132	5.07028	5.47807	6.53306	3.30952	2.50229	3.69551
APBB1	0.697436	0.712282	0.620539	0.77367	1.02709	0.932286	0.92741	0.857144	0.785429	0.741602	0.817097	2.04509
NDUFS8	2.52694	2.25681	2.31052	2.66161	3.82222	3.51617	3.98196	3.62591	3.06322	3.09784	3.9276	3.57798
NFKBIE		1.10446	0.770312	0.869357	1.02391			0.689497	1.0087		0.898789	1.26858
PSMD11	3.17199	3.02059	2.95668	3.13358	7.91273	6.30859	6.52976	7.56472	4.59343	5.05235	4.72214	4.51954
PSMD12	3.14698	3.66541	3.37578	3.64023	6.09017	9.16811	7.72775	6.57214	6.5406	5.52312	6.25606	7.23431
PSMD9	1.64481	2.57472	1.75088	1.77731	3.09717	2.67933	2.42023	2.81427	2.35637	2.38158	2.32586	2.14347
ATOX1	1.63439	2.4626	1.63888	2.8426	3.06436	3.3397	4.22047	2.56134	2.86992	3.75319	3.41786	3.78085
MEN1	1.92922	1.36484	1.16141	1.20514	2.84565	3.33545	2.29445	2.00859	2.79571	1.98993	1.72538	2.01886
CBX4			0.976713
GET1	0.959492	1.68981	1.69366	1.4789	1.66257	1.74874	1.7572	1.83111	1.55495	2.45299	1.46401	1.41477
PGRMC1	2.59462	2.54569	2.62948	2.8044	4.52842	5.22028	5.41311	4.59257	6.95148	3.7051	3.97751	3.97991
SUPT5H	1.2147	1.22478	1.00192	1.05633	1.91022	1.75007	1.81347	1.67803	1.4748	1.77191	1.36443	1.63352
TAF4				0.68473			0.718863		0.918712			0.760252
DFFA	1.52144	1.65008	1.63871	1.52101	2.52052	3.16839	3.2066	2.3281	2.45446	3.90481	2.11128	2.30934
HIP1	4.02653	2.4878	1.73361	1.86751	2.31085	2.04853	2.79334	2.51634	1.90734	2.72945	2.63815	2.12245
CLIC1	2.78915	2.83634	2.7787	3.20886	10.9457	14.7359	12.741	12.0665	5.85871	7.42626	6.21219	6.14328
EIF3F	1.94545	2.05694	1.9744	2.05828	3.80477	4.73721	4.14406	4.05979	2.95017	2.89139	2.97863	2.97712
CACNB4	1.06121	1.10896	1.58817	0.845995	0.904747	1.22955	1.64354	8.2049	1.01325	0.944656	2.2117	2.24272
WWP2	1.55179	1.01452	1.54214	1.30163	1.9724	1.39092	1.37614	1.36907	1.38006	1.04032	1.3409	1.48541
PIK3CD	0.895335	1.22936	1.48522	1.33159	1.42499	1.29544	0.846748	1.1639	1.00759	1.34528	0.946668	1.22331
PDHX	3.21659	4.38288	3.25289	4.91406	7.56154	10.6908	6.08955	6.85792	7.551	6.16511	6.04951	7.79425
SULT1C2	2.0685	2.16283	2.2271	2.47506	6.81481	5.71166	4.12081	4.51402	3.12681	2.83161	3.42671	3.74072
MATN2		2.76006	3.71957	3.97194					5.68765
DCTN6	1.91387	2.4979	2.05861	2.39382	2.78973	3.43325	4.0851	2.43091	2.03238	4.28666	3.93221	4.02641
SLC33A1		1.9475	2.4719	2.76947
WASL	1.82494	1.27482	2.6931	3.50177	2.05323	3.34138	3.35934	4.26512	4.35538	3.17818	5.40429	5.3503
IPO5	3.25084	3.03765	3.0571	2.7202	8.12637	6.78829	6.50557	6.14778	5.79283	4.93584	3.6343	4.73949
POLRMT	1.43788	1.34976	2.02189	2.9578	3.08796	4.55751	4.88856	1.91471	2.57948	2.14845	2.85067	2.35576
SAP18	1.34254	1.15579	1.26414	1.62387	2.67868	2.2594	2.28519	3.31853	1.69775	1.88251	1.85767	1.99438
EML1	2.40635	3.50036	2.58907	2.59684	2.62759	3.15113	3.47257	3.17748	2.86539	3.03203	3.42911	2.84172
IGF2BP3	3.41443	3.70836	3.63979	3.57209	14.1845	12.2038	9.80719	12.5812	8.82495	7.6163	10.8466	10.4883
DNM1L	2.35909	2.52636	2.27009	2.16819	3.60148	3.83199	3.48839	3.15004	3.40084	2.97759	3.3285	2.93742
RTCA	3.10862	3.44967	3.56612	2.64741	5.702	4.70029	6.58819	6.34838	4.62809	6.97727	9.27678	4.71066
PIK3C2A	1.38697	1.28539	1.36867	2.60033	4.62674	5.27167	5.82128	2.13312	2.22892	1.51162	2.20852	2.67696
SYT5	0.850578	0.529485	0.960221		0.909257	0.602474		3.35393		1.37898	2.14604	1.85103
GFRA2							1.41978		0.963552	0.871416		0.746177
PIK3R2			2.68814	1.62851	0.891808		1.72136	1.01857	0.888889		1.16977	1.37695
GOLIM4	0.947587	0.988672	0.939427	1.15325	1.96819	2.20766	1.73473	1.33485	1.32038	1.45088	1.36098	1.22591
MANBA	1.87285	1.83031	1.67792	1.62965	2.35197	3.82308	2.79514	3.87561	2.18992	2.51652	2.02339	2.95475
TRAF5		0.823014	2.09005	0.9035
AGRN	1.44655	1.77642	1.63773	1.49533	3.35051	3.41514	3.94003	2.75501	2.82382	2.8618	2.99852	2.88879
PLOD2	1.89494	1.48147	1.64443	1.81562	4.30862	4.28327	2.9991	3.00745	3.05898	2.30427	2.39701	2.7333
MEIS1	0.866826	0.924686	0.807088	0.754335	0.880175	0.907105	0.993196	0.938122	1.23823	0.832866	0.798684	0.779187
EXOC5	1.94261	2.73739	2.47014	2.27747	3.63493	4.3405	3.05392	3.54269	3.51908	3.56699	2.81955	2.87355
HMGN4	4.72957	2.39256	22.0592	2.42081	19.3391	20.604	5.17704	3.82262	9.16767		6.2134	4.44435
NDUFA4	0.553381	0.51282	0.532725	0.551694	0.708463	0.669838	0.685475	0.680347	0.621531	0.795046	0.695155	0.647247
PSMD14	3.80353	3.03152	8.63972	4.1328	7.37327	7.66742	6.67309	6.98557	5.32529	4.59712	4.63726	5.23032
ZNF593	0.410561		0.458421	0.388855	0.485445		0.543076			0.513377	0.558666	0.438881
BIN1	2.08727	2.11337	1.84748	1.71311	2.6224	2.68912	2.11049	2.22945	1.95352	2.13991	2.09433	2.11666
KPNA3	2.50977	1.75373	1.82375	4.88675	2.53453	2.91288	3.2218	2.545	2.27216	2.20435	2.397	2.26558
STK25	1.08249	0.963528	1.60307	1.91084	1.69179	2.49116	2.3696	1.8602	1.23952	1.18464	1.7716	1.62826
BCL9	0.81351	0.666515	0.74901	0.66762	1.09339	1.28646	0.906366	0.990177	1.02985	0.834608	1.11754	0.865186
FAAH	3.29513	1.62634	1.42079	0.715251	2.69825	1.2186	1.24396	2.6866	2.19725	2.35398	1.27926	2.40355
VWA5A	1.74444	1.48481	0.744075	2.67617	2.40376	2.72715		1.77484		16.8178	4.57262	2.11559
PES1	1.40196	1.25809	1.28442	1.56033	3.6461	2.83065	2.89948	2.15288	2.43214	2.62183	2.32208	3.26396
EBAG9	2.25276	2.52593	2.83436	2.22319	1.7898	3.10535	3.10363	3.33189	3.07602	3.44554	3.26539	3.04641
SDCBP	1.72773	1.4663	1.96245	2.11643	3.09829	3.40646	2.86147	2.99967	2.61867	2.81753	3.2864	2.80537
PITPNM1	1.74704	2.0178	1.76737	2.0263	2.91544	3.12964	4.29351	2.57443	2.62188	2.64878	2.23467	2.7472
MPHOSPH10	1.1414	0.615736	0.613612	0.875277	2.91339	3.29217	2.03321	0.963882	1.68878	0.690423	1.38774	1.37753
NOP56	4.06051	3.78158	3.80566	4.62253	9.81264	13.1561	9.17638	6.36349	7.94462	6.91631	8.03974	6.48914
DDX3X	1.43816	1.41467	1.3646	1.5097	2.04765	2.01567	2.10876	1.871	1.76412	1.70953	1.74658	1.74247
RNASET2				2.86337	3.40256	0.743467			4.20623
PODXL	3.54735	2.85265	2.52482	2.86154	7.394	14.1262	8.75817	4.77932	5.96559	4.37822	5.30656	5.85121
CCN1	0.990503	3.79189	1.27458	3.98875	3.50535	1.98897	3.00394	1.21389	3.89049	1.09442	1.94419	1.8289
PIR	1.99421	1.97506	1.54268	2.12053	6.62612	7.82602	7.71469	6.24432	2.12856	1.98672	2.19606	2.67266
KPNA4	1.39896	1.49656	1.46152	1.47361	2.32605	2.19872	2.37616	2.02506	1.77157	1.90538	1.87183	1.77349
NFIB	0.869126	1.34377	0.862485	0.752781	1.38395			1.17607	1.29796			1.19022
PPP6C	2.23438	1.79998	1.85812	2.32279	2.88316	3.04956	2.73605	2.61975	2.30688	2.36954	2.15391	2.16324
NME4	1.89951	2.38622	1.34614	1.58828	7.76055	7.63632		2.90358	3.70951	2.57791	2.49096	1.98866
CES2			1.20099		2.27233	1.33998	3.44153	3.74347	1.26153	2.18764	3.59804	3.89214
PIK3C2B	1.33356	1.56543	1.64127	1.38025	1.88349	1.65922	1.43377	1.38787	1.5245	1.62716	1.52532	1.61513
MAN2B1	6.51239	2.85127	3.58226	3.66097	9.3469	7.15174	10.9878	9.74598	6.26827	5.51069	7.54386	6.57839
UBE2C	0.779217	0.882285	0.732588	0.839244	5.84572	4.63288	4.00356	3.87643	1.77239	1.78317	1.95931	1.91726
ACACB	1.95179	1.75169	1.6936	2.32432	3.06202	2.8432	3.86672	2.8222	2.68575	2.68258	2.56823	2.26605
PDXK	2.9318	2.39338	1.88987	2.75413	5.27676	4.2032	6.77688	4.59087	4.69606	3.64165	3.98848	3.1818
SCD	0.6275	0.745432	0.748156	0.711304	1.07489	0.986741	1.05572	0.892618	0.722391	0.797467	0.756965	0.785915
SH2B2	1.09116	2.28954	1.6293	1.69263	1.46447		1.48405	1.95994	1.41951	7.28352	1.94482	2.2644
ARID1A	1.29875	1.04855	1.11481	1.09554	1.28429	1.69264	1.48074	1.36871	1.31742	1.62626	1.2279	1.22381
ISLR	0.396769	0.466326	0.398673	0.470444	0.522084	2.12974	0.398388	0.384729	0.980285	0.364905	0.538715	1.96416
CDK2AP1	0.61262	0.58602	0.616173	0.569388	1.15497	0.791491	1.02902	0.624394	0.983606	0.84399	0.751943	0.761695
SDHD	3.76244	7.39605	0.906554	3.55905				1.93176	10.2656	3.70928	8.56631
C2CD2L	2.04988	1.51289	2.12322	1.69345	1.9363	2.09568	2.28453	2.05467	1.93628	1.70832	1.83992	2.04921
ASTN1	1.48751	0.758818	0.945573	0.933475	2.63217	1.01172	0.634765	0.821415	0.956663	0.890532	1.75397	0.797703
TXNDC9	1.09178	0.922205	1.24928	1.30875	1.18803	1.34116	1.35591	1.34088	1.20999	1.43566	1.13445	1.08773
DPYSL4	6.44596	4.52067	3.64855	3.71373	4.65832	4.81605	4.95229	4.09837	4.19114	4.02173	4.98239	3.9778
TRAFD1	1.12601	0.994916	1.01334	0.883503	1.15046	1.23139	1.02782	0.862604	1.15155	1.89123	0.882558	0.857578
COX7A2L	1.16282	1.51191	1.07006	1.51516	1.44624	2.10625	1.60352	1.96616	1.67556	1.37106	1.51666	2.23021
HSPB6	0.471911	0.554606		0.674577
ARHGAP33	0.985813	0.964675	1.05418	1.07932	0.841343	0.948325	0.966912	0.806462	0.930051	0.921843	1.07662	0.943793
NDUFAB1	0.953241	2.43262	2.34966	3.01841	3.55255	6.4895	5.2973	4.72875	5.25847	4.14763	3.1194	5.37327
UBFD1	1.50364	1.39092	3.51849	1.78628	2.14429	2.3417	2.42327	2.66229	2.37993	2.53312	2.184	4.02916
DYNC1I1	1.42078	2.28719	2.6399	1.76942	3.12876	3.60303	3.38202	3.52668	4.30152	2.56595	3.6535	2.7289
COPE	1.58793	1.59589	1.43349	1.74255	2.24163	2.10066	2.06605	2.09741	1.87395	1.72696	1.88234	1.8537
NCAN	1.77382	1.75778	1.69012	1.45457	2.13994	1.36088	1.13929	1.17662	1.397	1.42641	2.10061	1.69686
EIF1AY		4.55255	2.34728	2.90132		5.89862			8.87408	6.02628	8.05036	6.12737
AP3D1	2.47474	2.45264	1.98368	2.10302	3.30867	3.26772	3.06936	2.65596	2.91387	2.86325	2.60476	2.39536
CCS	1.2267	1.31099	1.48488	1.49364	2.81638	2.55761	2.41939	1.90307	1.97782	2.00129	2.10246	1.94635
ABLIM1	1.35219	1.15713	1.25866	1.24129	1.18495	1.01139	1.1383	1.19398	1.10928	1.27329	1.1562	1.2437
DVL1			1.53403				1.29793			1.9732	2.13593	4.78222
DVL2	1.42884	1.09403	0.937401	1.0482	2.78328	3.16049	2.03104	1.78454	2.8184	1.90766	2.89981	1.31218
CHD1	1.72247	1.67457	1.92346	2.08704	6.5858	5.02159	3.38262	3.11218	3.38771	2.57133	4.18004	2.66087
CHD2	1.37712	1.4627	1.74743	1.32518	2.29176	2.60993	2.71628	2.23824	1.94607	2.13616	2.50294	2.43427
GOSR2	1.0189	1.40689	1.17167	1.28329	2.02573	7.58066	3.3213	1.74737	1.20128	1.42322	1.74874	0.951373
TOR1A	2.74917	3.08345	2.8273	2.93536	9.97736	4.39018	5.60026	4.86072	12.4134	4.63002	4.84676	3.91073
TOR1B	1.45691	1.98373			4.8675				3.90843	2.7893	7.01221	2.47694
STX16	1.70508	1.76678	2.04562	2.3932	2.2892	2.30677	2.47528	1.92427	2.31686	2.28133	2.39499	1.76502
ADAM10	1.37363	1.74507	1.54307	1.27451	3.14491	2.80157	4.59674	2.04503	2.0945	1.82562	2.18198	1.80333
EI24	2.46447	2.27165	2.30713	1.82055	3.96834	2.77388	3.60891	2.99515	2.31974	2.16532	2.54144	2.76794
ENC1		1.08167	1.15917	1.35677				1.44289
TP53I11	2.00681	1.77513	1.62882	1.50733	2.77398	2.8668	3.16783	2.29735	2.12127	1.89699	2.30194	1.67647
KMT2D	13.3352	7.64572	0.828962	21.5203	41.3662	36.1325	17.8164	37.5721	12.9059	19.2945	29.705	17.4965
APAF1	1.74716	1.69928	1.46755	1.69105	2.14677	1.83623	2.27333	1.7908	2.35745	1.62345	1.56296	1.78473
RIOK3	1.68724	1.45136	1.59564	1.61879	3.20161	1.02422	1.87267	1.95983	2.32705	2.27582	2.18251	1.35454
IMPA2				1.34821
MAP2K7	1.08942	1.05246	1.02364	1.39224	1.15473	1.28554	1.318	1.20927	1.05437	1.01418	1.22901	1.10727
ACOT8	4.79469	2.50064	2.32814	2.59218	2.89794	3.0969	2.60506	3.02817	2.45311	2.71197	3.53065	2.65114
CDIPT	2.80002	2.30912	2.67752	3.41389	4.62186	3.64372	2.81238	5.73251	3.97917	5.2535	2.82883	4.02769
PDCD5	1.38744	1.34829	1.59391	1.35226	2.43442	2.35439	2.63718	2.48345	5.8218	1.99039	1.83324	1.9341
PRMT5	3.46252	2.84474	3.52933	3.4557	10.2373	9.85096	10.9859	9.16672	8.39836	7.06594	6.83492	6.62388
SLC9A3R1	1.10136	1.1755	1.07592	1.42989	2.94444	2.32472	2.51088	3.02661	1.41834	2.00956	1.58611	1.41668
CHEK1	0.89813	0.682272	0.94744	1.17728	2.41258				2.64357	2.13356	1.9731	2.72702
TNFRSF10B	1.61518	1.47943	1.78655	1.49358	2.51593	3.23429	2.2166	1.86297	2.60762	1.92368	2.49872	1.73804
MEIS2		1.31569	0.650831	0.758763
TPP1	3.04737	3.70317	4.03479	3.96379	24.4427	17.1663	15.1726	15.5647	8.01591	9.887	6.86026	8.47058
GNB5		1.15831			1.35299	1.90392			1.38998		1.19504	1.14113
TCERG1	2.44088	2.66961	2.68261	2.72084	5.8728	6.68355	7.01541	7.27155	4.76408	4.99099	5.24225	4.7664
NDC80	0.84749	0.856325		1.15505					1.03022	1.37727	1.64962	1.98168
NRP1	0.988743	0.997915	1.08373	1.05493	0.996397	0.974467	0.947804	0.915953	0.938248	0.916079	0.939467	0.898438
TNPO2	2.27537	2.18923	1.90666	1.74296	2.02441	2.40475	2.49934	2.70907	2.54139	2.7663	2.48997	2.2701
UNC13B	2.70151	2.02177	1.74369	2.49244	2.11324	2.08675	2.07094	1.96665	2.16908	1.56954	1.53026	1.79959
POLR3A	1.5955	1.19066	1.52268	1.60464	2.75719	3.09647	2.05905	2.02798	2.09116	1.24792	1.89699	1.53908
MRAS	1.12677	1.91414	1.39591	1.29358	1.4099	3.03723	1.49523	1.55701	1.23183	1.24979	1.66354	1.43106
CPLX1	0.968443	0.714875			1.19337	1.17902	1.24443	1.50773	1.26277	1.15969	1.34139	2.79236
PSMA7	2.55059	2.66208	2.75965	2.62588	6.8011	6.22068	5.73001	5.19771	6.01961	4.51678	4.9554	4.46964
SCAMP3	1.23868	1.29243	1.42009	1.36894	1.3984	1.41379	1.40387	1.61145	1.40868	1.219	1.23303	1.40658
BCKDK	1.56292	1.60014	1.46709	1.3903	4.34604	3.11899	3.31267	1.97109	2.9069	2.10012	1.645	2.26199
IFIT3	1.18119	1.47105	0.638894	1.43791	2.85617				2.47849			3.21813
MGST3	2.58738	2.06882	1.98256	2.19783	2.50953	2.36288	2.52891	2.23171	2.35383	2.05436	2.23849	2.6499
GEMIN2	2.21309	2.02152	2.95726	2.83349	4.18767	3.23754	5.21667	3.49673	3.32809	3.41738	1.90628	3.06669
TAX1BP3	1.2789	1.32756	1.01942	1.61925	2.53234	2.13876	2.67354	1.57469	1.77135	2.37589	2.76119	1.37966
GIPC1	1.20247	1.47993	1.1134	1.12428	1.56499	2.32299	1.87613	2.35277	1.51651	1.66357	1.76388	1.89605
LIN7A	1.24425	1.36377	1.27438	1.27473	2.00041	2.45024	2.36303	1.89762	1.69211	1.79488	2.12901	1.87096
PCDH17	0.818893	0.809178			1.88632		0.72499	1.15619		0.950686	0.643317	0.769636
IKBKB			2.96358	2.74746						5.44181
RGS12	1.8464	2.01143	1.34492	1.21646	1.23144	1.7024	1.52956	1.25118	1.35264	1.39516	1.4121	1.37111
TIMM23	1.23153	1.1942	1.2696	1.09166	2.41326	2.04507	2.14458	1.73581	1.77176	1.55314	1.9584	1.73496
HAT1	1.42441	1.32611	1.23443	1.6316	4.55678	6.10461	7.59318	3.12924	2.24533	1.72781	1.8067	1.8784
UBE2L6	0.588226	0.965592	0.682038	0.788779	1.00552	1.27457	1.09215	1.14965	1.02673	1.07581	1.20581	0.943726
CASK	1.83138	1.8531	1.94488	2.25653	2.52644	2.33651	2.42845	2.47729	2.26219	2.17802	2.41667	2.57844
UQCRQ	3.40281	3.205	5.40794	2.85137	6.98191	9.16025	8.91865	7.2701	6.06621	7.94602	6.37182	4.55331
MYL12B	2.33368	1.40453	1.28114	1.90323	2.93672	2.61953	2.66376	2.66311	2.62989	2.25834	2.08601	2.23639
UQCR11	1.43636	1.26565	1.27515	1.29352	1.82407	1.77016	1.66258	1.72776	1.52226	1.59643	1.60315	1.61576
CASQ2	1.77153	2.26807	2.10623	1.94127
HGS	1.99456	2.00024	2.43459	2.09297	3.09524	3.62379	3.00161	3.31428	2.335	3.15067	3.15013	3.06725
CLGN	8.53887	3.97309	3.20581	3.47952	11.9882	8.99708	17.9696	8.92673	6.07502	4.43114	7.57086	6.71188
VPS26C	1.68253	2.36631	2.88913	2.69776	3.06443	4.65351	4.18454	2.87907	3.41997	2.21958	3.53148	3.13374
PPP1R12A	1.31168	1.16773	1.30477	1.36613	2.29669	1.69147	1.55619	1.44305	1.97275	1.37226	1.3769	1.19828
GAK	1.42794	1.42201	1.43305	1.81105	1.92376	1.91489	1.68828	1.93298	1.69844	1.94522	1.69014	1.56036
HNRNPDL	2.13539	2.34546	2.57253	2.20813	3.57776	4.28642	4.18855	3.77624	3.28298	3.11339	3.51162	3.34231
XPO1	2.60814	2.77691	2.60976	2.91103	7.88428	5.95672	7.29686	5.75083	5.95251	4.49389	5.2832	4.34725
BTAF1	2.0962	2.06331	1.88305	2.50987	3.0807	4.08778	3.45724	2.98813	3.0709	2.64364	2.66113	3.08049
ATP2A1	3.61684	7.11824	4.89575	6.43938	2.82662	2.50477	2.32821	3.32089	2.12386	2.4	2.46136	2.03549
SYN3	1.10307	1.15258	1.12362	1.21898	0.968673	0.92433	0.893816	0.96613	0.911235	1.01205	0.965026	0.890626
ZNF609	0.63761	0.695188	1.02174	1.60833	1.20111	1.98363	1.50233	0.961615	1.12969	1.21439	1.24764	1.34806
SPTBN2	2.55158	2.52725	1.8887	1.82456	2.10919	2.07498	2.06027	1.95816	1.81069	1.73535	1.7387	1.82428
SEC16A	1.25492	1.25707	1.29357	1.42026	2.01769	1.46919	1.71319	2.04091	2.12634	1.54962	1.46348	1.56619
PLXNB2	1.54069	1.53499	1.52172	1.56189	3.28037	3.20213	3.24969	3.67764	2.49038	2.42797	2.50018	2.52709
AREL1				1.68406			1.53358			1.36368		1.49121
RIMBP2			1.01731	1.08758	1.44171	1.07411	1.14429	0.93853	0.788412		1.09197
TECPR2	1.22437	1.54055	1.75185	1.42031	1.81138	1.82351	1.49179	2.49969	2.30456	1.91806	1.85665	1.51264
U2SURP	1.81268	2.27233	1.99294	2.97812	4.4401	3.26811	4.36861	4.17826	3.90055	2.85785	3.07697	2.84547
SETD1A	1.52293	1.33791	1.2072	2.36665	2.694	2.16783	2.91428	2.90344	1.87496	2.13419	2.35757	2.05462
SYNJ2		0.958548
SYNM	1.61361	2.59955	2.25878	2.12603	2.15247	1.74403	2.24528	1.77963	1.61188	1.88933	1.44951	2.15943
KIF3B	0.786495	1.16171	0.948632	0.944908	1.14246	1.07539	0.973043	1.13673	0.94695	0.923258	0.830145	0.98901
PFAS	3.14481	2.63535	2.79912	3.02998	10.1978	9.48757	8.11351	6.78033	6.51603	6.79058	6.18647	4.70341
MCF2L				0.658166	0.64278	1.12066					0.803455
NACAD	3.17458	1.79959	1.83817	1.88111	2.25269	1.48292	1.62393	2.67578	2.51582	1.73877	1.58394	2.22981
DCLK1	2.85589	2.25018	2.41055	2.80798	2.97563	2.86364	2.92804	2.71681	3.07494	2.45312	2.47472	2.59044
ERC2	2.36197	2.44059	1.27431	1.38906	2.20518	2.03808	2.14481	1.1255	1.17693	1.40317	2.13889	1.65392
ANKRD28	3.1243	2.47319	2.5687	2.20306	3.01769	3.39447	4.56462	3.94992	2.2535	3.19535	5.39017	3.2379
ARHGEF11	1.73411	1.81083	1.42776	1.56413	2.24207	2.50809	2.3287	1.91276	2.05275	3.06323	1.87498	2.06076
PRORP	1.05101	1.30818	1.04732	1.54394	3.16331	2.00218	2.99432	2.26691	2.11555	1.84345	2.20222	2.42996
CHUK	4.0864	3.20159	3.6447	3.87793	10.8262	9.98941	3.20712	6.90126	5.76578	2.77167	2.50609	3.77055
LSM1	1.88223	1.96527	2.25269	2.08159	2.53065	2.80866	2.56186	2.61913	2.49008	2.36784	3.71017	2.25158
NPC1	2.35925	1.89194	1.98475	2.90594	3.27542	2.7246	2.64063	2.50017	3.19788	2.56076	2.24661	3.2602
DEGS1	1.20505	1.26097	0.932453	1.17969	1.88452	1.91427	1.82414	1.73051	1.65619	1.3857	1.58303	1.16829
SCAMP1	1.16612	1.35152	2.09839	4.18484	1.16388	1.44347	1.084	1.1146	1.06026	0.971639	0.997212	1.04641
SCAMP2	2.13921	1.18256	1.29709	1.22888	3.25724	5.49509	2.74498	2.85343	1.97098	1.609	1.67352	1.91055
KPNA5	1.06346	1.17286	1.6996	1.25257	1.76792	1.47698	1.45618	1.39357	1.53554	1.2835	1.34158	1.26184
ARPC1B	1.72092	2.02288	2.38582	2.59484	6.46376	6.91176	8.27339	7.71297	3.37995	2.63908	2.2479	2.03963
ARPC2	2.71775	2.74006	2.51471	2.90294	5.12776	5.1791	5.59333	4.91852	4.2351	3.9133	3.83192	3.9379
ARPC3	2.48048	2.0203	1.95069	2.18082	3.36768	3.41363	3.47604	3.39281	2.86666	2.72992	2.7648	2.85139
BET1	1.52285	1.69007	1.41192	1.57165	4.83082	4.2397	4.58799	3.64743	4.89884	2.57131	3.92778	5.71293
POLR1C	1.92966	1.7661	2.23859	2.36627	3.27516	3.3703	3.44395	3.41969	2.45608	3.36646	2.67028	2.62528
TRIM24	1.0441	3.90041	0.84549	0.974146	1.01675	1.082	1.03524	0.891888	1.38219	0.995498	0.916258	2.94937
PGRMC2	2.7738	2.37615	2.72279	2.82328	4.99599	4.38844	4.60634	4.11775	3.43243	5.44098	3.61733	4.26786
RGL2	1.9063	3.57318		2.88716	10.5715	4.17636	3.17626	6.51873	3.819	2.58638	2.58969	1.96584
PFDN6	2.2818	2.0735	2.71697	3.36805	5.64645	3.92891	3.34979	3.76697	3.45872	3.25903	2.98637	2.9998
WDR46									1.77711			2.94926
GSTA4	1.08397	1.51252	1.35567	1.22638	1.41772	1.52193	1.49906	1.24725	1.15538	1.27724	1.78081	1.3718
NKRF	1.37487	1.78552	1.46538	1.48874	2.26528	2.06312	2.91031	2.55872	1.80091	1.61265	1.85844	1.71992
GNPAT	2.53196	2.94506	2.24573	3.18088	4.19945	3.64778	3.34153	3.97695	2.87499	2.96868	4.11069	3.81018
LAMA5	3.6825	1.71946	1.91925	1.48423	4.22891	5.43787	4.53522	2.99709	5.05912	4.25138	4.22951	5.12283
MRPS12	3.59412	2.27445	3.21159	2.29196	7.55623	5.18931	4.5496	6.65036	8.37637	9.5893	4.24166	5.00219
VGF	0.491659	0.515972	0.554644	0.960475		0.608697	0.587455	0.824192	0.580715	0.610981	1.00387	0.595568
ACOX3	1.89117	2.32393	1.82309	2.32759	3.57977	3.22056	3.59104	3.73275	2.77989	2.82903	2.74618	3.08566
RER1	2.79384	3.88751	4.26233	5.22914	6.09289	6.9427	5.37004	9.07793	3.75536	6.05247	3.62731	8.14578
SURF4	2.0367	2.13246	2.51195	3.27672	4.26992	3.77898	3.50928	4.03628	3.52831	2.91898	3.34127	3.59067
SPTLC1	1.65016	1.94426	1.71935	1.89487	3.74334	4.05136	3.60031	3.45208	3.64905	2.82461	2.87017	3.64569
SPTLC2	1.09877	0.916949	0.933142	0.875263	1.40394	1.31422	1.34675	1.31774	1.26258	1.18033	1.08731	1.22477
OGT	1.39833	1.42409	1.4039	1.40331	2.19674	2.30567	2.15623	2.09672	1.84111	1.76296	2.0567	1.75771
PMM2	7.68435	3.94711	2.58568	3.59786	8.55323	8.58332	18.4223	7.02358	5.09048	6.05173	4.47722	6.36635
TM9SF1		8.98332	4.10675	8.601	9.28276	8.75585	10.9289	7.10227	7.82772	4.54416	6.14263
HMGB3	2.63775	2.97215	3.06941	6.37046	4.60301	4.17347	4.35692	4.18985	3.84898	3.92182	3.75194	3.70894
PPM1G	1.4769	1.3869	1.32785	1.40858	2.18578	2.02616	1.82937	1.90126	1.80496	1.6877	1.6723	1.98807
INPPL1	1.21694	1.4349	1.28318	1.64507	3.37293	3.86343	2.17816	3.69451	2.38837	2.78488	2.02183	1.7131
EIF3D	2.47608	2.06409	2.35232	2.63863	7.1707	6.31205	7.84747	6.17926	3.97607	4.01147	3.80412	3.83651
EIF3H	2.01791	1.852	1.75393	1.93592	4.63198	4.36223	5.61451	4.20364	3.08852	3.60252	4.5749	2.79034
HDAC3	1.60116	1.20427	1.05946	1.10682	2.51823	1.82317	1.96176	2.51246	1.61812	1.30948	1.17108	1.58303
NVL	1.19812	2.22673	1.76102	2.08769	3.43589	3.42012	4.51088	2.60204	3.57837	3.54489	3.55258	2.48711
BCAT2	2.46165	4.11166	2.46325	2.67612	5.44741	5.66425	6.11887	7.00872	5.74351	5.89549	5.36574	5.51684
NCAM2	1.1987	0.757007	2.86707	0.892846	0.583651	0.606886	1.21459	1.6453	0.584953	0.919664	0.65868	0.867017
IPO8	1.29754	1.25659	1.09984	1.81359	1.93152	3.32415	2.84591	2.31077	2.13386	2.05878	2.75951	2.28944
STX7	1.90353	1.5988	1.6547	1.66861	1.91156	1.96775	1.89868	2.09817	1.82912	2.25688	1.67559	1.90564
SLC16A3	5.16067	5.69015	4.64217	4.75755	6.90956	6.84232	9.45572	11.71	4.55995	4.60995	4.9067	4.73953
POLR1G	4.45555	2.62456	3.69615	2.82147	5.39127	4.24769	6.89816	6.18128	3.72076	4.16283	2.57657	7.42695
P4HA2	1.49112	1.65776	1.14269	1.50359	3.62385	4.54545	1.91093	2.00056	1.66889	1.49327	1.87925	2.82112
CAPN5	1.64157	1.72437	1.00719	4.50258	1.66069	2.49622	2.00496	1.95847	1.71658	2.03133	1.44627	2.33111
YKT6	1.87533	1.79487	1.79413	1.68062	2.67289	2.43533	2.41317	2.20778	2.59136	2.23443	2.30669	2.13518
NUP42		0.524941		0.440442	1.81925				1.1829
ARPC5	2.25725	1.99231	2.58174	4.35548	3.27099	3.14562	3.34726	3.30905	2.94901	2.77205	2.31454	2.4273
POLR2D	1.0995	1.10064	1.04777	1.13496	1.77188	1.89689	1.94522	1.88114	1.29914	1.3546	1.30759	1.49396
DDX3Y	1.84889	1.92123	1.92614	2.84892	4.4341	4.23834	5.32273	4.4794	2.75458	2.59495	4.56278	4.48361
PDPK1	1.52108	1.53989	1.81993	1.4077	1.51824	1.85058	1.34011	1.48698	1.45888	2.256	1.25757	1.94594
FABP7	8.57687	7.32951	16.7882	6.35792	35.9647	32.0149	30.1266	38.113	35.4856	44.5352	27.5633	25.6667
RNF113A		5.86799	3.63293	3.29964	2.48676	2.91422	1.49615	2.25776	2.48781	3.16566	2.40696	2.02331
DHX15	2.91296	3.01513	2.71306	3.39104	6.89611	7.4021	5.97552	6.50855	5.40726	4.65257	4.69305	4.38452
RNMT	2.71572	2.77504	3.08577	2.10241	2.71229	2.79989	3.16211	2.71113	2.87307	2.64305	3.0612	3.44388
ZZEF1	2.01454	1.89997	1.72726	1.93035	2.45905	2.32759	2.01243	2.38372	2.88932	1.92519	2.42251	2.11143
ASAP2	3.35624	2.12412	4.1431	1.47699	2.74614	4.26925	3.59456	2.89697	2.94192	2.53197	3.13402	2.83409
FLRT2			0.464475	0.656676
TTI1	1.0183	1.54155	1.40054	1.26807	2.77918	2.89287	2.93463	3.50436	1.55337	1.85185	2.1762	2.27216
PLXNB1	2.51932	3.02671	2.99102	2.81935	3.49844	3.08201	3.79092	3.08103	3.98819	3.3665	3.00228	2.77231
RRP8	1.89547	1.83194	1.51107	1.83578	3.66499	7.58537	8.12508	5.26247	3.37098	3.54471	5.13798	5.64267
PJA2	0.55499	0.633842	0.469973	0.599406		0.592621	0.730319	0.724156	0.454065	0.490384		0.699843
CYB5B	3.7784	4.45661	3.07635	3.35233	15.299	9.29079	6.9816	7.02752	7.30756	7.23455	8.47126	6.26872
PRPF4	3.676	1.58403	1.72531	2.02322	5.04892	5.96809	4.27757	4.82742	6.27046	5.02457	3.40487	4.73796
ST8SIA3	0.78936			1.02936	1.34302	1.04606	0.877257	0.827512	1.10905	0.962124	1.13706	1.0132
CYP26A1	27.9809	15.0641	34.4569	38.1986	17.0184	14.1569	4.91062	5.24725	35.5743	22.25	8.97007	4.85161
PHGDH	3.94101	3.35688	2.82298	3.22772	17.1467	17.7748	18.3958	19.8761	9.3474	9.12205	10.4405	8.6007
NDUFS4	0.945898	0.805327	1.22466	1.27734	1.60328	1.09336	1.29642	1.29829	1.2928	1.2663	1.38	1.30455
SEPTIN4	1.4321	1.89969	1.73592	1.01299	3.23613	2.06542	2.70791	3.02529	2.23605	1.77166	2.17237	2.74285
DYNC1LI2	1.81522	1.90121	2.0741	1.98481	2.67133	2.75518	2.93883	2.37938	2.66327	2.32684	2.2687	2.26147
PSMD3	4.08301	2.94626	3.36619	3.16099	6.26636	6.54137	5.91404	6.09657	4.88196	4.87462	5.23502	4.3213
RBFOX2	0.727271	0.653485	0.730704	0.792049	0.830331	0.70656	0.872735	0.74107	0.69251	0.744012	0.68339	0.683274
PAPSS1	1.45204	1.13679	1.29768	1.25259	1.3876	1.46262	1.58912	1.60195	1.26844	1.37586	1.45136	1.31614
ZW10	2.44438	2.45443	3.38765	3.1372	4.73539	5.26111	5.58175	5.23761	4.38588	3.64489	4.44757	3.2408
EFS		1.09237		0.833499		1.65987		4.07468		1.15457	1.12048	1.05214
SART1	1.43975	1.27889	1.00001	1.3527	1.78493	2.04564	2.20356	1.73069	1.429	1.63889	1.5576	1.44845
GPAA1	2.43852	2.40691	1.86169	2.55789	3.44223	3.74217	3.06606	2.53556	3.46749	2.98227	2.8337	2.49245
TGFB1I1	0.800312	0.923049	5.9383	0.666362	0.930621	0.812117	4.86163	4.32142	0.699592	3.12289	1.05211	5.69741
SRGAP3	2.48539	2.19894	2.6581	2.79151	2.60644	2.51231	2.59078	2.24772	2.70286	2.71741	3.01924	2.76856
AP5Z1		1.5897
HSPA12A	2.72378	2.3829	2.47416	2.84008	2.69955	2.37873	2.57772	2.52062	2.52694	2.68234	2.30906	2.38347
CCP110	1.31862	1.25609	0.873132	1.28669	1.19981	2.37555	1.58497	0.970121	0.972961	0.997784	1.51232	0.594055
CTIF	0.870337	0.799044	1.06549	1.30544	0.944403	1.00968	0.943507	1.08164	0.782203	0.864965	0.939562	0.881953
MTSS1								0.943335
PPIP5K2	1.72253	1.78821	1.47032	2.01688	2.43575	2.49517	2.82214	2.37311	2.43771	3.67718	2.64943	2.15555
MAP3K7	0.971769	1.12401	1.14801	1.30918	1.64259	1.31489	1.54362	1.55678	1.72515	1.2336	1.20216	1.21648
EEF1E1	2.86918	2.57439	2.17073	2.92387	5.1406	5.23872	3.98603	4.12797	3.74656	2.90058	2.90137	3.05206
LYRM1		1.75472	2.84858	4.00945	2.0064		8.2889	5.50572	2.49126		4.80163	5.72073
MSI1	3.30669	2.73717	3.58081	6.35356	4.38447	5.11693	4.1573	6.11742	3.18077	3.63807	2.68009	3.02418
HNRNPR	4.88268	4.00493	3.39608	4.13711	7.17527	10.026	7.09314	6.57877	6.56737	5.51175	6.13586	6.57584
PRPF3	1.90917	2.68955	2.17168	2.91638	5.793	6.89515	9.58464	7.10323	4.70049	5.76531	4.50797	4.28058
TXNL1	1.79403	1.77983	1.92467	1.79529	2.61907	2.86236	2.77766	3.11923	2.41367	2.40177	2.51243	2.37498
TPD52L2	1.16046	1.00738	1.09118	1.0828	2.04289	1.43857	1.42239	1.58472	1.46794	1.23173	1.40896	1.34697
EMC8	2.58441	3.44562	2.67268	3.35396	6.88444	5.08722		3.61713	3.83099		4.1018	4.2283
ERI3	2.03632	2.62356	2.14369	3.63322	7.54697	3.43786	5.15795	3.60758	3.63277	4.67712	3.69184	3.94007
THAP12	2.74593	5.50932	3.57695	6.08944					4.38257		7.22226
SYNJ1	3.70346	2.45222	2.71618	5.01344	4.29156	4.56786	3.64332	3.65852	3.76432	4.56954	3.08962	4.93459
FIBP	1.30208	1.6985	1.90968	1.6292	2.04354	2.57519	2.73806	1.79161	2.06386	2.30958	1.78212	1.88649
EIF4G3	1.99203	1.7181	2.39055	1.71806	2.3622	2.49728	3.53964	3.01131	2.18771	2.23221	2.34526	2.36218
PPIH	2.02058	2.28392	3.43788	2.78123	6.75899	6.37358	8.20836	4.13409	3.76792	4.23315	5.49112	5.69987
HTRA2	3.53306	3.94914	3.91685	4.44057	9.85826	9.0882	7.70456	5.99906	7.48317	9.00074	6.22786	5.76821
AKR7A2	3.83155	3.91309	3.072	3.16351	8.00714	7.4913	6.59926	7.79722	6.74482	7.07285	6.72503	7.24387
EPB41L2	1.27381	1.26965	1.34374	1.39833	3.86941	3.7978	4.14767	4.46786	1.98583	2.33747	2.02562	2.166
TGOLN2	0.745775	0.870761	0.61995		1.07356	1.31451	1.3501	1.1909	0.991363	0.968411	1.12274	0.950262
LAMTOR5	6.26358	3.81059	4.20342	6.44395	2.17757	9.26617	5.4087		1.35958	17.2782	3.76581	5.48182
B4GAT1	0.797308	0.868648		0.729017	1.38546	2.84845	0.874115	0.724178	1.16626	0.961182	0.97871	0.785843
KCNQ2					1.18887
AKAP10	1.61199	2.62372	2.34097	2.74615	3.2924	2.80513	2.95279	2.00522	3.37192	3.22395	3.08736	11.3161
DENR	1.86625	2.01951	2.34996	2.44424	4.7657	5.70941	4.0261	4.57483	4.11303	4.87454	3.46464	3.61047
XPOT	4.37592	2.35347	2.47068	2.77874	7.89092	8.41535	8.03363	7.15369	4.84436	5.32397	4.97407	4.92999
DNPH1	2.33015	3.38636	2.35304	3.38933			16.7874	2.89172	5.19983	5.98361	5.69949	7.81859
DCX	1.84373	1.84805	1.92382	2.13417	1.72853	2.59972	1.96771	1.87209	1.70378	1.88192	1.91318	1.94747
TIMM44	3.8725	3.35381	3.67974	4.42313	9.55407	9.81098	8.73346	9.39746	7.42068	6.76554	6.38137	8.12479
TRAPPC3	1.17994	1.58626	1.47229	1.25965	2.34436	1.88394	1.8256	2.47555	2.17524	1.67022	1.53906	2.05458
CHMP2A	1.62022	1.43729	1.1806	0.877358	1.37896	1.44138	1.40986	1.19544	1.35081	1.19542	1.06161	0.821838
NCK2	1.36107	1.33306	1.28571	1.43512	1.66411	1.89296	1.88175	2.0354	1.72497	2.71395	1.80627	1.58981
TSPAN6		1.89496	23.5942	2.03669			2.35911	8.06527	4.27762		3.99322
PLRG1	1.22799	1.36381	1.30161	1.43058	2.21948	2.32339	2.88588	2.29415	2.24563	2.08435	1.68581	2.20727
PRC1			0.848692	0.769616	8.34091	2.78151	5.43686		1.69775	2.02322	2.86309	1.86002
ZNF207	3.8266	7.54494	1.62537	2.90146	9.76744	2.40446	2.41027	2.82735	3.82059	3.5235	2.35046	3.59931
NDUFB5	3.09742	3.43537	3.1827	2.96309	8.06805	5.91506	5.6458	4.56971	7.08531	5.58302	2.42051	7.68192
NDUFB3	3.65115	3.46046	3.47586	3.64484	5.61365	5.45962	5.3705	5.04913	4.43833	4.48388	4.26341	4.33423
NDUFA2	1.67658	1.62861	1.83603	1.49804	3.3579	2.29821	2.0868	2.19799	2.19275	1.92744	2.15007	2.16977
GET3	3.62426	3.73186	2.62992	2.85915	5.59279	8.85941	9.58621	8.80993	4.0062	9.43353	6.31965	5.42966
BUB3	2.22714	2.34495	2.00955	2.12488	3.31653	4.27233	4.89229	4.90403	2.79634	3.78266	3.20165	3.15629
ACTN4	2.36006	2.59584	2.46634	2.7147	4.68247	4.71219	5.2124	4.49421	2.77367	3.23838	2.58697	3.11749
GSTZ1	2.77044	2.06064	4.01674	3.23069	6.71895	6.19697	13.9018	17.7666	7.07046	6.09794	8.52756	5.98728
BUD23	1.71567	0.670943		0.871435	3.58968	2.05482	2.15624	2.12591	2.45448	1.14649	0.749204	0.938444
TRIAP1		1.24153	2.86121	1.40227	2.11369	2.60716	3.62662		1.88161	2.43722	6.85415	6.65411
GATC	1.27115	1.33429	1.37404	1.36849	1.72728	3.5835	3.18219	4.39436	1.13473	1.50551	1.38857	1.52202
HTATSF1	1.91464	1.00728	1.01063	1.19893	1.33506	1.22197	1.28407	1.23018	1.18154	1.07081	1.0432	0.990051
CYTH3	1.19797	1.01163	1.14574	1.16579	1.17754	1.17745	1.0011	1.26508	1.18078	0.960383	1.08712	1.0337
PRKAB2	1.86846	2.09951	1.97592	2.13893	4.05219	4.75536	1.32864	1.805	2.89507	2.75328	2.78299	2.78561
AP1G1	2.6557	2.24648	2.58071	2.22851	4.3561	3.44672	3.76539	5.42674	2.46317	2.80872	2.88105	3.47432
STX6	0.960655	0.881396	0.771843	0.739311	0.880278	0.97639	1.0677	1.3449	0.689262	0.71961	0.798144	0.816831
SYNGR1	1.44934	1.57759	1.51547	1.45109	1.89858	1.87901	1.60929	1.79704	2.04655	1.40068	1.37821	1.53383
SYNGR3	0.905123	0.992162	0.873475	0.864508	1.05256	1.07987	1.00568	1.08736	1.05894	1.13611	1.16802	1.11391
SGTA	2.10754	1.80718	3.34936	1.99403	2.65962	2.39059	2.65445	3.51312	2.02182	1.99114	3.50178	3.02314
ENSA	1.0045	1.08539	0.866384	1.00791	1.32644	1.39912	1.06983	1.3527	1.02206	1.1685	1.49315	1.12823
SLC25A20	4.63814	3.61855	4.37453	3.89136	6.05339	6.00472	5.26751	14.1946	3.30369	3.95255	6.60491	6.66697
NARS1	2.89951	2.50157	2.13462	2.56523	4.15025	4.68025	4.99685	5.1863	4.53057	4.13965	4.3294	4.40522
MYO1B	2.84372	2.93883	3.25933	2.37116	4.51746	4.3759	4.89285	4.68086	2.95183	2.98909	3.16042	3.27109
SSNA1	5.05499	0.838581
SLC25A17	2.07521	2.11467	2.51385	2.13699							4.50139	3.75582
NUDT21	1.77587	1.68283	1.74628	1.78314	2.56372	2.46626	2.47146	2.77892	2.14743	2.11594	2.58424	2.53765
LANCL1	1.86305	1.85193	1.80883	1.98635	3.52761	2.91995	3.97266	3.21348	2.79962	2.88234	2.53945	2.94167
STRN	2.07919	1.90118	2.24239	2.28844	2.42471	2.92196	2.92691	3.44056	2.35848	2.32192	2.00823	2.36188
RRP9	1.76028	1.86407	1.37498	1.56497	4.05458	5.45319	4.35034	3.225	2.87654	3.34455	3.3184	3.26701
SCO2	0.935885	0.90008	1.01216	1.12352	1.18683	2.0574	1.06837	1.71907	1.43679	1.16226	1.30435	1.28828
CFAP410		0.988351	1.43819	1.11688	1.05398	0.781616	0.774257		0.600349	1.16032	1.34757	1.15663
AKAP8	1.42801	1.56736	2.09571	1.719	2.52624	2.68558	2.27405	2.89235	2.25229	1.59883	1.8034	2.13712
SLC37A4	8.36236	4.37099		8.34349	6.49323			6.27491	9.88307	8.7504
IDH3B	2.69932	3.19977	1.29182	1.26005	2.60192	2.71993	3.06023	6.03336	2.60991	6.19335	1.59857	1.91234
NRDC	1.09234	1.35271	1.06194	1.09574	1.61674	1.45177	1.40673	1.77736	1.3247	1.44826	1.37359	1.33394
CALU	1.93766	1.92565	2.03567	2.09014	6.32486	4.67589	4.74909	4.39217	3.52946	3.37707	3.34812	4.76996
EDIL3	1.42637	1.48176	1.5124	1.40582	2.32222	2.3451	2.44894	2.14398	2.13146	1.95971	2.04873	2.30142
AHCYL1	1.40804	1.43896	1.50152	2.21457	2.51576	2.79797	2.58428	2.19167	2.96316	2.54356	2.16931	2.01832
KIF1C	0.920505	1.02437	1.16735	1.13128	1.88783				0.994748		1.12313	0.840639
GAS2	0.761608	0.738454	0.696667	0.90108		1.40089
EXTL3			2.15555					2.32586
ORC5	1.68899	1.64324	1.70735	1.62422	3.98442	3.90126	4.21623	2.86323	3.80872	2.74158	2.71349	3.10094
NDUFS5	2.21709	3.06376	2.709	3.19164	4.11744	4.88219	4.5996	5.00279	4.33338	4.85557	4.83902	3.93218
PDE6D	1.33132	2.05203	1.50046	1.63371	1.75142	1.5597	1.55692	1.27016	1.39587	1.27522	1.4267	1.52705
ORC4	1.24121	1.41881	1.04139	1.23387	2.11459	2.53639	2.21647	1.75009	2.08869	1.83177	1.71573	1.74065
PEX1	1.03172		1.32513	1.66835	2.22283	1.49416	1.59555		1.71108	2.91404	1.52671	2.24036
RAD21	0.866416	0.878794	1.01322	1.12101	1.50544	1.43754	1.58	1.41463	1.2317	1.2425	1.31867	1.2413
TIMM8A	2.54182	2.66765	2.24199	2.62669	4.31926	4.2061	3.98444	4.16739	3.00577	3.10181	3.20404	2.81784
KALRN	1.92215	1.70715	1.84289	1.79424	2.27297	2.03862	2.05245	1.87296	1.96106	1.72977	1.67988	1.75105
DHX16	1.56704	1.25931	1.30645	3.26122	3.27293	2.34898	3.053	2.32543	2.77744	2.30982	2.22955	2.25362
ZNRD2	7.06422	0.837055	0.961016	0.947057	10.2106					1.49695
PPP1R12B	1.02955	0.98157	1.01282	1.07152	0.781951			0.763579	0.771333
BNIP3L										0.775448
ADGRB3		3.92885				1.13216				1.96752	1.17627
HS6ST1	1.55035	1.01397			1.36471	2.32307		2.02974	1.57352	1.78005	2.32715	1.96271
MED14	1.44793	2.0744	1.54897	1.55286	5.17191	2.50328	5.59932	2.43738	4.1065	2.28959	2.63109	2.63493
PCDH7	0.675474	0.659833	0.724517	0.765793	1.14286	0.827708	0.928017	0.846558	0.571037	0.870528	0.694061	0.770904
PRPSAP2	2.2892	2.46008	2.8899	2.49257	4.03877	3.22208	3.38305	3.12617	3.36073	2.98037	2.71291	2.96981
SMARCA5	1.52695	1.50606	1.71273	1.85469	3.78899	3.18053	3.10667	2.86476	2.74003	3.15872	2.4672	2.81971
KIAA0513	1.39455	1.10976	1.91513	0.646346	1.15237	1.04422	1.43499	1.1395	0.785083	1.01436	1.30026	0.931391
SPAG9	1.53008	1.58203	1.42125	1.47351	1.98198	2.1252	1.95634	1.86673	1.7699	1.8866	1.97489	1.92875
ZNF292		0.685952	0.977919	0.924069	0.99591	1.26272	1.47598		0.591636	0.988034	5.19201	1.8801
KIF5C	1.451	1.31851	1.40745	1.42014	1.64969	1.49135	1.39831	1.45378	2.05487	1.3778	1.34096	1.32675
URB1	1.20044	1.57454	2.14919	1.85027	3.86446	3.77303	4.06216		3.71502	4.56761	6.15284	5.63873
MGRN1		1.34537	1.03052	1.18711	2.3289	1.1747	2.1556	0.79987	2.08	0.799226	0.805604	10.5536
LCMT2	1.32893	1.76505	2.47821	1.9433	2.22738	2.90338	2.71144	2.72588	1.94931	3.38659	1.98835	4.74175
AQR	1.92544	1.74239	1.64044	1.79193	3.59126	4.72252	3.49312	3.47549	3.52962	2.66821	3.35297	2.77926
OPA1	2.73337	2.53305	2.45876	3.26489	4.13847	3.51558	4.35245	3.4209	3.40364	4.10742	4.1569	3.0113
ZEB2	0.999388	1.61663	0.875116	1.00681	2.64649	3.0611	4.12594	2.3553	1.17909	1.12161	1.19376	1.10885
MCM3AP	1.50742	1.82454	2.1635	2.81158	4.92556	3.98082	3.60886	3.39109	2.1558	3.99712	2.84712	4.2517
PIP5K1C	1.9635	2.04513	2.18614	1.68108	3.15414	1.54303	3.55673	2.70289	2.52847	2.49479	1.55807	1.9535
KIF1B	1.06956	0.880067	0.835746	1.00744	1.00855	0.961207	0.805075	1.00893	0.84922	0.93296	0.909471	0.923957
KDM1A	1.94084	1.50834	1.46914	1.6131	2.63423	2.59233	2.97201	2.56135	2.51835	2.14483	2.05948	2.05945
TBC1D4	3.59387	2.9729	2.2791	2.84263	4.20259	4.62198	3.94685	5.24019	7.66033	2.74902	5.96849	2.88405
ONECUT3	0.765908		0.829672	0.694363	0.762061	0.660122	1.43041	0.89999	0.720045	0.502009	0.663421	0.548583
FADS1	0.923997	0.895517	1.04297	0.911127	1.42774	1.62934	1.48086	1.09886	1.17281	0.971354	0.997386	0.965349
PPL	1.00373	0.871532	0.81095	0.801927	1.12158	0.829466	1.11678	0.905725	1.00047			0.481829
GSDME	3.33916	4.58616	4.3261	3.41074	3.82364	4.44891	4.8744	3.85259	3.59701	3.30162	4.06403	4.03039
NRP2	0.760806	0.802566	0.785517	0.87197	2.26137	1.31476	1.43071	1.048	1.63069	1.03212	1.62771	0.919004
MAN1A2	2.73303	2.19859	1.30705	2.36095	2.23736	2.91378	3.3606	2.8199	2.2638	2.7057	1.66416	1.41893
PLXNC1	1.59722								1.70549
ACSL4	1.50753	1.09387	1.38465	1.1485	1.35771	1.50543	1.51386	1.26142	1.24689	1.15156	1.35981	1.32796
SNX3	1.1579	0.964748	1.04984	1.04775	1.73157	1.71449	1.59981	1.5813	1.30449	1.44283	1.49473	1.31657
STX10	0.761783	0.862227	0.917312	1.0128	1.76176		1.61967		1.15691	0.99243	0.901366	1.39918
OGA	1.61684	1.93806	1.54938	1.70241	2.099	2.12108	1.82389	1.85474	1.87879	2.07112	1.9164	1.83061
SORBS3	1.59206	1.20665	1.13496	1.16847		4.06829	5.84036	2.18691	1.53393	1.61776	1.25178	1.79474
SYNCRIP	2.51392	2.34967	2.61394	2.8747	5.85274	5.2516	5.36762	5.68477	4.35708	4.06356	3.87269	4.01799
TPST1				1.13095
CDC40	2.01626	1.30835	1.47314	1.3295	2.08749	3.59115	2.41295	1.90283	2.02079	2.73135	1.71043	1.89115
RANBP6	1.48054	1.65987	1.51437	1.65436	2.66745	1.929	2.81383	1.84346	1.99973	2.74606	2.12953	2.03645
NEMF	1.60695	1.33857	1.4905	1.6214	2.05582	2.37648	2.09034	1.6229	1.522	1.80984	1.55497	1.89898
GMDS	2.05211	1.76735	1.94604	2.24174	3.13085	3.88752	3.75193	2.59023	3.07259	3.48017	2.85463	4.2269
NMT2	3.12371	2.82857	3.28415	3.14179	4.56791	7.11221	6.79535	5.56502	3.36534	3.68965	3.55345	6.93524
CCNT1	1.10568	1.16523	1.17135	1.0139	1.96395	1.30599	1.47444	0.776629	1.43728	1.34534	2.17819	0.979658
PLOD3	1.211	1.23159	1.35613	1.43302	3.98163	3.77802	3.35212	2.81823	2.17898	1.42497	1.56669	2.04602
EIF4E2	1.68352	2.78305	2.11542	1.97991	2.53958	2.7688	3.33088	2.7498	2.4218	1.77967	2.41415	3.0294
CCNT2	1.09392	1.1526	1.19047	1.97009	1.34278	1.85313	1.38044	1.74414	1.61966	1.75841	1.87476	1.63108
DIAPH1	1.85385	1.39043	1.37229	2.05091	2.01221	2.43908	2.27358	2.07393	1.70347	1.78552	1.95195	2.11806
SELENOF	6.38391	2.83049	3.18591	4.2749	4.4991	8.21121	6.48021	3.99699	3.73942	3.63781	4.1228	5.01652
TSPAN2		2.28322	1.34675	1.67245	1.97977	1.78671	1.73558	1.6123	1.90368		1.56842	1.78358
TSPAN3		0.694922	0.847123	0.829967	1.02749	1.34769	1.41155	1.03428	1.1413	1.26242	1.05325	1.16223
SNAP91	1.99361	1.52048	1.57781	1.5457	1.91099	2.51653	3.2538	5.08169	2.03787	2.33022	2.26948	2.57054
EXOC3	2.45449	2.92444	3.42942	2.76848	5.3152	8.20422	4.44637	3.70872	4.21242	2.95954	3.94399	4.52048
KLHL41	2.17142	2.30895	3.09808	2.39145	1.52369			3.13982
PLIN3	1.6007	1.47239	1.64824	1.66715	2.92778	4.09676	3.1345	3.24975	2.30367	2.77151	2.53986	2.55846
PRMT3	1.32655	1.15247	1.36899	1.42856	3.26478	3.05497	2.61111	3.17829	2.86237	2.55587	2.62124	2.31824
PEX10	6.49581			5.03033	11.946				6.51097
KPNA6	1.63006	1.32338	1.29736	1.25254	2.24122	2.26574	2.21667	2.31027	1.88871	2.02443	1.94776	1.9139
UGDH	2.53481	2.24062	2.29665	3.41947	7.07438	7.18958	8.82761	6.29701	4.46895	4.06113	4.89672	5.57313
CTNND1	1.22378	1.24714	1.28838	1.38765	1.96123	2.43505	2.13436	2.73569	1.7151	1.6155	1.75679	2.14743
ICMT	2.6966	2.38095	2.75824	2.66963	6.46355	7.71003	5.81119	6.26206	4.75356	4.01039	5.38996	3.1165
EIF1B	1.1326	1.07029	0.860657	0.891331	1.07363	0.979653	1.15299	1.06038	1.0805	1.04109	1.09593	1.05654
SNX2	2.41859	2.07134	2.2781	2.35231	5.43002	4.44677	4.68432	5.53477	3.81273	2.81961	3.93817	3.55513
DPM1	2.76145	2.59939	2.92015	2.89169	5.87055	6.10192	5.86987	5.0041	3.22694	3.79714	3.9074	3.99972
USO1	2.52356	2.9762	3.2868	3.44631	5.89705	5.9314	6.41714	5.28256	5.83468	3.57506	5.11937	5.53864
MRPS14	2.26046	2.71035	2.79116	3.15708	9.56488	6.92775	6.66588	6.77008	6.47461	4.01572	5.6286	4.951
TOM1	1.58507	1.79953	2.01402	2.06207	3.59484	3.23427	2.45699	2.32232	2.70086	2.28484	2.94972	2.58992
H2BC12	6.29857	6.09834	5.55902	6.72253	23.8864	23.5785	23.9908	24.6828	10.4446	8.97558	10.0218	9.33574
PFKFB2		1.419	2.14729	1.21496	1.97353	2.48871	2.1303	1.90773	1.30042	1.53544	3.04055	1.79848
CCDC22	1.98102	1.97876	3.24478	2.69774	4.17634	5.49633	5.65265	7.06295	3.02582	3.69698	4.2363	3.27952
PQBP1	1.11867	0.914662	1.24714	1.27836	1.56174	1.25135	1.20713	1.42817	2.06882	1.05184	1.07613	1.24706
TIMM17B	1.48435	1.49986	2.08213	1.72131	3.1514	2.48937	2.4127	2.37559	2.46789	1.6876	1.77738	1.95198
PRAF2	3.24798	1.90783	1.90255	2.92482	2.86357	3.09183	2.67918	2.62078	2.54659	2.81713	2.38052	2.40036
DKC1	3.10537	3.75655	3.19415	3.00501	15.9248	14.7844	16.5738	14.5237	10.3836	8.75466	9.08193	8.6543
EIF5B	1.87219	1.53405	1.59058	1.85912	4.08189	3.2114	3.44984	2.77844	2.44156	2.1785	2.41706	2.29701
TRIM13		0.9179	0.781839	1.1332	0.887696						0.711498
EDF1	0.636838	0.556663	0.546648	0.57696	0.692253	0.711574	0.756556	0.650386	0.735878	0.69959	0.594819	0.634518
KIN	1.04273	1.11792		1.26799	2.33731	1.3255	1.13934	3.68456	1.37029	1.84863	1.30832	1.2075
DNAJA2	1.67978	1.69708	2.19695	1.91326	3.00786	2.83698	2.28105	2.12136	2.13271	2.14904	2.32647	2.16766
BRD4	1.12661	1.07067	0.762004	0.672495	1.49742	1.59125	1.27353	1.09475	1.18699	1.196	1.31952	1.04362
CUTA	3.70263	4.74576	4.18707	4.23616	5.59246	4.85427	5.09811	6.66509	4.17195	4.14982	4.31412	4.56036
RAMP2			0.606823
PFDN1	1.49774	1.48373	1.37376	1.34651	2.37634	2.63784	1.9882	3.40003	2.17943	1.8916	2.38976	2.08041
PPP1R11	1.55707	1.19183	4.67284	4.9623	2.22922	1.05962	1.68939	2.0183	1.72408	1.59596	1.66888	1.81535
NBN	1.14116	2.36797	1.21445	2.72737	3.54114	2.28929	2.30234	2.38218	3.86465	1.73323	1.60596	2.03752
DTNB	1.36805	1.79573	1.23895	1.22899	1.51376	2.50003	1.70424	1.61328	1.44235	1.67498	1.48306	1.63647
RNGTT	1.42567	1.39478	1.59736	1.63218	2.46541	2.28003	2.08645	1.63879	2.79548	1.94319	2.58043	2.02652
ABCB7	5.57836	5.00114	3.99101	3.62776	17.5575	8.46153	12.0339	9.34231	10.0104	6.56551	6.51036	6.87315
KIF21B	1.09245	1.61324	1.70347	1.65837	2.42976	1.58171	1.62509	1.46862	1.47263	1.36599	1.72886	1.26636
SRGAP2	1.66287	2.08217	1.62308	1.84312	2.04382	2.15999	2.12286	1.7502	1.60581	2.25247	2.06089	2.02433
PLXNA2	1.81673	1.60724	1.62446	2.09186	5.92828	4.86312	4.25016	3.57415	2.51401	2.24634	2.8565	3.65246
IGSF3	1.40309	1.34917	1.09473	1.03371	1.47133	1.3358	1.43581	1.12235	0.884249	2.65609	1.4849	0.991809
SDC3	0.766107	0.8098	1.09017	1.20441	0.910205		0.907659	0.814243	0.561114		1.00843	1.0841
DNAJC6	0.975025	0.847045	0.862902	0.86286	1.58991	1.2384	1.14966	0.934894	1.01346	0.893756	1.00451	0.951093
FAM20B	1.69553	1.86298	2.09281	1.66468	1.63368	1.15788	2.08592		1.83368	1.18873	1.85682	1.46676
DENND4B	2.65075	3.0003	1.62682	3.14614	5.54943	3.38528	3.96452	2.53398	5.63453	3.65782	2.10756	3.11242
WDR1	2.46443	2.5051	2.23162	2.51913	6.85947	6.14041	6.83044	5.57451	4.51315	5.17843	3.92563	3.96914
FZD7		0.650713	0.880029	1.04239	2.45951	3.52672			1.63654			2.92797
SLIT1	2.46756	2.2338	1.93157	2.38722	2.36703	2.86809	1.88876	1.75491	2.47799	2.46294	2.31627	2.2072
ATP9A	1.05549	1.54842	1.21807	1.1979	1.09078	1.10427	1.14782	1.31613	1.08863	0.962185	1.03196	1.19591
LDB3	2.64332	2.13435	3.79414	3.08025
N4BP1	1.06845	1.05656	1.68208	1.32976	1.87616	1.5708	1.3066	1.84407	1.39512	1.20926	1.62968	1.39708
ROCK2	1.9463	1.62706	1.71478	3.11446	2.76899	2.49699	2.63196	3.0189	1.70942	2.06079	2.03417	2.25103
CLASP2	1.52337	1.39484	1.48851	1.43152	1.86892	1.74254	1.69166	1.65192	1.51341	1.49755	1.48318	1.49752
PTCD1	0.897699	1.18299	0.88392	1.22045	1.46995	1.91887	1.81143	1.27933	1.97549	2.15588	2.03034	2.83655
ASTN2			6.31916
CPNE3	2.933	2.56987	2.51718	2.61406	3.17809	3.23999	3.26861	2.9948	3.26708	2.5938	3.06043	2.91807
ATG13	0.505244		0.989068	0.627147		1.11055		0.712504			0.634934	0.965327
PPFIA3	1.66445	1.84336	1.5864	1.37718	1.5714	1.59794	1.83278	1.86745	1.63471	1.41651	1.3997	1.50829
HIP1R	2.04974	2.50503	2.09328	2.99596	2.26762	4.08579	3.27121	2.98252	2.66848	2.53552	2.68783	2.41699
OBSL1	1.43137	1.95466	0.882571	1.42783	1.34177		1.68595		1.02696	0.925911	2.71977	0.762725
RNF40	1.50681	1.38055	1.62755	1.59936	2.00109	1.86937	2.03979	1.96278	2.23778	1.7058	2.34999	1.85713
PHF2	0.93252	0.913643	3.18084	1.56098	1.0799	1.30316	1.24031	1.26557	1.08195	1.2615	1.18305	1.26858
ZC3H11A	1.1386	1.23291	1.33149	1.19423	1.26014	1.62368	1.33804	1.30915	1.19134	1.19955	1.41052	1.35412
CLUH	1.04967	1.31713	1.12232	1.18467	1.77551	1.72531	2.40519	1.18181	1.54831	1.37757	1.82703	1.42818
CAND2	1.96187	2.26234	2.32508	2.04442	4.46675	3.92343	3.96765	3.7338	3.4137	3.19461	2.74661	2.82851
TSC22D2	5.3952	4.4661	1.47559	2.42737	2.9557	2.67768	2.35667	1.65644	3.80429	1.98402	3.99239	3.63611
KDM4A		0.930348	0.865499	11.9207	1.06964	1.13686	0.915206	0.764164	0.873797	0.896728	1.12099	1.16693
DNAJC13	2.18073	2.50814	2.58865	2.9476	5.86421	5.33806	5.11515	4.49917	3.16206	3.22357	3.08506	3.61673
PPP6R2	2.34219	1.48441	2.11426	2.43446	2.4143	3.30596	3.1586	3.32862	2.11733	2.57122	2.43471	2.44924
CNOT3	1.61062	4.18054	3.65205	2.3792	3.05899	3.09358	3.4799	4.41496	2.20966	3.10322	2.26187	1.98447
SS18L1	1.3148	1.13379	0.558997	1.58337	1.14047	1.08248	1.94612	2.02981	1.74542	2.76432	1.03652	1.82102
ANKRD17	0.848515	1.21209	0.769919	0.964231	1.31453	0.943053	1.32872	1.25605	0.943833	1.36556	0.893525	1.00372
SIN3B	1.36108	0.798745	0.955475	0.995624	1.06587	1.11163	1.43996	1.15617	1.00566	1.00678	0.926986	0.957544
DNAJB6	0.527126		0.648935	0.971889	1.91591	1.29157	0.776647	1.33653	1.2032		0.984478	1.04275
COQ9	1.98168	2.24456	2.11253	1.80887	3.27021	3.41923	4.55247	3.55713	3.28638	4.12609	3.75011	3.03232
GGCT	2.73439	4.02977	2.97021	2.52403	8.29982	5.72682	8.34543	7.62083	5.68056	4.3649	5.4883	9.93421
NDUFS7	2.44325	2.95366	2.17242	2.10544	3.09499	3.35363	3.08501	3.05936	3.01057	2.96872	3.02755	2.64189
NDUFS2	2.31257	2.6602	2.68501	3.84399	3.75247	4.16658	3.77499	6.37005	2.93725	3.93776	3.44921	5.16218
ZPR1	1.3199	1.40745	1.07197	1.34811	1.54498	1.40912	1.60044	1.38609	1.43697	1.33915	1.31501	1.51187
NIPSNAP2	5.17771	7.2913	3.20055	4.92369	11.8926	6.83967	7.70789	6.22057	7.30611	9.98739	8.9692	9.02995
SEMA7A	0.810565	1.44541	0.807669	0.648127	0.912132	0.938627	0.974991	0.780797	0.793921	0.814324	0.746707	1.00088
PPFIA2	1.14669	1.07542	1.26953	1.20932	1.25538	1.50146	1.22794	1.61838	1.25402	1.55266	1.41444	1.29433
PDCD6	3.35882	3.64123	3.44294	3.18718	6.70344	6.52498	6.12478	6.87673	5.45808	5.44715	5.59493	5.32347
TBCA	1.62022	1.62841	1.6844	1.68464	2.16945	2.22704	2.38495	2.20568	2.00815	2.13317	1.81591	1.80303
ATP6V1G1	1.30208	1.1836	0.990811	1.16273	3.84833	1.55724	1.8298	1.51188	1.39308	1.60487	1.51903	1.68141
VPS4B	1.66763	1.56215	1.52331	1.55397	2.58516	2.46973	2.54675	2.10859	2.31297	2.06189	1.87991	2.03959
MPDU1	3.93619	3.88856	4.3917	3.99167	8.07183	10.8677	8.90001	10.8764	7.95283	4.68484	10.1681	6.10019
ENTPD6			0.898552		3.58413				1.53762
BCAS1	1.98694	1.96906	1.52662	1.97362	7.21943	2.04971	1.7797	1.42335	1.61617	2.527	1.84864	2.09638
MACROH2A1	8.27639	10.6633	9.85041	7.22715	14.5877	14.6302	18.3854	14.6508	11.2108	15.3568	9.1728	11.9668
SH3BGRL	1.50652	1.58313	1.47233	1.4986	2.38755	2.33766	2.3866	2.4679	1.86586	2.26469	1.90482	2.10119
FLNB	2.09449	1.94961	2.05523	2.45806	4.32304	3.80962	4.17948	4.70407	3.55843	2.82457	2.96393	2.71115
NCOR1	1.06879	1.38728	2.6967	9.95714	1.17148	1.83593	5.02695	1.39086	1.06847	1.02492	2.13196	0.979861
NDUFS6	0.959054	0.97478	1.02007	1.03704	1.15984	1.1522	1.26753	1.18783	1.03823	1.07214	0.924746	0.913901
PEX14	1.96482	1.87967	1.86513	3.06992	2.66882	2.63236	2.28756	3.7715	1.90132	1.8143	2.55935	2.66005
TRIM3	1.82229	2.00627	2.11333	2.46784	2.57661	2.48115	2.54838	2.59291	2.34459	2.98115	2.39419	2.55435
ULK1			1.12377	0.731711			2.90029		0.487549	1.14391		0.63308
CS	3.16664	3.12524	3.27337	3.19517	5.05875	6.09472	6.21117	5.52459	4.86742	5.3727	4.63642	4.61675
SPAG7	0.586957	0.82211	0.619146	0.579583	0.685566	0.762954	0.891221	0.941432	0.665935	0.789866	0.702	0.702884
MRPL33	2.37858	7.35238	2.66921	4.15701	5.57799		2.85974	4.83838	4.3161		3.86176	7.2234
SEC22B	2.69338	3.10686	2.7989	2.99321	5.40563	5.21451	6.26863	5.81692	5.52916	4.8709	5.39957	5.79854
PRPF40A	2.56037	2.88127	2.55317	3.99045	5.25786	5.20167	6.80269	5.04104	5.71016	5.43917	8.35649	4.49605
NME6	1.65991	5.88493	3.98256	2.98864	2.93941	9.94638	6.50655	4.87533	3.64347	3.39751	4.22864	20.2306
GIGYF1	1.52741	1.14731		1.17538	1.79017	1.26145	1.84064	1.11281	1.15574	1.35735	1.41451	1.00542
MOSPD3	1.57289		1.81438	2.00194	2.91738	3.27493	3.03517	2.53485	2.42091		2.2312	1.60318
LRCH4	1.34199	1.26988	1.51584	1.70039	2.21135	2.27013	2.23591	1.69588	1.88737	1.24996	2.42655	1.70215
MTX2	1.32567	1.43572	1.61694	1.54344	1.82674	1.69237	1.95179	1.66051	1.6167	1.6855	1.60706	1.59583
VPS26A	1.95863	1.98215	1.96153	2.46119	3.156	2.97747	2.90675	2.77452	2.5777	2.45621	2.54158	2.49023
NDUFB1	3.29406	2.60895	6.10971	4.55834	5.40545	3.73086	7.70411	3.5327	4.13343	5.37924	6.53639	9.49158
PMPCB	2.15704	1.80584	2.43303	3.19419	4.38527	3.23297	3.32665	3.59924	3.15123	3.03261	3.4782	3.72842
SAP30		1.54253		1.62897	2.46421	5.05952	3.51367	2.06088			2.33863	2.01553
MED24	1.59702	1.49163	1.2246	1.48904	2.50884	2.18823	2.37855	2.03348	2.00599	3.04863	1.52607	2.73447
PSIP1	2.04804	2.53301	2.2852	2.71648	4.13392	5.8108	5.35955	5.62943	3.57248	3.54593	3.99168	4.11476
ERLIN1	3.43559	3.18366	3.32007	4.20597	17.0947	12.6961	11.0359	12.1086	9.86071	10.3652	8.52098	11.8408
SUPT3H			1.11951	1.0856
GPC4	1.65742	1.90105	1.73004	1.55926	2.31838	2.05489	1.99428	2.008	2.87407	2.20097	2.44271	2.4461
NDUFS3	4.2649	2.66565	3.84655	3.24651	3.86352	6.34088	4.38168	5.38835	4.15324	3.68771	3.32315	4.07482
SRSF10	5.75487	5.77894	4.07137	2.97516	9.54578	6.64425	8.17509	4.76023	4.14629	4.64472	7.8374	7.59929
CLN5	2.41057	2.76249	2.57336	2.90427	4.11768	2.72325	3.15862	6.40861	3.91021	2.82714	3.09306	2.25365
HSBP1	1.03377	0.828146	0.693323	1.19826	0.552844	0.541814	0.529881	0.557898	0.691065	0.51999	0.451812	0.483331
CLDN11		0.723427	0.566247	1.00979				3.74446		0.881808
ECI2	2.15078	2.61546	2.91575	2.24863	6.33138	6.0561	8.73222	5.20031	6.17872	5.86888	6.55653	10.3306
KHDRBS3	1.66268	1.36135	1.2959	1.31232	1.42506	1.2265	1.28236	1.41181	1.67857	1.35703	1.17421	1.29825
TADA3	1.75794	1.36417	1.36722	2.34009	1.53771	2.05851	3.42809			1.22597		1.36476
EED	3.16169	5.44163	2.43369	2.43251	7.87022	11.9709	17.0953	5.23938	5.20794	4.85594	3.17477	4.06781
BANF1	2.89523	2.51969	2.3787	2.18282	4.73969	5.20794	5.67683	6.53775	3.17761	3.93145	3.23776	3.24832
SF3B1	1.46798	1.48787	1.53385	2.13914	2.32599	1.9677	2.02673	2.18014	2.01236	1.71636	1.80982	1.78339
CSDE1	1.35267	1.23996	1.12522	1.18816	1.43336	1.53494	1.54542	1.59494	1.32174	1.57767	1.54037	1.42841
DAB1									1.11383
PRKRA	2.38674	2.65061	2.57674	3.0657	4.93339	4.61376	3.50894	3.60487	4.2383	3.90848	3.16278	3.41243
LRP6				0.548626					0.841427
RPS6KA5	2.4438	2.11536	1.27398	1.66967	5.71227	2.74052	2.82314	4.61788	3.90381	2.89197	2.7929	2.55771
MYCBP2	0.915252	1.28491	1.2886	1.27851	1.14001	1.48155	1.17186	1.21398	1.74533	0.951955	1.62265	1.46172
GCAT	3.23501	1.97948	1.1126	1.5293	14.4732	6.11297	4.25948	6.89497	3.54393	2.3667	4.8255	3.65388
NPM3	1.99624	1.52972	1.94846	1.96241	22.481		12.0403	7.76898	4.63104	7.49034	4.74351	5.97559
LYPLA1	3.19892	3.18301	2.96714	2.77706	4.64214	9.11699	4.71103	7.57946	6.62974	4.96168	5.82806	5.86661
CREG1	0.991265	1.12971	0.656125	0.999828	1.44833	1.79878	1.47382	1.35722	1.0385	1.12268	1.38458	0.932418
SERPINB7	13.248	11.0078	4.21392	5.97528	17.8026	6.38069	14.2904	17.7603	39.2416	6.24847	16.8166	19.9163
SNRNP200	2.62126	2.60136	2.51883	2.55192	3.67626	3.64505	3.39884	2.7305	2.81479	2.64788	2.72383	2.97451
TIPRL	2.48152	1.90266	1.91406	2.13961	2.64846	3.34063	3.34715	3.7356	2.2957	2.84625	2.93028	3.00323
PPM1B	2.27477	2.58859	2.59525	2.32703	4.6638	3.97884	3.16272	3.43599	3.12847	3.68957	3.21233	2.79989
ADAP1	2.13268	1.70382	3.19511	2.26547	1.90108	1.41394	1.70787	2.53056	2.00705	1.73886	2.26267	2.46025
UTP20	1.91896	1.66413	1.75984	1.87805	4.91366	5.97496	6.12423	5.82389	4.53354	4.20648	3.57167	3.86149
NUP155	3.91284	3.65574	3.31473	4.18153	13.5727	8.69877	16.0493	11.1764	9.04362	7.95439	8.22725	8.00327
RP2	3.96032	3.14606	2.52937	2.90725	5.32842	6.93086	9.83894	6.28763	2.93312	2.94884	3.69132	2.87787
WDHD1	3.09221	1.36119	1.497	1.59302	5.53076		7.95022	5.2752	2.15882	2.30402	3.22509	2.61571
CRTAP	1.42338	1.60285	1.4539	2.36375	8.78065	3.18962	4.09011	5.29422	3.56316	3.52587	5.66712	2.71101
SLC25A12	3.10579	3.46825	3.21569	3.61541	3.49881	3.35252	4.11199	3.74334	3.42548	3.95223	3.4985	3.23015
PALM	4.88053	3.2898	2.75491	2.4005	3.49383	3.48362	2.29657	3.8878	5.15216	3.11103	4.42341	5.37966
ATP6AP2	1.2851	0.916386	1.37214	1.03161	1.09952	0.970791	1.14889	1.32635	0.941695	1.66285	1.04982	1.37448
RNASEH2A	1.66361	1.59073	6.44598	2.15687	2.72688	2.70803	2.75979	2.7917	1.9945	1.6649	2.03059	2.22126
CDC123	0.676292	0.900016	0.481955	0.847152	1.32005	1.25808	1.32892	1.00523	1.09944	0.957854	0.987632	1.22232
POP7	1.17561		0.799815	2.95955	0.982893		1.90596	0.839816	1.03462	0.935312	1.2504	1.66453
RPP40	3.23574	2.92109	3.50974	2.73222	5.72377	13.5606	7.66886	6.66493	6.06229	5.39979	4.88281	5.19451
EIF3G	1.32019	1.36829	1.44812	1.45279	2.35486	2.64992	1.99946	2.07878	1.89484	1.94917	1.92538	1.84897
EIF3J	1.7697	1.85169	2.08492	1.8739	3.95915	2.98064	2.81418	2.96579	2.3549	2.6815	2.72911	4.26788
CBR3	4.04405	4.35294	2.42284	6.85014		6.31392			3.45655	6.66934	6.12449	16.2702
PSMD10	1.5936	2.43033	2.15952	2.79357	2.85551	3.4679	3.87219	2.67551	2.27202	2.60442	2.36172	2.68139
ZMPSTE24	3.20112	3.48179	3.1349	5.10178	10.4995	8.27496	6.92351	4.915	13.9083	6.20679	4.13421	5.41414
PPP1R37	0.911785	1.06768	0.932292			1.36445	1.04115		0.704995	1.76177	0.697525	1.14929
IDH1	2.99577	3.1086	3.56985	3.43763	4.50426	4.51257	4.38598	5.03626	4.46417	4.26025	3.96089	4.0815
GATB	1.62589	1.41587	1.66485	2.52132	2.98762	2.62793	2.93723	2.77655	3.37915	2.32545	2.70501	2.03365
SCO1	2.84194	2.71183	2.74538	3.97103	7.29646	5.78841	6.14036	5.87323	5.52896	6.46971	5.69434	12.1223
CYP7B1	1.12659		1.02287	1.48633	3.01004			1.60468	1.69064	0.97741	1.13537	1.16589
ATRN	0.835402	1.25357	0.871017	0.899922	0.947078	0.894247	1.18021	1.03056	0.725557	0.832577	0.889171	0.923906
RBBP9	4.57454	2.56622	3.15583	4.17495	4.67795	4.64924	4.52061	5.28973	3.50366	3.39872	3.88719	4.01897
STAM2	1.31929	1.11894	1.01553	0.978443	2.2186	1.61036	2.18985	1.49594	1.9915	2.20557	1.40071	1.30977
TUSC2				0.870272	0.933486	1.07975	1.10805	0.893553	1.03093	1.25243	0.814696	0.923687
DGAT1		2.29503	2.49616	2.4975	6.15598	4.36626	2.90377		3.1207		3.36534	2.76292
CCNK	1.64023	1.81379	1.81894	2.0603	4.42517	3.42022	3.17388	2.80505	2.58706	2.53907	4.47385	3.36538
DHRS3	0.781145	0.451647	0.506732	0.758649			1.22856		1.27003	0.821717		0.932445
DGKI	2.13307	1.68384	2.11342	2.16001	2.11045	2.19706	1.57412	1.44275	1.42443	2.87178	2.04926	0.995305
PAK3	1.5702	1.29722	1.1791	1.33289	1.42917	1.3289	1.52396	1.41847	1.30361	1.44595	1.34027	1.54965
ARL6IP5	3.02468	2.75372	3.69615	3.57233	2.86417	2.19731	2.61757	2.55637	3.17413	2.74583	2.47254	2.43053
DYSF	2.70533	2.62484	2.38052	2.78837	4.73128	1.72251	0.374299		0.37269	1.12342	0.790671
PIAS1	1.62965	1.25641	4.82903	3.94187	1.04221	1.97673	2.29462	1.65697	1.02821	1.63855	2.0059	2.18468
PIAS2	1.03983	0.842716	0.750817	0.947898	1.42751	2.07347	1.01594		1.22964	1.03335	1.37234	1.0543
BCAS2	1.706	1.7376	2.17082	1.86551	4.20822	2.96267	3.96531	3.00082	2.36474	2.46253	2.55115	1.95614
DCTN3	2.13966	2.01855	2.03259	2.04283	2.81361	2.48225	2.59903	3.5081	2.482	2.19234	2.00448	2.35578
DNAJC8	1.07096	0.968057	1.00551	1.16467	1.57383	2.13935	1.47004	1.45326	1.986	1.40713	1.80974	1.18334
SMNDC1	0.637783	0.7825	1.37757	0.806472	1.75162	1.53414	2.09453	1.08849	1.13158	1.45429	1.52931	1.17671
RAD17	1.34387	1.33413	1.25201	1.67008	2.29177	2.29786	2.14164	1.89169	1.98848	1.70627	1.90663	1.94606
ATP5PD	3.6223	3.72614	4.16661	3.97188	7.06111	7.90286	9.11978	6.05414	5.34089	5.21287	5.14187	4.87581
DNAJB5	1.08978	0.942893	0.907162	1.17647	0.726177	1.87504	1.05663	1.05641	1.37228	1.25396	1.05249	1.23173
TSPAN9			1.3038	1.83432
FLOT1	2.39923	2.06383	1.89457	2.59351	2.68879	2.90326	2.86235	2.56399	2.10927	2.24063	2.12954	2.14386
TRIO	1.60947	1.59173	1.50031	1.56555	2.34484	2.13858	2.16552	1.9374	2.25187	1.71665	1.81888	1.76388
ATP5MG	3.60026	3.84219	3.12686	3.86956	7.48005	7.5241	6.30964	5.57501	5.5117	4.82939	5.27662	5.11421
CPD	1.11063	1.16834	2.56728	0.921149	2.29716	2.13209	2.22035	1.68479	1.97482	1.86322	1.54733	1.41546
GLRX3	1.97556	1.75759	1.69649	1.81744	3.43679	4.69962	3.9501	3.59639	2.65653	3.23043	2.6703	2.6801
RSL1D1	1.59804	1.86897	1.78383	1.96939	6.17156	4.75562	4.96669	3.33688	2.97564	3.40924	3.51655	3.20877
WFS1	2.26664	1.9914	2.5367	2.7195	6.51127	3.35499	3.55819	3.45158	4.51096	3.7951	3.07856	3.28686
CLPX	1.31936	1.25568	1.25178	1.66688	3.81595	2.47172	2.02035	1.76785	3.22422	2.74419	2.46097	2.33651
NEBL	3.77321	4.46569	3.23058	3.86533	1.985				5.73329		5.08396	3.41527
SEC14L2	6.21334				5.22125
TM7SF2	4.92826	3.15867	7.29337	5.04374	5.87179	6.20562	9.6056	4.00277	4.19937	3.50681	3.70207	4.60019
SNCG	4.11218	4.1925	4.94663	3.92646	4.4984	4.60494	4.52112	4.61833	4.3253	4.23514	4.97892	5.2222
CIAO1	0.840122	1.28216	1.0277	1.19217	1.44139	1.55395	1.9567	1.42779	1.30686	1.65124	1.33346	1.22091
PDE5A	1.80013	1.25179	0.983484	1.31042		1.07896			1.44957
ZFAND5										1.4714
SRP72	2.68006	3.04635	3.12548	2.91208	5.22018	5.14726	6.66352	6.0601	3.99915	4.39664	4.21158	4.8402
JTB		1.07901	1.13629	1.00953	1.95322	1.97568	0.852147	1.65519	1.57313	1.042	1.40509	1.5118
DXO			1.82287	1.69171			2.42392		2.73506	1.85032	2.52608
DDAH1	2.33122	2.42944	1.78282	1.83769	2.90709	3.17601	3.32999	2.77823	3.27274	2.35206	2.31827	2.23869
RECQL5	2.81431	2.48519	2.24785	1.95841	4.6685	4.68443		3.53655	3.92794		3.79868	3.44289
URI1	0.755608	0.809822	1.2805	1.21523	5.11972	1.70048	1.50877	1.22689	3.56296	7.44268	1.35666	1.07532
B3GAT3	5.86561	4.68672	3.52972	6.08821	7.2671	7.9405	9.02541	7.01122	7.93333	5.25492	5.21538	5.69471
LY6H	1.86363	1.12171	0.923448	0.84855	1.40899	1.14021	1.25124	1.33845	1.31237	1.07762	1.3191	1.07407
MTA2	1.49561	1.27646	1.52113	1.46215	2.08196	2.14657	2.27624	2.09626	1.74735	1.46558	1.58441	1.549
ALDH1A2	2.70363	1.98103	1.34072	1.77634	2.27564	3.14647	2.11064	3.26182	2.06604	2.17988	2.92723	2.56043
ACTL6B	1.85047	1.75988	1.98233	1.59028	1.69426	1.66897	1.56693	1.89738	1.90077	1.5278	1.67128	1.71711
TPPP	2.56274	2.04695	2.32788	2.59213	2.46559	2.05234	2.24732	2.3475	2.37345	2.78326	3.23119	2.37725
SLIT2	0.751634	1.02396	1.74548	1.44658	1.52003	1.29524	1.30562	1.56672	1.5323	1.39722	1.50224	1.58989
KBTBD11	2.88272	2.34101	2.40795	2.81722	2.57888	2.52097	2.36009	3.00319	2.21176	1.68527	2.60272	3.82555
LTN1	2.11348	1.6883	6.49716	2.20842	1.94823	2.1358	2.20908	2.23046	1.80246	2.01707	2.29084	2.14192
TOMM70	3.18225	2.46835	2.58958	2.64727	3.55358	3.92529	3.85535	3.77229	3.53592	3.24276	3.02194	3.60491
IPO13	1.95583	2.38592	3.72188	5.87982	2.19778	2.53164	2.34197	2.77322	2.32628	2.26539	1.95186	2.46984
DDHD2	1.53575	1.39036	1.66369	4.22225	2.7969	1.89796	1.70314	1.45054	1.82071	1.63046	1.80742	1.92004
MYO1D				1.53202
TOX4	0.725493	1.34116	1.25117	0.931271	2.10743	1.32391	1.32297	1.32316	1.18592	1.15933	1.2074	1.14274
SEC24D	1.07628	0.967037	1.00729	1.17242	1.08683	1.90228	1.6043	2.42525	1.0126	1.75889	1.79047	1.79323
NFASC	1.59329	1.54352	1.63202	1.70499	1.28446	1.45385	1.43171	1.42617	1.36318	1.36567	1.31809	1.28912
SUPT7L	0.69467	1.23287		1.343	1.80052	1.99702	2.21856	1.97977	1.50009	1.40631	1.87383	3.40566
UFL1	2.96345	2.93701	2.91714	2.9268	9.17377	6.36667	6.79671	5.97772	6.61758	5.74595	4.88677	5.74438
SORBS2	1.16556	1.2266	1.17899	1.51061	1.23436	1.45276	1.22191	1.70975	1.33693	1.10509	1.43062	1.54097
TMCC1	2.08919	1.51886	1.91339	1.6425	1.69382	1.56166	2.0096	1.95542	1.71432	1.67955	1.72408	1.81585
PHF14	1.49297	3.23682	1.47981	1.51442	2.07175	2.98172	3.15029	1.98999	1.8998	1.67838	1.74685	1.5275
SASH1	1.73341	0.929106	0.940711	2.2569					0.634577	0.837579		1.30272
FARP2					0.945172				1.39599
UBXN7	1.13132	1.33323	0.99199	1.12966	1.77856	1.84658	1.47787	1.38771	1.40461	1.87374	1.65857	1.35655
LRIG2	1.56298		0.809826	0.956705	0.883176	0.976894			1.26726	0.891888	0.576887	0.71271
SUN1	1.33888	1.72346	1.50545	1.54304	5.86583	4.45282	4.29694	3.56745	2.46323	2.29484	2.15918	2.45338
PLPBP	4.27767	3.25786	2.842	2.98211	9.19995	6.75755	5.88915	11.1049	4.98957	4.17382	8.09449	4.32943
ERLIN2	2.98047	2.71162	3.17793	3.19251	6.79216	8.19959	7.36423	6.89445	5.2073	5.13953	6.56789	5.2199
PRPF6	1.42838	1.50596	1.46675	1.6334	2.63021	2.35541	2.24381	1.89282	2.11513	1.87955	2.01699	2.15397
ADGRL1
PCF11	0.667501		3.1812	1.33529	2.68486		2.99941	1.40594	1.53655	1.20988		1.47044
FRYL	1.93608	1.59314	1.57052	1.73583	2.94413	3.31561	3.84812	2.99546	1.99245	3.27408	2.31606	2.53287
ENDOD1	2.52332	3.18988	2.30114	2.91831	4.6257	6.28611	5.81632	5.31874	3.50854	3.72939	8.24642	3.56676
GLCE	1.9148	1.00415	1.19764	1.3187
GLS	1.29625	1.33709	1.30586	1.34	2.53447	2.69803	2.69975	2.09534	2.24212	2.12406	1.78913	1.83761
HAUS5	1.64844	2.53494	5.61169	3.18619				6.29103	3.55607	2.26693	2.9882	2.12588
ABLIM3		1.28541	0.854837	0.915423			2.45877			3.1073
FBXO21	0.795711	0.798705	1.08443	0.899986	1.01772	1.06405	1.31407	0.880196	0.951979	0.873745	1.06458	1.07286
KDM4B	2.56842	1.84649	2.02938	1.75278	1.28293	1.28493	1.25841	1.01122	1.12595	1.06613	1.18949	1.25372
RHOBTB3	0.671987	1.52832		0.762198		1.58285			1.59572	1.58613	0.888285
SOGA1	0.847091	1.29097	0.532699	0.951897	1.0017	0.909347	0.833872	0.664039	0.805309	0.7768	0.561043	0.698904
USP19	1.008	2.17721	0.966351	1.18513	2.16696	1.3475	1.4015	1.40146	2.16392	1.43314	1.44057	1.72604
WDR47	1.70066	1.43491	1.67651	1.96252	2.12326	1.82584	2.00148	1.58645	1.65659	2.64504	1.63049	1.63158
AP2A2	2.83889	2.89657	2.15839	3.37989	3.02021	4.41649	5.49378	4.18346	2.8502	3.34254	3.39628	3.51316
SEC31A	1.74525	1.70574	1.62328	2.23021	2.57926	3.52954	3.26255	3.71529	2.55966	2.72809	2.5912	3.14685
CLSTN1			0.743024		0.902697	0.574707			0.563074		0.515559
HEXIM1	1.20383	0.935011	0.911337	0.73798	1.2296	2.41927	1.0446	1.36223	4.10192	1.69616	2.09799	1.41494
DIRAS1	1.13664	3.03377	0.939479	2.53275	1.60298	1.35966	1.66658	1.44714	1.29139	1.221	1.34962	1.57835
YIF1A	1.1194	1.06752	1.26101	1.35569	2.26455	2.77503	2.13112	1.68913	1.6938	1.46993	2.04957	2.24972
UBR5	1.36477	1.89948	1.01609	1.30531	1.92063	1.37276	1.57851	1.7161	2.00523	1.36085	3.41085	1.52918
PRSS23	4.16294	1.76265	1.94441	4.63647	9.57227	10.9942	7.63119	14.4872	17.1692	13.976	17.9484	21.7352
SCAF4	1.71765	2.38583	3.33367	3.4704	3.60602	3.24402	3.8167	3.42351	3.14092	3.1628	3.11705	3.35647
NDUFB6	3.14596	3.87469	3.34166	3.74053	5.48235	3.33964	3.96433	7.37618	5.14489	3.61209	4.42257	5.51434
MFN2	2.08244	2.08113	1.53967	1.96612	2.39014	3.48837	2.4722	2.55452	2.44301	2.92552	3.76446	2.28141
SNUPN	1.67077	0.957187	0.770601	0.809971	1.09204	1.04178	1.7739	1.30537	0.85074	1.17023	1.30936	1.02884
UBE4B	1.21293	1.25737	1.12197	1.21603	1.48056	1.63838	1.61616	1.49574	1.38639	1.41843	1.23356	1.23218
ZFPL1	3.8765	2.26669	2.23977	2.0614	2.46193	3.31809	3.01545	3.82206	3.26602	2.2906	3.8516	5.25912
ELP1	2.01644	1.89126	1.87636	2.13406	3.55071	2.88908	3.41098	2.49527	3.23868	2.51644	2.54851	2.34351
GABARAP					0.360004	0.375448	0.371621	0.360171	0.407333	0.373947		0.36401
NDUFA3	7.60985	7.1825	3.90912	4.39414	11.3148	3.74454	7.19821	6.54697	5.24877	18.8898	4.23404	17.0037
NDUFB4	3.61124	8.04818	3.22241	4.79497	3.85833	5.55658	5.69428	12.739	5.55664	4.98558	5.63871	5.22613
NDUFB8	10.3225	5.40222	3.13664	3.53552	3.58229	10.1726	11.4969	7.66211	3.7686	4.54317	3.05794	2.76368
NDUFB2	3.51423		3.16186	2.84739	4.24614	9.8487	9.5834	10.3902	15.8845	6.59026		5.75549
NDUFA7	3.9766	1.89091	1.85606	2.03283	2.2963	2.40416	2.56512	2.36862	3.05678	2.35319	9.82145	2.04293
UNC5C	1.09632	0.622381	0.611335	0.667529	0.625524	0.716784	0.566087	0.655116	0.609226	0.592434	0.640194	0.648243
RTN3	2.03543	1.41319	1.53564	1.327	1.4988	1.79355	1.56097	1.58473	1.60375	1.50118	1.53464	1.84319
LETM1	3.70502	3.79974	3.68981	3.54325	6.95088	7.92421	6.17004	6.09342	7.49201	5.05454	4.74004	5.58961
EPN2	1.18765	1.25314	1.19942	1.18814	1.54341	1.28549	1.33005	1.12499	1.25333	1.20022	1.31111	1.04139
ZRANB2	2.00667	2.12332	1.48808	1.82151	3.20694	2.64185	4.10278	2.86972	3.24997	5.55545	3.5492	2.73396
SNX4	2.92644	2.84589	2.47547	2.36183	4.3115	4.07562	4.58907	3.03679	3.51685	3.42801	3.24609	3.32362
LUC7L3	2.34393	1.82954	2.008	2.73746	3.0024	3.20651	3.68971	2.92792	3.92752	2.68476	2.34927	2.36405
KIF20A		0.918546		0.722136					1.38584	3.64155	1.66343	3.30359
KIF4A	1.87733	1.37318	1.35327	1.41484	9.28906	11.7045	11.4236	1.22786	2.33443	2.1276	1.73382	2.49709
SBF1	2.45312	2.98055	2.71607	2.84944	3.87266	3.64417	3.21258	3.52331	2.79253	3.17453	3.00698	3.06289
GOSR1	2.22455	1.54165	2.76786	1.48479	2.04133	2.673	1.98524		1.91866	1.90393	2.45103	3.60888
KAT7	1.47339	0.944048	1.95976	1.41661	2.09338	2.00735	2.00351	1.91022	1.92669	1.83004	1.40737	1.98017
ABCC6	1.01056	0.80892	1.3154	0.847863	1.06543	0.837601	1.4533	0.967618	1.01255	1.18372	1.30763	1.1242
SLC25A14	2.0485	2.16907	2.54254	1.95444	2.24453	2.32035	2.82588	2.78322	2.32729	2.2245	2.76211	3.0723
ATE1	1.99441	2.91297	2.8853	7.35146	4.2299	5.35824	3.52824	4.78247	3.54072	3.85217	3.29475	4.51192
EPM2A		1.58684	0.941149		3.50762	2.95947	1.54682		1.42626	2.20478		2.37238
VAPB	2.96644	2.39886	1.95817	2.14361	3.74255	4.34731	4.535	3.87397	2.83814	3.00366	3.6313	5.08254
SNAPIN	1.5294	2.79395	2.1287	2.13377	2.5146	3.26217	3.37982	2.42831	2.13145	2.3374	2.82423	2.2454
MPZL1	0.712767	0.915418	0.998017	1.10262	1.42048	1.45588	1.37098	1.16652	1.30195	1.01701	0.928899	1.1888
NDUFC2	2.359	2.45633	2.74627	3.14794	4.00881	5.56996	2.8137	2.55178	3.37146	3.16823	3.69263	3.66068
NDUFA10	2.72805	2.79218	2.46588	2.56205	4.01709	4.0695	4.02452	3.82793	3.49938	4.45699	3.32072	3.62632
FKBP9	1.69484	1.2269	1.10506	2.57203	2.09268	2.48355	2.46195	1.4351	1.37362	1.44066	1.99124	1.83096
CELF2	0.913055	0.86983	0.953582	1.04195	1.51274	2.92338	1.06595	1.81634	1.51628	0.846468	2.08685	0.989675
PGLS	3.00024	2.78663	2.6625	2.6736	4.64557	4.61029	4.96697	7.33179	4.23883	4.07923	4.54556	4.05325
PAPSS2	1.0213	1.32155	1.20799	1.84924	1.38239	0.855258		3.66751	1.00177			0.756684
SMC2	2.13182	1.49341	1.4274	1.74477	9.83322	11.0242	5.47409	4.85479	2.24635	2.11672	2.66538	2.02866
ATG7	2.86991	2.8251	3.53837	2.90613	4.64607	4.24309	5.77843	5.58613	4.87898	4.79731	4.571	4.25446
TACC2	1.38438	1.6526	1.49183	1.50043	1.69267	1.85746	1.23308	1.24994	1.25811	1.62583	1.42133	0.968085
TRIM16	1.70742	1.49222	1.39014	1.43217	1.09167	1.24834	0.99637	0.976509	1.38842	1.14094	0.981089	1.09959
FARS2	1.90104	2.29783	1.75678	2.04718	4.89305	1.8925	5.38438	3.16756	4.16923	2.61547	4.39868	3.09229
LYPLA2	3.13751	3.04036	3.50984	2.49901	4.13091	4.08235	4.01216	4.2882	4.28114	3.4446	3.85228	3.51832
IPO7	1.95467	1.97177	1.91048	2.02768	3.7599	4.42566	4.08139	3.26406	3.46989	2.58302	2.73821	2.59881
ARIH2	2.95015	3.03559	2.65163	2.57232	3.98822	3.34963	3.96285	8.46661	5.10759	3.63458	3.30235	3.68145
SLU7		1.34787	3.9769	0.897866		0.615303	1.15062	1.2301		1.33495	0.536622
PGM3	1.89573	2.33784	2.60543	2.21291	6.3211	5.09445	4.79023	5.17317	4.36259	6.68393	5.29823	3.62308
MOCS3	2.81593	2.54302	3.04828	2.93826	2.81427	2.98546	4.33557	5.01114	2.66279	3.64606	4.13603	3.70165
CD2BP2	0.787888	0.653835	0.578014	0.747304	0.985655	1.1324	1.01142	0.998507	0.780073	0.857556	1.12461	1.15278
ZFYVE9			1.4553	0.871448	0.789336				1.57055	0.834238	0.900725	0.892627
ZIC2			0.410519	0.344358			0.623513	0.872801
SVIL	1.02831	1.18057	1.27315	1.13848	1.53744	1.61704	2.0391	1.90772	1.34766	1.22353	1.55961	1.08317
BAG4	0.737521	1.57026	0.737761	0.834318	0.995148	1.37245	2.21243	1.82951	1.1769	1.70953	0.90795	1.10132
AHSA1	1.6609	1.70765	1.67877	1.80964	2.56686	2.41752	2.33683	2.19235	2.22759	2.03043	2.50966	2.89787
PARN	1.98477	1.53521	0.996234		2.43726	1.78984	1.54207		1.62349	2.71045	1.96263	1.83317
PSMG1	1.00519	1.24574	1.14293	1.14485	1.79097	2.22641	1.97453	1.97766	1.47588	1.66606	1.71509	1.66734
FMNL1					1.79588	1.71819	1.63332	1.73407	1.64307	1.17989	1.45042	1.4115
SGPL1	2.62836	2.35282	2.35539	2.51033	6.9439	6.5322	6.63503	4.96705	6.68353	4.09468	6.79466	6.17985
CTDNEP1	1.59951	2.05365	1.37863	1.8591	2.29086	2.30889	1.64779	1.7972	2.72227	2.1591	2.3668	4.1405
NSA2	0.718675	0.993936	0.943812	1.32551	2.23487	2.1011	2.28515	1.75524	1.46368	2.35915	1.82381	1.58597
H6PD	2.33496	2.02061	1.48466	2.71225	3.81582	4.68489	3.07836	4.46478	2.76005	3.65455	2.23146	3.11872
SEC24A	1.60446	1.58608	1.50078	1.57617	2.27446	2.5393	2.84892	2.68194	2.26637	1.93111	2.40536	1.97849
SEC24B	2.32689	1.85124	2.06401	2.29542	2.4698	3.50594	3.61643	3.85711	2.55598	3.56179	2.43551	4.01424
ADGRL2	1.0846	0.778619	0.841144	0.830323	1.24415	1.61821	1.16003	1.54776	1.38059	1.99884	1.08823	1.66224
TDP2	1.07909	0.737074	0.883628	0.920719	1.90653	1.5414	1.3436	1.24395	1.46387	1.28097	1.28378	1.51569
MPC2			1.91887	1.50296			1.13116	2.38475		0.783543	1.33898	5.05666
ETHE1	5.27238	5.01732	4.66788	4.02423	5.5299	8.26663	6.81233	7.42068	5.9612	5.53871	5.68692	7.80709
ACSL3	1.90256	2.04359	2.39269	2.47373	3.88589	3.69948	3.14201	3.11828	2.64553	2.44725	2.57026	2.52434
POLR1A	1.47206	1.54063	1.21827	1.36289	3.9175	2.68381	3.29183	2.94748	2.33056	2.23152	2.11153	2.60999
YEATS4	1.42072	1.25517	1.52186	1.31495	1.64679	2.14457	2.13162	1.81006	1.44619	1.54199	2.12073	1.92957
CNOT4		0.707261	0.723	0.776263		0.803775	1.16214	0.946947		0.72699	1.07953	1.00036
STAMBP	2.04466	2.21751	2.36137	2.01611	3.1411	3.25666	3.56407	2.87675	2.30518	2.1863	2.97624	2.70701
CPSF4	3.40409	1.38402	1.42488	2.17447	3.63374	3.32457	2.41384	1.45647	2.99799	1.90434	1.92004	1.87952
ATP6V1G2	1.71334	1.47361	1.91054	1.56394	1.9136	1.95464	1.9952	1.56876	2.05445	4.05262	2.18546	2.04131
ASMTL	1.84211	2.00045	2.4092	2.29838	3.88975	4.15825	4.2287	3.16726	3.27284	3.21883	3.09665	3.29951
ECEL1	0.737232	0.994785	0.84267	0.839989	0.97532	0.916906	1.00815	0.850158	0.96966	0.986762	0.842384	0.873115
CDS2	5.1247	3.77054	3.74129	4.57427	4.66889	4.27508	4.92126	4.10868	4.82778	4.29385	3.91249	4.76937
CEP43	0.813388	0.711858	0.710252	0.972698	1.8299		0.654279		1.5126	0.593341	0.826135	0.728892
PPP1R3D	1.04721			1.17322	2.44987				1.77637			1.23058
BRD1	2.03296	1.45284	1.42678	1.19837	2.39441	2.32578	2.6459	1.57072	1.89785	1.94778	1.91898	1.80565
POP4	2.29284	3.87321	2.89663	2.63604		9.18102	5.8543		8.47751		4.44135	8.81002
HERC2	1.46136	1.69183	1.90508	1.36708	3.71395	2.95808	2.8222	2.65188	1.60236	2.53887	1.77206	1.85962
RAB3D	1.08617	1.13293	1.13714	1.09674	1.4272	1.51359	1.55423	1.48842	1.21223	0.97773	1.1366	1.30748
ESRRB				0.900029	0.95235				0.886143
SNAP29	1.14827	1.1209	0.980067	1.10226	1.48651	1.43962	1.44154	1.33964	1.37266	1.18815	1.16902	1.1728
OXSR1	3.13697	3.1771	4.64647	3.53293	7.52136	8.87574	5.5594	9.57392	7.31278	6.05862	6.9203	5.79711
GGPS1	4.10989	3.62343	5.37898	5.38712	8.89826	6.0114	5.71808	6.70855	5.41583	6.51167	6.62084	8.05807
HSPA4L	2.56049	2.32923	2.20442	3.07397	5.49223	5.45178	4.33811	4.55221	3.93682	3.55999	3.73943	3.77486
PTBP3	1.63229	1.91713	2.02872	1.8655	2.55239	2.63046	2.54706	2.1701	2.74737	2.56314	2.9658	2.44296
STARD3NL		0.989087	1.03328	1.17259	0.923365	1.25269	0.816687	1.0878		1.47635	0.865012	0.94342
LSM8	3.47091	3.40662	3.41057	3.36962	7.57572	6.0534	7.18491	7.60797	4.79348	5.09292	5.36498	5.33307
AP2A1	1.89307	1.74453	1.90365	2.05025	2.52798	2.85542	2.5621	2.54021	2.39384	2.24614	3.37644	2.25805
WIZ	0.899934	1.08454	0.872159	1.2805	1.24361	1.64098	1.35229	1.22092	1.25635	0.738586	0.767298	0.83361
DDX58	0.854611	1.05493	1.44708	0.890748					2.6371	1.53843	2.0023	2.73952
STAU1	0.77606	0.839827	0.721836	0.726578	1.04848	1.11034	1.01137	1.06518	0.894585	0.966426	0.979398	1.08644
TTC4	0.823162	0.86397	0.624098	0.855313	2.27885	1.60771		1.30508	1.8915	1.43097	2.42748	1.67539
TMEM50A	1.38025	1.22843	0.727877	1.349	2.29612	1.93429	2.0713	1.48801	1.59905	1.29376	1.49643	1.60201
BAG2	1.34167	1.43293	2.09774	5.68383	4.4329	4.1699	4.48135	4.42846	2.25091	2.41335	2.82041	2.21823
BAG3	1.45491	1.11122	1.43021	1.39754	1.79573	2.85752	2.17342	3.42606	1.47747	4.17284	1.52488
MAP4K4	2.29544	2.4476	2.21533	2.05111	2.73786	2.80508	2.76644	2.37077	2.33732	2.15428	2.06015	2.10334
MLYCD	3.63856	3.07961	6.80802	3.88934	5.40495	7.58903	5.47555	5.02217	4.35645	3.12581	4.3061	4.54485
CRYZL1	2.30974	5.36973	4.22182	3.89826	4.43957	7.63722	3.47478	6.63955	6.64322	3.67861	5.68343	3.08317
AIFM1	4.31991	4.74282	5.73232	3.43745	8.26868	8.41589	7.80516	7.3582	4.42663	4.59699	5.47282	4.4543
NUDT14	2.22607	3.19603	2.59791	1.84764	6.07785	4.3245	4.95018	4.01945	4.10216	4.18195	4.44179	3.5191
TSPAN13			0.744589	0.856221	0.966606	0.878653	0.922855		0.417574	0.860064	0.745554	0.669437
BPNT1	5.32058	3.67389	3.28616	3.36059	7.80731	5.93432	7.80734	6.85738	7.56778	5.38202	4.81646	4.65694
FADS2	0.647004	0.628553	0.631667	0.732806	0.979564	1.01373	0.926269	0.815869	0.703214	0.788171	0.641381	0.79638
DDAH2	3.83075	3.55643	3.70602	3.71736	4.56014	4.41168	4.48928	4.05767	4.19313	4.62118	4.39554	4.39913
ABHD16A	2.83458	2.17066	2.38361	2.20288	4.52715	3.89414	3.71784	2.72425	3.09271	2.75009	2.42986	3.49436
TXNDC12	1.9361	1.83996	1.92724	1.71537	3.81668	5.31666	5.53446	3.38751	2.71083	2.7931	2.82946	3.05674
OLFM2	0.502224	0.555488	0.831678	0.792138	0.900973	1.78175	2.69291	0.410378	1.04404	2.31628	0.929778	0.990498
TRUB2	0.781965		1.27852		1.2545			1.79979	1.33928		1.14921	1.67607
ECD		0.762513	0.689413	0.458925				0.843287
SYF2	2.06933	0.542222		0.747528	2.42303	2.18052	1.82015		2.41248	0.809536		0.663804
RECK		0.87066	0.732675	0.893174	0.986624	1.01901	1.47354				1.44195
MBD3	2.22392	1.77876	1.85474	2.06852	3.56146	4.16856	3.12367	3.51295	2.77223	2.60825	2.55352	2.4455
TOP3B	3.30647	2.81075	1.99914	4.57751	4.57748	5.39804	5.58848	2.43067	3.97805	2.73505	2.63358	2.86248
NUDT3	1.52716	1.78023	1.85626	2.37059	1.97401	1.75955	1.96092	1.90478	2.06988	1.99492	1.82722	1.66827
APC2	1.92593								2.86099
BCL10	0.978963	2.74364			0.793848
NDUFB10	4.096	2.78417	4.06429	3.5044	5.14819	4.7093	6.34096	4.61087	3.77718	5.21797	3.9296	3.96998
CLPTM1	0.776825	0.798552	0.844269	0.93808	0.841364	0.947303	0.96289	0.743789	0.907042	0.930946	0.85526	0.882741
ZBED1				0.937088	1.01917	1.58908	1.31711	0.94091	1.14674	1.13267	1.03125
MOCS2	1.50048		1.56078	1.37639	2.3653				1.07007			0.980506
TOMM40	3.39778	2.60018	4.00538	3.51187	8.66755	4.5747	6.30446	10.5176	3.84407	6.35454	5.21383	11.8488
PEX11B	2.73995	2.39821	3.22286	1.98148	4.85338	5.83865	4.81283	2.61107	3.02748	3.79102	3.20764	4.4124
PAK4	2.61751	3.56231	1.42297	1.95538	2.74638	9.17631	5.30611	4.97546	3.29139	6.5273	7.27822	3.2721
ACTL6A	3.10184	3.37006	2.4424	2.49027	6.82452	4.26585	4.35878	4.74164	4.33527	4.75723	3.68504	4.33247
NSD2	1.21707	2.25209	2.23298	1.60097	4.46217	5.26437	5.26656	4.37719	3.83376	3.00215	1.36891	1.52909
MOCS2	0.723435	0.953201	1.40402			1.60366					1.46961
MT-CYB	3.37166	1.7073	1.59756	1.71816	3.11992	3.1718	2.48871	3.01113		4.44175	2.99358	3.45338
CYB5A	3.50438	2.92931	3.45279	2.78327	7.52965	4.1378	4.58901	5.34734	3.22922	5.20723	3.24669	3.13698
LDHA	1.97954	2.04761	2.09367	2.31652	8.07946	9.79112	9.42442	11.1781	4.65002	4.68483	6.07908	4.84545
ALDH1A1	26.8103	67.7195	17.1677	9.60117	30.4333	39.2849			4.51438	4.44369	4.93327	2.5946
GLUD1	5.25996	5.93928	5.53601	6.18833	11.2115	15.9629	9.82217	9.21687	9.33522	7.20637	7.40987	7.51377
DHFR	1.1406	1.0967	0.856595	1.08946	6.20494	9.15665	6.70325	5.25284	3.91762	1.95922	1.59707	5.9313
CYB5R3	7.11887	6.04455	2.97244	3.2852	5.96172	7.2252	5.14048	5.90475	6.34199	5.45111	5.27662	6.69516
GSR	2.99065	2.96523	2.76314	3.02217	6.47116	6.16609	6.73182	6.64756	4.72432	4.75063	4.69442	5.05337
MT-CO2	2.34808	6.16199	4.34723	2.56754	13.4402	8.6993	4.4598	7.75025	4.08842	8.9157	6.63345	6.38641
MT-CO3	4.81986	6.97994	2.77159	3.21184				4.14669	11.3443		5.22436	4.75775
OTC				19.261			63.5422		22.3249	15.2473	39.1378	17.7391
PNP	3.4666	5.55996	3.72319	3.77712	10.6277	8.40126	8.86658	8.90567	6.23227	6.65348	7.12654	8.9687
HPRT1	1.5144	1.49648	1.79033	2.01777	3.03912	2.71301	3.35219	2.53821	2.3323	2.20335	2.04609	2.25062
GOT2	3.79461	3.93348	3.78074	4.08036	5.78822	6.87018	6.15863	7.07664	5.63066	5.45303	5.18223	5.55792
ABL1		3.09051	1.07627	1.05789		1.27228		2.57128	1.5372	1.4613	12.2001	1.86
EGFR	1.47903	1.29792	1.04221	0.983181	2.44988	1.82744	2.13907	3.17592	3.05712	2.70119	2.31974	2.07458
PGK1	5.02584	4.3183	4.50343	5.78247	8.41007	8.68547	7.84342	9.36425	5.99726	6.28208	7.07998	6.58539
AK1	2.75675	2.41284	2.97591	2.84629	3.4304	2.97803	3.61172	3.40706	3.33276	3.85845	3.77713	4.23044
PLAT	0.874748	0.756654	0.825912	0.588007	0.692891	0.840475			0.636269		1.04133
ADA	2.7009	2.24463	3.23194	3.32285	3.34517	1.06837
MT-ATP6	3.75025	3.97645	2.73399	3.24716	6.35642	6.10255	6.54957	5.95383	5.60882	5.35277	5.28458	5.63002
CA2								0.638463
ASS1	1.72764	1.6228	1.57806	1.54553	12.5634	8.77002	8.04584	16.2321	19.2842	15.9614	12.8752	5.5826
OAS1	0.594688	1.48838	1.77857	1.04618
SERPINC1	38.2568		30.4981	5.47457	35.6342			30.2713	27.0016		4.96884	23.8683
A2M	1.26223	0.870696	0.735303	0.73438
CST3				0.761039
NRAS	2.79855	2.99735	2.28973	3.81174	4.45003	4.49431	4.129	3.98658	3.81914	3.76366	4.49459	3.5114
HRAS	1.78421	2.98272	1.61729	1.43493	4.35257	4.69854	3.5892	2.58943	2.43391	4.54779	2.50533	2.65161
KRAS	1.76362	1.23992	1.69798	1.89216	3.81128	3.12133	3.70638	3.51739	3.34274	2.28408	2.23143	3.57511
LDLR	0.675001	0.70498	0.642905	0.753621	1.21147	1.8916	1.37035	0.888912	0.862416	0.86745	0.811023	0.909098
GNRH1	0.499272	0.50491	0.423982	0.562972	0.505924		0.706794	0.97579	0.398763	0.743299	0.497337	0.419012
IGF2	0.382478	0.595217	0.531767	0.586565	1.5499	1.54805	1.02696	0.972829	1.9857	0.866821	0.736326	0.905449
IGKC		13.8846	6.51635		46.652				9.12509	11.8626		10.6033
IGHG1	9.6776		4.94096	24.6299	48.3996	11.2233			33.3868
IGHG2		28.6641		35.9732	11.0178	9.40787			57.1044	28.8441
IGHG4	12.3894	8.38507	11.2685	21.2922	3.62373	7.29977	7.67168	16.1141	2.43068	11.6098	6.80946	9.21399
HLA-B	0.913951	0.568785	0.650581	0.672019	1.82464	6.98459	4.93124	3.94073	4.96062	3.62159	2.11632	4.179
HLA-H		1.79448									2.27447	1.25089
COL1A1	0.514631	0.442123	0.585095	0.740533	0.740807	1.17222	0.961006	0.988552	1.38125	0.699212	0.708677	1.1005
COL2A1	2.06476	1.75023		3.30136					11.4885			3.03315
COL3A1	0.489787	0.586306	0.568475	0.613767	0.838505	0.642617	0.617313	0.817868	0.532167	0.416376	0.7344	1.20844
COL4A1	0.680396	0.687734	0.815676	2.05787	1.49055	1.2319	1.02812		1.09307	0.800307	1.65511	1.20885
CRYAB	1.97516	1.79103	1.61877	1.70686				3.93537			1.09498
LMNA	1.66758	1.77904	1.47849	2.2495	5.91744	6.32253	6.05908	4.42583	1.37967	1.40882	1.34719	1.33232
TNNC2	0.733208	0.761468	1.03497	1.93854
APOE	0.837573	0.821161	0.920704	0.814504	1.09519	1.17991	1.15372	1.11874	2.03394	1.79922	1.83803	2.14195
APOC1								3.86826				2.55494
FGB					10.9905	4.44221	5.58541	9.79084		5.68772		5.79437
FGG		13.0743			5.34275	0.724904	0.634101	0.552187	17.2319	1.70087	0.934567	0.608634
FN1	0.724787	0.699137	0.509796	0.593317	1.0891	1.14138	0.77672	2.21313	1.26679	1.30445	1.01911	1.47127
RBP4
ALB	10.6646	22.2986	8.36633	4.93975	2.21003	13.5794	2.57759		1.69405	2.51687	26.9703	2.62152
GC	1.78536	6.72004	21.423	18.1274	9.9341	21.923	18.5668	27.1922	10.7656	29.3724	28.8903	4.80574
TFRC	2.30915	2.41279	2.59535	2.5933	4.26562	4.09178	4.14786	3.54208	4.54869	2.73974	2.63217	2.97687
HPX	10.5584	17.7498	22.7572	36.1896	18.5313	22.1757	18.1465	23.004	10.8334	6.62663	9.56434	43.7584
FTL	2.04176	1.26747	0.798524	0.65941	1.8661	1.02126	1.30445	0.801252	2.60237	0.954085	0.9166	1.21857
FTH1	0.591755	1.39486	0.993087	1.75681	0.692595	2.59108	1.42633	0.695022	0.856778	0.869905	1.43485	0.753538
MT-ND1		9.14544	2.99182	3.76592	14.0879	18.1966	8.36215		9.65086		1.6539
MT-ND3			3.16861	3.63138
MT-ND4	2.74091	3.70345	2.88192	4.06115
MT-ND5	6.34774	6.03808	7.43415	14.2182	8.40565	20.6349	31.3807	8.69465	9.77813	9.44583	28.5902	21.8117
MT-ND6	2.74975	2.34637	2.90747	3.33936	4.3981	2.96996	3.83862	11.4964	3.35036	6.63688	4.14386	4.01679
MT-ATP8	3.04717	6.71074	6.17405	5.69782	8.69583	28.7024	27.3475	19.2677	9.90417	6.6798	10.7081	15.531
HMGCR	1.33158	0.751179	0.674861	0.895534	0.678374	0.999992	1.728	0.829158	3.07122	0.975468	1.13313	0.716415
RAF1	1.69857	1.97828	1.07503	1.43572	1.77559	1.55812	1.50513	1.7216	1.6609	1.36444	1.40206	1.22353
GBA1	2.35512	3.35191	2.81288	2.79415	9.23156	11.6714	8.24304	12.3048	7.47951	7.45266	4.5107	8.57103
FUCA1	1.83539	2.00572	2.68239	2.05203	2.413	2.60746	3.49545	2.27805	2.82191	3.56532	2.42278	2.819
ALDOA	2.19547	2.16812	2.28202	2.33284	3.96264	3.78277	3.94545	4.15317	3.25442	3.26758	3.22345	3.19949
CSTB	3.70056	3.69392	3.12686	2.61118	7.63193	6.51316	18.9037	5.57773	4.52703	4.32421	3.71492	3.67842
ANXA1	1.48423	1.58797	1.67853	2.24387	2.66579	2.34772	2.77067	2.20358	1.29862	1.38196	1.24653	1.34681
NR3C1	0.696168	1.02477	1.58457	1.17357
PRNP	1.05667	1.27344	1.03554	1.01535	1.48416	1.6555	1.47334	1.26584	1.90647	1.48783	1.26947	1.38406
SOD2	3.43426	3.91699	4.74491	3.00342	5.38282	4.95363	4.70375	4.79815	5.27023	3.73434	4.95015	4.04331
OAT	1.62195	1.36393	1.95393	1.55141	3.51025	3.60328	3.57094	2.90512	2.38574	2.62571	2.58228	2.46188
TK1				0.812608
THY1	2.27233	1.49521	1.59923	1.64837	1.94864	3.11343	2.64	1.95693	1.50826	1.51219	1.46714	1.46438
S100B					1.23243			0.850283	1.22815	1.26075	1.28889	1.21706
TUBB4A	2.91009	3.02676	3.24336	3.50891	3.37575	3.3448	3.59562	3.71188	3.54762	3.51246	3.58387	3.74346
GAPDH	3.13468	2.92834	3.10624	3.55932	6.97065	5.7546	6.47051	7.00587	5.37746	5.94706	4.94583	4.89061
ASL	9.48727	9.65181	10.2539	24.861	18.8455	14.8783	34.641	29.6429	22.8432	23.5056	17.7107	21.842
HLA-A	1.08767	0.8405	1.03264	1.21256			7.19174	2.68468	5.23344	5.68691	5.84854	5.76914
ERBB2	1.01167		0.789007	1.31481	1.46344	0.974715
CAPNS1	1.45152	1.77449	1.87649	1.91489	2.03523	2.1968	2.02389	2.31934	2.1175	2.14322	2.31694	2.18123
TP53					4.5739	13.396			1.87518
MT1F						8.90852			2.97303		3.12603	4.46207
HSPB1	1.41506	1.60822	1.47611	1.82299	2.15793	1.84623	2.21419	2.09303	1.38748	1.40892	1.5597	1.16629
TYMS	0.938798	0.928678	0.705496	0.949772	6.98543	7.07464	7.86008	5.73484	2.12185	1.68559	2.14551	2.01352
RPN1	3.42416	2.94005	3.8094	4.11382	5.67987	8.30095	5.77098	5.35829	4.27184	5.53158	4.45358	4.12906
RPN2	2.42425	2.59914	2.32777	2.57826	7.18723	5.51331	4.57581	4.22262	4.17868	3.47085	4.17243	4.05971
GNAI2	2.2172	1.94388	2.3812	1.95396	4.2436	5.16625	4.68543	5.78065	3.48486	3.19942	3.30067	3.52457
H2AC8	8.93691	7.06245	11.4287	8.59413	28.842	29.1484	24.4955	25.9064	10.7552	12.2363	16.5032	12.8297
ATP1A1	1.9281	2.02506	1.85431	1.989	4.19765	3.85046	4.54709	3.64678	3.12155	2.69832	2.93313	2.44125
ATP1B1	1.62381	1.70887	1.75472	1.88505	6.0874	3.21431	2.81547	3.04154	2.43383	2.26484	2.23303	2.40354
CHGB	0.80789	0.591744	1.2541	0.910911	0.586712	0.58776	0.585184	0.571231	1.2224	0.759688	0.71489	0.550739
APP	0.539482	0.651089	0.985217	0.721949	0.650955	0.585781	0.615205	0.634861	0.626177	1.73181	1.27127	0.599448
ARG1	2.32204	2.16448	2.35483	2.14974	3.12099				3.64216		4.67165	4.48745
ALDH2	4.83691	4.14765	6.98631	5.79825	7.13878	6.14506	4.61549	5.22787	4.45301	4.27977	6.34719	4.57296
HMGN1	1.54556	2.17836	1.67472	1.93415	4.30268	3.55248	2.63748	2.98213	2.10054	1.92184	3.38438	2.88483
SLC25A5	4.31152	2.8309	3.05416	3.42999	5.23852	5.84311	5.37137	6.61994	3.89047	3.68338	3.82436	3.95845
CFI	1.12108	1.15745	1.19846	0.973194	5.77458	5.63806	4.49324	6.77172	14.5819	7.88384	3.63605	4.35824
ISG15	0.549886	0.525721	0.512413	0.480795	7.7912	9.3233	5.31163	6.30496	5.01173	5.21199	4.31085	3.62237
PCCA	8.0307	6.93036	6.1448	7.25945	10.4318	11.5815	9.28618	10.3207	12.203	11.0458	10.8592	9.47448
PCCB	6.20363	4.52195	4.65146	5.31178	10.6284	11.632	10.9725	12.6602	7.6054	9.03932	8.76399	9.05499
ALPL			3.29799	3.75653	5.13541	7.44631	4.56589	11.2691		18.3472	25.921	7.28974
EIF2S1	2.06135	2.09765	2.20873	2.45566	4.24427	4.12086	5.4138	5.06013	3.49296	4.44525	3.14395	3.26946
HMGN2	2.75913	2.51694	6.5718	2.73967	7.60046	7.54742	9.92205	6.68607	4.02113		4.72199	9.68945
ICAM1	0.995767	1.38783	1.47951	1.62556
RPLP1	2.24343	2.35873	2.34424	2.46643	4.69856	4.82484	4.76191	4.3639	3.40631	3.30058	3.27103	3.58873
RPLP2	2.36521	2.32316	2.33746	2.6786	4.08336	4.50116	4.52771	4.88264	3.43824	3.33143	3.1955	3.61662
RPLP0	2.55631	2.88881	3.057	3.58085	8.32678	6.00089	5.73247	5.86151	5.84638	4.17054	4.5905	4.42108
JUN	0.517672	0.574079	0.580872	0.719353	0.812777	0.668547		0.619972	0.781388	2.83085
FABP3	3.54328	2.80537	2.13108	3.00184	3.92395	4.12807	4.1362	4.30561	3.46653	3.0102	2.9583	3.33779
POLR3D	1.08118	1.15093	0.965415	1.09168	1.68335	3.25233	2.53186	1.92875	1.3392	1.26674	1.78782	1.59583
SSB	2.46766	2.55128	2.36475	2.7558	6.3063	6.01959	5.44047	5.68486	4.01416	4.25555	4.57688	4.60821
ATP5MC1	3.94831	3.61091	2.53242	4.79066	6.91869	7.31139	6.84991	7.40729	6.83121	18.7785	6.46896	5.81715
ITGB1	1.15252	1.44466	1.29127	1.38172	1.69712	1.77821	1.65743	1.39121	1.12368	1.13556	1.12554	1.19062
PRKCB					3.17092	3.2614	2.99586	2.91012	2.70117	2.54921	2.86623	2.82396
MYL1	1.26333	1.23726	1.25886	1.29278	2.49731	2.64124	1.12861	1.40041	2.32186			5.00346
COL5A2	0.761173	5.49082	1.27266	1.49555	1.01624	2.28746	1.20463	0.540275	1.15426	1.03103	0.582425
UROD	1.80708	1.60111	1.70907	1.54951	3.53534	2.73474	3.41016	4.95368	2.67069	2.29757	2.98458	2.80933
INSR	5.12422		1.11493	1.33772	0.754057	1.51035	1.39149	1.15349	1.04566		1.26822	0.830825
FYN	1.14506	1.43575	1.32706	1.04994	1.58687	1.22721	1.53359	1.9627	1.04618	1.06511	1.70822	1.14688
BCHE	0.9524	0.920104							0.600233	0.771336	0.788957
GLA	1.66497	3.46775	1.79966	1.96406	4.11413	0.685222	0.82403		1.2075		1.86307	1.32368
GSN	3.35013	2.89452	2.58734	2.9708	20.847	17.1679	17.8756	14.9871	8.29685	7.89152	6.86641	7.24486
RB1	0.814475	1.2045	0.524662	1.02502	2.24129	2.37448	2.52888	2.10806	1.6927	1.33042	1.34015	0.981248
PTMA	2.32692	1.7935	1.93149	1.48723	1.87318	1.95737	1.93637	1.80245	1.6784	3.62104	1.65287	2.71562
CDK1	1.04278	1.11025	0.906725	1.16477	6.55559	7.96564	6.69703	5.05418	1.59019	1.92584	1.63477	1.48009
ATP5F1B	2.82793	3.0882	3.67284	5.6338	5.93622	5.41638	4.83375	4.71306	5.43867	4.74039	4.7221	4.96189
S100A6	1.72776	1.82372	1.45149	1.57033							2.29417
EIF4E	1.94609	2.13052	1.93007	2.22311	3.28276	3.33665	3.50609	3.23835	3.06722	2.84756	2.83669	3.30001
CKM	22.0399	12.3485	18.8872	20.9292					6.52011		6.52035
ENO1	4.1114	4.16493	5.03339	4.38594	13.897	14.5339	16.8886	14.9356	9.58517	8.13467	7.88764	8.2793
PYGL	10.0771	7.79482	6.97088	8.41728	13.0088	19.3369	15.2005	25.5559	7.29026	5.68177	7.02835	4.90152
GPI	2.75614	3.79574	2.76975	2.79699	4.47479	4.69616	5.33988	4.15084	3.44399	3.85547	3.85523	3.60158
POLB	2.14768	1.73916	1.56601	1.35776	2.01836	2.13538	2.23937	2.22595	2.11157	2.34993	1.7127	1.89735
NPM1	3.04055	3.12851	2.84181	3.16842	9.4205	9.68585	10.235	10.6773	5.91816	7.18755	6.03299	7.132
TPM3	1.53464	1.8552	1.9065	2.03516	3.55457	3.33182	3.11409	4.1263	3.28033	2.87119	3.61695	3.27684
ITGAV	1.0841	1.57747	1.26733	1.44923	4.59423	3.04838	2.33156	2.89282	1.50084	1.12422	1.5505	1.24036
LPL									1.80697	1.08154		1.84329
HEXA	2.0339	1.95252	2.06539	2.52031	8.67621	6.10897	6.40467	3.55377	3.02058	2.97918	2.90201	3.01075
SERPINE2	0.647191	0.714564	0.440121	0.352251	1.06392	0.921746	1.02936	1.02727	1.5135	1.08335	1.27914	0.875811
EPHX1	1.3666	1.28241	2.35922	1.6092	2.91906	3.42264	5.10797	2.46794	3.04385	2.74525	3.24545	2.9024
DBI	1.9513	2.13068	2.61829	3.44678	6.0796	5.71495	5.13391	5.87961	3.22366	3.32201	2.77502	4.08551
LDHB	2.27316	2.33009	2.40892	2.52401	4.66196	4.49242	4.59223	4.84218	3.29272	3.37041	3.05045	3.37169
NEFL	2.15776	1.95123	2.09233	2.07692	2.22056	2.32194	2.78831	2.45173	2.44065	2.49918	2.38423	2.65063
NEFM	1.73749	2.11563	1.63882	1.59743	2.06589	1.98765	2.27793	2.29321	2.00415	2.38089	2.21558	2.37097
GPX1	4.07752	4.11821	4.46173	5.09139	7.93875	7.01425	10.7484	7.68433	6.81937	5.44917	7.23594	6.23472
PGK2	2.8117	2.31242			7.05022	5.22339	4.71591	5.09637	4.13501	3.93088	6.04945	5.67174
P4HB	2.07658	2.27454	2.07849	2.4276	5.27402	4.85994	5.2947	5.28733	2.99729	2.98639	3.20516	3.11846
H1-0	6.38755	6.23872	13.0068	6.33314	9.56426	9.52629	12.0836	10.2169	7.88673	9.40884	8.74027	11.0506
ACYP1	2.34301	2.68652	2.68635	2.31236	3.39586	3.43123	4.33081	5.05488	3.22147	3.38302	4.15335	3.15141
CTSD	2.70265	2.91875	3.39836	3.3874	5.01711	5.69357	6.6221	5.28646	4.69941	4.67964	4.13629	4.74995
ANXA2	1.18656	1.23552	1.30814	1.39394	1.77625	1.75385	1.7351	1.74558	0.895118	0.905528	0.863391	0.857016
CAPN1	2.35268	1.48548	1.73147	1.68046	1.66988	1.5153	1.63845	1.63904	1.54095	1.5829	1.43814	1.66885
TUBB	2.55375	2.63659	2.90495	2.73531	3.5472	3.67675	3.62443	3.46079	3.20532	3.22983	3.21288	3.25243
CA3	4.96025	5.86122	5.84889	5.7464					2.76707
DCN	1.07355	1.10572	1.07078	1.18561	1.46799	1.42128	1.78488	1.26248	1.32989	1.04187	1.36189	1.06753
PSAP	3.63474	2.76026	2.95814	3.05462	4.56182	4.77703	4.46287	4.72876	3.88137	3.95208	4.38344	4.15962
HEXB	2.65366	3.11012	4.58437	3.98947	15.3463	8.85304	7.90671	8.08353	5.99978	6.17576	6.09904	6.86214
PFN1	2.42368	2.66521	3.21595	3.24312	8.36804	5.50697	5.8803	6.9579	4.34218	3.88872	3.86908	3.84521
BPGM	1.91897	5.83134	1.8815	2.54581	3.3335	2.94217	3.31174	3.02015	2.65091	3.34364	2.56287	2.28626
APRT	2.97018	2.91801	2.44709	2.45801	9.40695	9.90831	9.46983	8.69448	7.39186	6.43791	6.96283	7.35949
EPRS1	2.17471	2.10253	2.19615	2.56147	3.7113	3.83914	4.18056	3.39114	3.31962	3.613	2.88319	3.23348
CTSB	2.71763	2.12656	2.04578	2.27769	3.5802	5.14838	4.45401	3.95377	3.48022	3.56839	5.4103	4.10748
HSP90AA1	2.21438	2.29346	2.22728	2.4129	3.71896	3.49023	3.34405	3.4257	2.96123	2.99947	2.83458	2.79441
GALT	4.5349	5.36755	3.26396	2.12337	21.5248	9.65698	6.07426	4.81066	7.60024	3.6071	4.85727	4.5178
HNRNPC	2.95319	3.61879	3.40926	3.81221	5.31088	7.56246	6.46104	5.08073	4.30344	3.94304	4.03756	4.24111
UQCRH		2.13883	2.52536	6.45194	4.16981	6.65121	4.72265	4.62587	3.50519	3.94803	3.21715	3.57126
LAMB1	0.721916	0.79449	1.0661	0.934353	8.88465	1.48328	1.2188	1.26324	1.52001	0.995529	4.79923	1.59986
YES1	1.35829	2.06791	2.04491	1.76437	2.44056	3.11028	2.45947	2.33259	1.71194	1.70144	2.42425	2.07283
RET		0.533448	1.03753	1.3388	1.5395	0.630061	0.740975	0.6231	0.756268	2.05175
TPM2	0.970875	1.07701	0.998395	1.07339	1.9402	1.55258	1.3038	1.4737	1.32777	1.09967	0.911896	1.43775
FH	5.28189	5.33377	6.20488	6.36166	11.5308	11.7477	13.751	9.39337	10.1046	10.1695	7.98926	8.23553
ERCC1					4.66282		0.807906	1.92087		1.27078	1.43607	1.92766
THBS1	0.69486	0.612445	1.0081	1.55349	1.16248	1.25797	1.52061	1.46657	1.01987	0.881156	1.05753	0.897671
ZFY		0.728946			3.26195		1.50617	1.07701		0.916393	0.823147
IGF1R	3.075	1.28912	1.88106	1.53851	1.47783	1.66422	1.45547	1.54726	2.24115	1.20789	1.18188	1.17051
COL1A2	1.00897	0.842099	1.74868	0.554562	4.9161	0.797948	5.46016	6.1883	1.64791	0.708738	6.22436	0.570178
ANXA6	2.24352	2.20943	2.11732	2.23602	4.56069	3.98699	4.09038	4.19907	2.69254	2.62207	2.73686	2.89625
RHOC	2.81705	2.0052	2.48481	3.15767	2.9053	3.10213	3.10047	3.18147	1.95064	2.38092	1.99377	1.90897
NGFR	1.15568	1.24675	1.38157	1.38117	1.14728	1.27621	1.25895	1.18299	1.03404	1.06783	1.09537	1.05848
SLC3A2	1.98057	2.44665	2.05668	2.28625	4.28837	5.22403	4.55577	3.36073	4.30005	2.85168	3.89306	2.98298
GUSB	2.87902	3.25797	2.49656	2.47896	13.6674		11.2762	11.9589	18.1846	5.03805	8.14158	10.2604
PFKM	3.32244	5.09576	3.14119	3.49393	5.33748	6.93825	5.81703	5.0564	4.69559	4.74416	4.68302	4.82073
HSP90AB1	2.12249	2.35216	2.07089	2.2045	4.16871	4.06772	3.91021	3.95735	3.02532	2.92064	3.012	3.17713
SRPRA	1.47902	1.45363	1.60409	1.96791	2.43174	2.48444	3.48477	2.78731	2.23598	2.00782	2.71902	2.19153
ASNS	1.47627	1.30599	1.19344	1.41671	1.96979	2.02223	2.04788	1.80804	1.865	1.49388	1.60932	1.91465
SYP	0.742271	0.922012	1.33489	1.31668	1.1514	1.28338	1.26217	1.74228	1.20722	1.02746	1.21806	1.09019
HMBS	1.90634	5.40637	4.59328	1.76296	6.13268	5.76679	3.77031	5.11567	3.89141	4.20035	3.32928	4.09062
MGP	0.514534	0.543532	0.559221	0.540023	0.455389						4.77747
PDHA1	3.65279	3.0368	3.46166	3.97813	4.67769	6.67488	6.36634	5.74004	5.14217	4.35772	5.48472	6.53116
COL4A2	0.666393	1.08407	0.993382	0.886532	1.37244	2.03012	2.46305	2.38767	1.10008	1.73547	1.3983	1.50367
CYC1	4.027	3.12018	5.01185	4.48041	6.91469	7.25155	7.79209	8.50847	6.22186	6.08681	5.93173	6.61165
SNRPB2	1.8814	1.90584	1.59546	1.50771	2.96215	3.23434	2.9738	4.58763	2.21219	2.10028	2.48686	3.87195
MYL3	0.942261	1.46352	1.76812	1.17466
SNRNP70	2.43325	2.56665	3.18695	3.22118	5.5186	7.48295	6.03804	5.08107	4.06002	4.0653	4.55568	3.68951
ITGA5	1.40449	1.30971	1.56663	1.68137	1.76751	2.38606	1.84719	1.93014	1.53987	1.91415	1.45427	1.56897
VIM	2.61744	2.5988	2.27488	2.74472	3.63801	3.4932	3.51122	3.58364	2.03623	2.05282	2.08635	2.07142
RPS17	3.58068	2.73517	2.58033	2.85155	7.20656	9.23358	12.5532	12.8392	4.81012	4.91916	7.33851	5.44447
GNAI3	1.9332	1.87397	2.38114	2.1637	3.20464	3.60064	3.41663	3.02548	2.54665	2.86733	2.71435	2.55364
ANXA5	2.38684	2.42374	2.43139	2.79266	11.4244	10.9067	14.1816	12.2495	6.66522	6.99375	5.43351	5.39512
RPSA	2.63807	2.5745	2.34824	2.65558	7.09823	6.60665	6.56622	6.60233	5.70126	5.13555	4.68454	5.39652
MRPL3	4.49149	3.27182	4.47125	3.31364	7.49486	7.80647	9.29355	5.10217	7.90456	6.73792	6.064	6.44578
SNRPA	2.34963	2.49843	3.75035	2.48866	5.52168	12.6358	6.02329	6.09738	4.43339	9.92498	4.34315	4.05433
HOXC4	0.675561			0.529943	0.469557					0.486589
FGF2		1.93179	1.21547	1.42562	1.68312	1.75197	4.21097	3.49988	2.06346	2.19914	3.57059	3.54824
HOXB5	0.803752	1.59854	0.722617	0.648901	1.08347	0.859911	0.681794	1.29068	0.625679	0.684865	0.574627	0.722572
ENO2	2.78778	2.83851	2.982	3.12501	4.34397	4.01263	4.06771	4.34371	3.56021	4.40639	3.6062	3.69159
ACAA1	2.42338	3.32098	2.70377	2.42585	4.37607	5.30975	5.43927	4.77347	5.84185	4.08558	4.61542	4.22104
SRP19	2.09617	2.47309	4.43303	2.17422	4.13305	4.97213	5.16501	6.4459	3.22345	3.98985	3.8484	3.27913
GSTP1	4.01681	2.56109	3.42266	4.58568	4.68993	4.69679	4.98566	4.30412	4.76602	3.6755	4.30164	4.1346
SNRPC	2.1369	2.39631	1.51357	2.10045	4.91363	4.23554	3.28651	5.81769	4.57076	3.73939	3.36077	2.49228
LGALS1	1.3669	1.23333	1.15268	1.44139	2.42692	1.80212	1.70203	3.93593	1.07298	0.996966	1.14129	0.977988
QDPR	3.20616	3.48339	4.39294	3.65982	9.24314	7.16784	8.08655	8.02222	5.53402	5.57911	5.79852	5.85784
HMGB1	2.39126	2.48025	2.36203	2.35017	5.23422	6.60461	5.99802	4.84243	3.7634	4.06795	4.17178	4.37802
RBP1	4.55395	4.61789	6.20953	5.83295	6.3723	6.29444	7.36244	7.08463	6.73919	6.23296	6.30085	6.67023
GNAO1	2.14175	2.49506	2.45096	2.60635	2.58355	2.56218	2.54529	2.53009	2.64749	2.83408	2.63887	2.66725
SPARC	0.525281	0.504383	1.2171	1.40604	0.537526	0.64722	0.634458	0.682583	0.670197	0.485126	0.643406	0.604383
GSTM1	2.57928	2.3049	2.34143	2.94523	3.99869	7.94474	3.57813	3.28796	3.607	3.02638	5.27466	3.55172
TPM1	1.10708	1.15551	1.02104	1.18439	1.9991	1.97668	1.05289	1.28952	2.66408	0.931063	0.728756	0.893964
CLTA	1.35393	1.46688	1.42104	1.27712	1.69269	1.76171	1.73364	1.72915	1.49315	1.50231	1.7434	2.402
CLTB	1.98529	3.81833	1.85368	1.80562	2.03833	2.04437	2.07066	2.19886	2.07062	1.98183	2.0795	2.23354
ANXA4	2.06463	2.9464	3.42159	2.29407	10.4913	8.69821	9.42446	9.63401	14.8809	10.4832	14.2429	8.42448
CNP	1.49146	1.85104	1.8755	1.86324	5.17681	3.9692	2.86994	4.48799	2.32168	1.87631	1.98297	2.0347
PDGFRB	0.643403	0.694204	0.692563	0.988619
DLD	4.00844	3.54824	3.13608	3.62973	8.24768	6.72232	6.53887	7.25143	5.81303	7.44569	5.88327	6.23919
HOXB7			0.635169	0.797842			0.659955		0.70845	0.528134	0.598821
HOXC6	0.405922	0.585389	0.413973	0.583035	0.701328	0.628896	0.586416	0.565696	0.602849	0.588017	0.50382	0.539248
HNRNPA1	3.29954	4.06363	3.46468	4.10732	8.7765	8.68845	9.10328	7.84027	6.15607	7.4584	6.35161	8.61546
SNRPA1	3.60322	3.44457	4.02206	5.28217	7.74028	8.47741	8.196	7.83274	5.59502	5.18079	8.01679	4.76052
COX6C	1.39084	1.32661	1.77389	2.46488	2.25516	1.36247	1.88903	2.08848	1.76046	1.89706	1.88438	2.82914
PARP1	2.66691	2.37393	2.50674	2.33988	5.58039	5.34293	4.90325	4.21902	3.63418	3.26433	3.2033	3.13986
POLA1	1.87351	1.55625	1.49615	1.36484	2.97277	6.8893	4.03637	2.71359	1.72955	1.74644	2.38498	1.9355
IFIT2			0.59584	1.13228			2.75057	3.91755		0.980236	1.66824	2.38424
IFIT1	0.508566	0.553178	0.374341	0.547536
UCHL1	1.90236	1.91516	2.94344	2.22423	2.30313	2.35651	2.36144	2.44168	2.30073	2.42298	2.32407	2.30538
LTA4H	5.85947	3.19535	3.29327	3.16052	15.713	12.5982	15.281	14.042	10.1716	8.46315	8.64892	10.377
ALDOC	1.78665	1.85901	1.83842	1.87871	4.44248	4.07524	4.03889	4.51815	4.19119	3.33145	3.50521	3.40903
H2AZ1	6.00016	5.95478	6.55503	8.17497	13.2608	14.8294	14.8365	11.6367	6.55107	15.8119	7.75106	8.88869
CCDC175		1.54114					1.78608	1.36426		2.11084	1.90707
FBXO45	1.74895	1.74134	1.67696	2.45535	2.30845	2.2169	2.17042	2.7534	1.96868	2.17459	1.87465	1.77307
JMJD7	2.7768	3.53557	3.29417	5.17765	4.45211	4.18701	5.08935	3.92091	5.79208	3.78064	3.59365	4.35382
DERPC		1.57092
TMSB15A	2.05332	2.0098	1.88585	2.26864	3.27093	2.26824	2.2761	2.35287	2.17174	2.15145	2.27005	2.20417
POTEI	3.65925	2.95527	2.78805	3.43387	4.55787	5.358	5.18196	6.58282	3.43131	4.33298	4.57429	3.55165
POTEJ	2.94753	3.13473	3.13057	3.92632	6.75353	5.62538	5.09994	6.19546	5.29515	4.34892	4.29309	5.00893
SLC35E2B	1.16361	1.37649	0.897693	1.68858	1.32234	1.17257	1.11981	1.04794	1.14216	1.17057	1.13952	1.07216
TRAPPC2	1.87173	2.6185	2.52425	1.93202	3.75185	2.90392	2.64771	4.37908	2.20016	2.5895	2.04624	2.15678
PET100					0.667786			0.623309	0.539008
ARL14EPL	2.54986			3.49551				10.4285		5.2453	2.43265
SMIM18		4.41712		3.47817	2.87933	2.2034	2.83188	3.65742	3.01681	2.35373	2.81201	3.20881
HSPA1A	3.02102	2.53281	2.60584	2.5543	3.98419	3.75522	3.64017	3.73196	3.24804	3.10068	3.0452	3.39183
IGLC2		14.4925	4.77549	3.29236				11.4235	11.6777		2.41113	3.8267
CALM1	2.14177	2.06071	1.8962	2.08813	2.42555	3.36007	2.13171	2.27439	2.22652	2.12275	2.22288	2.18079
POLR1D	1.50643	4.42637	1.61357	1.52603	3.5325	2.81407	2.68591	2.41345	2.55546	1.965	2.5478	2.45284
ZFTRAF1	1.66077	2.33889	1.56711	1.5603	1.76376	3.2932	4.17536	2.68685	2.31545	2.37126	3.42542	2.14341
RAP2A	1.5817	2.36452	2.11029	1.50565	3.93505	1.89779	2.10178	1.6755	1.1473	1.8256	2.0459	2.42199
RO60	2.84621	4.14187	4.32019	3.16726	5.40247	7.18578	8.0723	4.92051	5.10418	6.31307	4.66826	5.43061
GAA	6.88512	7.25334	7.09439	7.11883	14.5521	13.5867	13.2639	14.3965	13.8447	12.8431	13.6023	11.8687
RRAS	1.5717	1.1835	1.42343	1.36816	2.18495	1.47378		2.84448	3.64668	1.34649	2.52816	2.97684
HLA-C	0.717845	1.07965	0.672921	1.01393	2.40548	3.2155	2.52787	3.24532	1.97313	1.89637	2.57525	1.674
ARAF	2.0415	7.43007	3.25175	3.14925	6.53574		7.58365	2.18146	8.5637	3.30585	5.61089	2.80834
H1-4	4.84536	4.18162	4.08621	4.28232	13.4216	13.9337	15.8487	16.3221	6.63147	7.09755	6.51152	6.90333
DLAT	4.69771	4.04734	4.73417	4.11861	8.5768	8.40589	8.42491	9.74893	7.89884	5.61355	6.15129	5.2875
SAG	0.873477	1.27425	1.22711	0.933144		7.86982		2.75161	1.1139	1.79006		1.21542
PTPRF	1.63706	2.61434	1.82438	1.45046	1.85608	1.25531	1.81265	1.55858	1.13242	1.06446	1.03825	1.34286
NR2F6	2.19709	2.59976	2.02299	2.41427	4.62145	4.99054	3.22391	3.58491	3.60514	2.80317	2.4159	2.54139
NR2F1	0.837222	0.840285	0.912975	0.781663	1.48511	1.42185	1.21939	1.1698	1.01972	1.26642	0.952896	0.993633
TXN	2.0688	2.10976	2.53142	2.15028	3.66422	3.28907	3.34379	3.1349	2.78405	2.94307	2.88363	2.86563
COX5B	2.03997	2.21365	2.39447	1.99884	3.07351	2.50434	2.86177	2.3846	3.07012	2.80268	2.43984	2.63562
CTSA	2.42435	2.4839	2.48486	2.61007	8.56786	11.2443	12.41	11.5459	3.80389	5.24207	4.8944	3.75314
MGST1	12.8338	5.86109	5.93925	3.81816	17.2584	14.3324	2.64601	1.31844	4.12166	4.81042	14.1329	4.97871
MAPT	2.24092	2.4857	2.04664	1.98418	2.06843	2.14248	2.1868	2.15122	2.34782	2.14851	2.32313	2.20311
PRKAR1A	0.585247	0.668003	1.26643	0.605657	1.08957	1.15148	1.12745	0.997084	3.32	0.816802	0.875211	0.738639
CHGA	3.59603	4.53237	6.05278	3.66762	20.1546	14.0928	14.4942	11.9904	8.62661	4.46212	4.05305	7.17862
UROS	4.00682	3.3844	2.68649	2.3804	4.00547	5.31875	4.45565	7.4487	3.44414	3.32464	3.46046	4.11198
ESD	2.84091	3.33195	3.7352	3.34182	6.88144	7.3886	6.52257	6.43073	5.06459	7.45577	5.33445	5.58922
HSPD1	4.36756	3.38324	3.93109	3.66847	10.6217	10.8689	11.2802	9.60127	8.19182	7.66423	7.5191	6.79413
CLU	2.33203	2.34314	2.75091	2.32882	5.56735	7.99474	8.14305	6.54949	11.4231	7.953	9.7918	8.68108
HSPA5	2.10258	2.03356	2.26355	2.49441	5.10931	5.03269	4.99929	4.8262	3.08915	4.49707	3.07033	3.41801
LAMC1	3.47152	4.02124	7.06711	4.01574	2.45519	2.64593	2.98048	3.82302	7.04575	6.97862	7.75348	7.32872
MYH3	1.52396	1.48969	1.53266	1.52609	2.95375	2.41876	3.19212	3.11197	3.02831	2.42611	2.01992	4.91491
ACP2	3.51464	2.89331	3.18541	2.836	3.80344	3.62262	4.04693	4.55109	4.05751	3.44976	6.80745	4.09116
MAP2	2.08559	2.17643	2.31301	2.55047	1.95296	1.7783	1.90424	2.06113	1.64948	1.96477	1.89091	1.7291
HSPA8	1.76511	1.9059	1.81386	1.75851	2.76163	2.60281	2.82961	2.64523	2.30411	2.47443	2.32814	2.31966
SLC2A1	3.751	4.10339	6.1081	6.35011	15.9624	10.5011	9.77929	10.0937	5.82241	8.27443	10.5761	13.4123
SLC2A3	1.28112	1.20447	1.236	1.60238	2.97813	2.63501	2.40324	1.89757	2.13828	2.23939	2.35028	3.82792
EPB41	2.40301	3.91282	2.65521	2.08142	3.081	3.05756	3.2546	3.46572	2.78155	2.79314	2.78063	3.17621
UMPS	2.83353	2.62895	3.05202	5.26436	9.98173	6.86108	8.23682	6.78242	6.13276	4.68044	4.73053	4.41395
PDHB	3.39887	2.91626	3.40674	3.60921	4.84713	4.85455	4.72278	5.25921	4.7079	4.51555	5.50248	5.53667
DBT	3.67971	2.26118	3.07933	3.8588	8.24438	9.99631	8.34598	5.7827	6.4158	6.1692	6.27233	4.75332
PYGB	3.63993	3.61483	3.3818	3.9917	4.95923	5.02477	4.68583	4.23232	4.26425	3.60673	4.05141	3.6155
PYGM	5.84809	4.17029	3.05821	4.9551	5.72149	4.83337	5.09331	4.74173	4.85253	5.63867	3.57906	5.16511
RALA	2.60704	1.69192	2.09765	1.9429	3.2341	4.34766	5.02888	7.83911	2.74487	3.844	3.0105	5.44634
RALB	1.56068	2.67904	2.26115	1.57629	2.85376	3.86473	4.11401	3.07694	2.83119	2.84993	3.44972	2.98056
BCR	1.6659	2.11148	1.9199	3.30617	2.16437	1.67038	2.20069	1.79784	3.03466	1.60163	1.77603	2.37399
SPTB	1.03513	1.00324	0.92643	1.08361
LAMP1	2.10459	1.65993	1.88356	2.22402	2.85843	2.551	2.58627	2.52236	2.19814	2.53292	2.69561	3.37445
ACADM	4.98175	4.90433	6.74839	7.0679	8.91619	9.05579	9.54583	10.492	9.32194	9.2313	8.06902	11.7021
TOP1	1.92087	1.88181	1.8159	1.7473	3.48633	4.11768	4.37815	3.48294	2.47834	3.10543	2.67566	3.0264
TOP2A	2.7374	2.01905	2.36344	2.85712	10.1407	7.65285	7.99688	6.16427	4.91072	4.34741	4.35739	4.69822
G6PD	2.85989	2.12001	2.34508	2.39726	6.26852	4.70304	6.73314	5.18993	4.45224	5.36927	3.61008	4.28283
UBL4A	1.77598	1.86618	1.52324	2.07019	4.66646	2.81297	2.44506	3.13595	2.41143	2.07412	2.49706	2.62407
PC	2.47382	4.33963	2.3427	2.57101	5.39963	6.76235	5.83826	5.35615	4.05765	3.721	3.42082	3.82889
DMD	5.17986	5.77009	1.28591	1.60711	0.9604	1.60959	1.3719	3.10173	8.2557	1.05601	1.69741	1.08419
MTHFD1	2.78576	3.47575	2.3617	2.94415	11.5385	13.2954	10.4842	8.16518	4.80407	5.39608	5.41126	5.01119
IGF2R	1.45617	1.71373	1.58854	2.03289	2.18613	2.513	3.07113	2.112	1.65442	1.97446	1.85537	2.50894
ADH5	4.95693	6.82709	4.12714	4.04726	9.83527	9.40143	10.3708	9.00688	7.53294	5.01672	4.69484	5.13066
CDK4	0.716933	0.767265	2.38831	1.57859	1.7797	5.11919	7.22114		1.81428	2.58179	1.75338	1.80502
PRPS2	2.93895	2.68576	2.8806	3.351	4.78485	7.17926	4.73016	5.67939	5.42824	4.66398	4.40409	3.66062
PABPC1	2.55422	2.25996	2.78802	2.59583	6.33142	5.95077	6.26169	5.56814	4.02056	3.87928	3.82133	3.91244
PCNA	1.46475	1.73065	1.95802	2.30589	5.01187	4.71813	5.0419	4.76975	2.57673	2.37798	2.51078	2.4311
NEFH	1.2563	1.26456	1.30082	1.38363	1.87979	1.84224	1.90093	1.87181	2.04539	2.3666	2.53959	2.06275
COX6A1	1.40193			2.00752		1.61746
HARS1	2.09608	2.30265	1.54638	1.73122	2.0996	2.81312	1.97482	1.87837	2.15633	1.84627	1.89372	1.87313
COL11A1	0.671964	0.701982	0.396134	0.728649				1.80203	1.11552		1.81807
COL6A1	0.67627	0.769152	1.05249	1.06151	0.960733	1.26023	1.20199	0.768378	0.939184	0.767686	0.786075	0.767757
COL6A2	0.841984	1.14774	0.932519	1.35097		1.87724			2.43992	2.36775	2.24735	1.08698
COL6A3	0.643376	0.789427	0.628631	0.785314	1.5127	1.5277	1.32453	1.77017	1.64663	1.80468	1.44603	1.44998
SLC25A4	3.00589	3.52501	3.40029	3.52077	4.52696	4.44242	6.38942	6.74962	5.08785	4.6402	4.36942	6.36594
SLC25A6	3.90034	2.75936	2.33053	2.69319	5.14212	7.49992	4.56734	5.92349	3.95408	3.10607	4.64394	3.64386
IMPDH2	2.00241	1.98593	1.60119	1.8747	6.25282	5.0888	6.01032	4.62675	3.52135	3.9491	4.37572	3.51343
TPR	2.23026	1.92637	2.33983	2.10035	4.2973	4.36028	4.31283	4.04493	3.19461	2.91197	2.77406	2.7577
CKB	5.7489	5.50285	5.59013	5.95179	10.9479	11.2436	11.8847	10.2509	7.237	6.42668	7.13269	6.40044
ANXA3	2.53576	2.52605	2.79742	3.89592	4.80913	14.348	5.98723	10.3877	2.28891		5.85627	2.83815
CKMT1B	2.05225	2.06769	2.03936	1.9022	2.8641	2.62538	2.7835	2.43418	2.57801	2.46411	2.53681	2.27439
BCKDHA	4.2522	3.41304	4.23153	3.78191	6.97165	7.74726	8.22307	7.98342	7.20909	6.97868	6.97602	6.55704
ACTN1	1.92007	1.90335	1.91854	2.18783	4.24179	3.8805	4.12021	4.42002	2.98494	3.13971	3.22832	3.37327
MYL4	0.962518	0.912126	0.886345	0.925165	1.28975
MYH7	4.45105	3.21844	2.97025	2.62635					2.56133			7.12221
SRC	2.01524	3.50559	1.8805	1.66604	2.10546	1.98253	1.78192	1.92193	1.9073	1.76845	1.64218	1.83696
PEPD	1.55048	1.39034	1.47126	1.71269	2.4101	1.93299	2.1614	3.35756	2.20615	1.99139	1.74182	1.97682
XRCC6	3.38878	3.2668	3.02619	3.31706	9.94293	9.64845	9.39599	7.74252	7.83943	6.01962	5.74245	6.88902
XRCC5	2.8014	3.04253	2.98981	3.28456	7.14408	7.4495	6.34944	6.81662	5.5403	5.71669	5.8179	5.83898
UNG			0.733525	1.88665	2.53293	1.84287	2.05717	1.7445	2.06706	1.62606	2.48811	1.01444
COX4I1	1.87741	1.52634	1.51207	1.72027	2.69397	4.67159	4.64089	3.99235	2.64323	3.55274	5.47022	2.17509
LAMP2	3.41026	2.55063	3.07552	3.79948	4.79968	5.15342	4.19758	4.94028	3.90067	4.02779	3.17524	3.52789
RNH1	1.55341	1.99582	1.7988	2.01637	3.95011	3.14473	3.60551	2.96593	2.79835	2.79632	2.92826	2.89129
BMP1	1.41074		1.90179	2.23121					5.57772	4.40822	4.06148	4.08766
SCG2	0.714997	5.61078	0.805956	16.0871	6.88462	0.956719	0.63071	0.738376	8.31066	0.581671	0.692813	0.840441
MYH8	1.90173	1.46945	1.51532	1.80473
NCAM1	2.69194	2.8966	3.21345	3.01242	2.99996	3.02144	3.15081	2.90303	2.93829	3.67045	3.10314	3.03665
VCAN	1.00247	0.643123	0.652787	0.732153	1.20447	0.981073	0.871919	1.36436	1.21325	1.1019	1.21276	1.16502
ITGA4	3.69138	1.25361	1.18586	1.76364	5.73388	7.20772	5.72225		0.477492	1.79209	2.23371	2.2411
ATP1A3	2.00426	1.84698	2.37753	2.02752	2.532	2.55697	2.9545	2.49167	2.22193	2.20162	2.30038	2.27473
EEF2	2.06914	1.58619	1.83423	1.78293	2.52932	2.73763	2.60651	2.32451	2.31888	2.40244	2.05819	2.03671
PDIA4	2.34025	2.43452	2.23476	2.37057	5.75343	5.55267	6.06697	5.5279	3.54746	3.80774	3.88631	4.08493
P4HA1	2.80685	3.06295	2.57027	2.96552	11.4505	10.2341	9.02413	8.22683	6.28353	4.25237	4.98738	6.0221
TPT1	1.48867	1.34305	1.44409	1.4681	3.11889	3.01772	2.88467	2.47366	1.9134	2.05034	2.69478	3.0277
ALAD	3.44141	2.50384	3.59052	2.90803	5.69501	5.15823	8.58673	7.09222	5.90871	6.0441	9.37654	6.45727
PLS3	1.30928	1.33177	1.27082	1.25791	3.53315	4.36922	4.39902	4.19248	0.941658	0.875294	0.96991	1.12692
APEH	2.76306	2.34914	2.77802	2.49475	4.08852	6.65982	4.70265	4.51649	3.2816	3.7151	3.10688	3.74574
ETFA	6.50649	5.56122	5.26347	7.22262	13.9515	17.7667	21.3648	12.3325	10.5776	9.74006	9.9014	10.0928
TNNT1	1.60976	1.67776	1.47509	1.52751		6.2076		16.3579	3.88072	6.51766	1.47884	2.50161
GYS1	3.24446	3.05068	2.49817	2.87059	4.50678	4.51929	4.64009	4.87952	4.36834	4.32999	5.39297	3.90467
PRKAR2A	2.98401	3.36658	2.99515	3.51787	4.27373	4.35767	4.1379	3.85946	3.85567	4.12681	3.60139	3.67611
ENO3	6.7655	5.45131	3.92957	4.20362	7.46675	4.11244	5.10755	7.35911	3.86278	4.83505	4.05226	4.51982
GTF2F2	1.36479	1.13638	1.16632	0.931858	1.68358	3.02076	2.20572	1.80609	1.46481	1.90355	1.35491	1.58771
CD59	1.58848	1.48092	1.45854	2.50782	4.12551	3.16335	3.0201	2.93877	2.81685	2.28372	1.92788	2.89912
MTHFD2	1.60885	1.73769	1.43306	1.51626	5.757	7.46853	8.91416	8.50949	5.97997	5.24471	5.9023	5.35435
MIF	1.33076	2.20985	2.19204	2.31478	4.43433	3.79355	4.2654	4.07612	3.0298	3.66055	3.41212	3.6509
CD99	1.55752			2.61234		3.66841	3.79029	4.43524			2.62748
PRKCSH	3.96013	3.7649	2.84359	3.30738	6.08833	6.30678	6.3269	9.91239	4.21839	3.61886	3.95388	3.75125
FDPS	2.05263	1.97202	2.05901	2.16092	3.97213	4.30169	3.64148	4.17641	2.51076	3.27293	2.8496	2.84535
TRIM27	0.737381	0.769938	0.877438	0.889137	1.06469	1.44702	1.18596	1.05311	1.2937	1.18885	1.18094	1.28474
COX7A2	1.6151	1.58341	1.55932	1.98304	2.10402	2.03058	2.0264	1.9843	2.10491	2.06832	2.02984	2.06565
ATP1B2	1.78111	1.93322	1.87565	1.11416	1.7041	1.82403	2.61598	2.08796	1.82633	1.44465	1.81626	1.65381
NID1	6.42072	3.18751	4.67259	3.80992	12.4527	12.217	13.443	7.68356	3.13001	2.46678	2.77092	2.27293
AKR1A1	5.09813	4.4077	4.1714	4.05044	9.2142	8.81272	7.42223	9.59991	6.77663	7.85807	7.47818	9.3
PKM	3.32929	3.81174	3.20236	3.97586	9.49394	8.48195	10.175	9.01917	7.13546	6.14866	6.6147	6.88167
ACYP2	2.99485	2.10619	2.82073	2.71145	3.54457	4.27929	3.23326	3.35729	3.63951	2.96046	3.61533	2.86328
HSP90B1	2.55122	2.54467	2.45009	2.95693	7.25515	6.80214	5.57003	5.24682	3.44937	3.00066	2.90975	3.22768
CCNB1	0.873575	1.05543	0.943651	1.0575		21.7339	7.28229	6.43428	1.46298	2.64463	4.0541	3.2118
MYL6B	1.61203	1.77166	3.0485	2.4929	5.41529	2.34726	3.11699	3.14428	2.26238	2.70362	2.50868	2.27721
SNRPB	2.47404	2.69012	2.7577	2.85345	6.55937	5.63867	6.08446	6.11229	6.23434	4.01131	4.83788	4.23405
IDE	1.9658	2.00622	1.8142	2.51859	5.3092	5.68818	5.40779	5.59031	4.07027	5.13982	3.13858	3.97253
COX6B1	1.07857	1.29187	1.28729	1.57397	1.84849	1.6046	1.84277	1.36552	1.7322	1.70072	1.61251	1.735
POU2F1	2.25511	1.7753	1.99527	2.78411	4.44292	3.04773	1.90843	4.25154	1.81626	3.86729	1.70001	1.74583
HNRNPL	3.03627	2.80214	3.01566	3.42869	5.86456	7.24135	6.07446	6.50287	4.67944	4.94889	5.82992	4.80926
DARS1	3.1511	3.73894	3.73451	3.60563	9.93003	12.2236	10.9617	10.3334	8.07229	9.39927	7.49897	7.06033
JUP	0.929632	0.866604	0.943516	0.93181	1.07635	0.993737	1.09571	1.1113	1.01762	0.890855	0.92135	1.00751
UQCRB	2.76643	3.96219	3.64491	3.11777	7.98626	6.63345	7.3291	7.68723	6.1528	6.28812	4.39724	6.22749
BRAF	2.08817	1.71872	1.99979	2.18391	3.75446	3.13892	3.85322	2.67784	2.7162	2.90975	2.12071	3.21098
GLUL	0.670424	0.697952	0.71349	0.667997	0.789302	0.779906	0.848606	0.708378	0.801763	0.631642	0.795393	0.682637
AKR1B1	3.62534	3.53146	4.97934	3.78143	6.45736	5.51591	6.0177	7.06563	6.49494	5.06354	6.71601	4.70098
PVR	1.35811	1.06819	1.44746	1.12408	1.76444	1.54557	1.6479	1.37666	1.40413	1.14473	1.15405	1.34345
GSPT1	2.26127	2.02308	2.23182	2.09934	3.55048	4.51249	3.80852	3.30861	4.12552	3.44478	3.23178	2.31668
PGAM2		1.55591	4.25624		3.30744		3.82209
ARSA	4.47596	4.01683	3.28583	5.89709	5.36552	6.07378	6.49022	3.90926	4.90424	15.4079	4.99217	7.8116
EZR	2.02894	1.88242	1.98441	2.21654	23.8278	15.8397	12.3301	13.5859	3.70125	3.79513	4.07486	3.55567
ATF2			2.6047	0.86589	0.772406		1.27163	1.12703		0.797964	0.81629	1.20645
UCHL3	2.61202	3.41805	3.30507	3.11536	5.18196	6.02053	4.13365	4.94164	4.59161	4.50423	4.09182	5.67297
NME1	4.32119	2.54509	2.44526	2.68532	4.72542	4.2019	5.1641	5.60935	3.93794	4.00879	3.58475	3.98365
GNS	3.51676	2.6246	2.43668	2.99748	4.1978	3.05539	3.53565	3.17622	3.3227	2.89519	3.43712	3.97909
ARSB	3.82358	2.39529	2.80173	2.93505	5.78343	6.61346	4.73218	7.46938	3.82254	6.2686	4.09111	4.83772
RPS2	3.28634	3.52341	3.23372	3.56609	9.90828	11.419	13.5975	8.57533	6.89539	6.46981	6.87986	6.3624
CHN1	2.72784	2.95885	3.46725	3.84906	3.83041	3.6298	3.93641	2.66062	3.77693	3.13492	2.44247	2.34887
DSP	2.54264	1.68273	3.39937	2.22097	2.79669	2.55055	3.63234	2.58217	1.57642	2.05015	1.74301	1.83258
RPA2	2.25083	2.35708	2.62362	2.22736	6.95539	6.00452	7.70328	5.5475	3.21779	4.55856	3.75826	3.7097
COX7C	1.61611	1.4186	1.67985	2.40276	2.86807	2.98745	1.75662	1.83214	4.54347	1.82983	2.16275	2.15306
ALOX15									1.42583	1.26951	1.18327	1.19766
NQO2	3.48754	2.87057	3.81314	2.86766	5.15096	5.47413	3.0178	4.93575	4.64763	4.08634	6.33961	3.59853
H2AX	4.61755	23.8543	9.45698	6.68735	10.4022	3.17701	1.99908	20.6279	11.399	10.5894	12.0922	7.3106
CBR1	2.49005	2.37583	1.85166	2.66668	5.16541	5.11738	4.28198	4.09713	3.66959	3.97513	3.96274	5.68062
ACADS	4.62967	5.4484	5.23788	6.67219	7.38612	6.74634	8.32227	6.82438	3.86954	5.6073	5.55023	5.54558
CREB1	1.89184	1.54658	2.43879	2.76731	3.73763	3.71435	3.56244	3.905	3.09692	2.61642	6.82706	1.77121
GLB1	3.40099	3.56357	2.97505	5.34629	9.71688	7.01294	5.57865	7.28568	4.65144	4.19686	7.1865	5.18578
PPP3CB	1.8625	1.99281	1.64	1.8852	3.89475	2.53104	2.27097	1.89281	2.13074	1.98404	2.19981	2.23263
NCK1	1.57069	2.67257	1.37803	1.32927	2.85562	2.05754	2.29124	3.23246	1.76802	1.7839	2.07316	2.31197
H1-5	6.43075	7.36936	5.84901	5.71761	52.3867	53.0903	43.5871	50.3381	10.6229	12.1419	12.9117	11.9745
H1-3	2.77622	2.1553	2.00382	2.25466	19.9979	10.1691	16.9039	13.1189	8.70898	3.87853	5.0635	5.8002
H1-2	2.6799	2.5508	3.14881	2.91275	19.1117	19.3395	18.9606	17.8294	4.72275	4.02342	4.61667	4.43495
POR	2.5608	2.88764	2.90165	3.19999	3.82042	4.11783	4.80633	3.37615	3.64456	3.73486	3.49687	4.12168
MGMT	0.989622	1.08365	0.88891	1.07774	1.88804	1.67292	1.63171		1.72893	1.36782	0.909486	1.42773
ATP2A2	2.2242	2.10164	2.07344	2.4365	3.28583	3.10619	3.73135	2.51884	2.81316	2.36724	2.37636	2.60872
CPE	0.666811	0.891686	1.1738	1.60893	0.810522	0.791526	0.699581	0.666941	0.642219	0.65394	0.759282	0.555964
FAH	8.47967	6.66366	8.09455	5.29477	19.1587	20.7335	22.6883	6.28796	18.0094	15.8345	20.6008	19.5497
STMN1	1.53628	1.48393	1.42968	1.62388	1.94127	2.30451	2.4348	1.75706	1.7464	2.45046	1.84851	1.71356
YBX3	0.809073	0.733109	0.830199	0.817913	2.03297	2.38958	1.68222	2.68832	1.90563	1.48695	1.63361	2.30424
ZNF22	1.22372	1.05859	1.31141	0.863856	2.54028	2.6772	2.54852	2.08378	2.212	1.51774	2.06509	1.65546
ZNF24		0.987105	0.715118	0.930779	1.63898	0.862737	0.938249	1.00366	1.09533	1.272	0.961507	0.837175
ZKSCAN1	0.879914	0.832874	1.23961	1.20134	0.913379	0.950603	0.848366	0.771198	0.964443	0.896217	1.61637	1.35386
ZNF30				0.715666					0.787295		0.850821
NAGA	3.73393	2.99068	3.54856	4.84339	10.1405	7.69679	11.0333	8.18837	8.26316	6.58686	6.00092	10.2687
HSPA6	1.96868	2.19991	2.58926	2.05778	3.30606	3.92963	3.26944	8.76665	2.52442	2.45691	2.7387	5.24412
HMGA1	4.77553	4.31319	7.69964	4.35921	41.4106	34.4177	30.0706	37.9659	20.5695	16.3077	14.3286	14.6946
TMEM11	3.19943	3.10749	3.28569	3.36047	6.20434	4.82849	4.18115	3.80419	4.06115	3.89422	4.53739	4.91036
GOT1	2.40999	2.64726	3.26828	2.66771	3.23973	3.6155	3.06121	3.66255	2.96424	3.11368	3.75561	3.1779
PRKCA	2.37938	3.1279	2.31938	2.89525	4.42442	4.73255	2.98126	4.10063	2.91546	2.92152	3.35869	3.09877
GJA1	0.761433	0.524908	0.615616	0.58576					0.527054	0.611011	0.670956	1.41301
NPR3	0.503437	0.440934	0.464532	1.59509
SMPD1	1.28103	1.19339	0.940345	1.34556	1.63959	1.6905	1.59889	1.46201	1.4706	1.57477	1.59103	1.44663
UBTF	1.11916	1.38121	1.28366	1.48803	2.2405	2.446	2.57877	2.22238	2.28081	1.63749	1.69017	1.81665
HOXB8	0.800445	0.90419	0.739571	0.872033	0.964505	1.07854	1.12279	0.845652	0.755758	0.714192	0.730068	1.01704
HOXB9	0.843459	0.978005	0.692466	0.942484	1.12029	1.18262	0.987965	0.94584	1.10117	0.789403	1.29809	1.07517
HOXB6	0.95636	1.20017	0.862768	0.819707	2.14003	1.67429	1.60612	1.44583	1.16152	1.39843	0.901221	1.76664
ATF7	0.519588								1.02162
NDUFB7	4.10448	2.96894	2.24008	3.80265	5.18302	5.85813	9.3627	5.82115	4.52027	5.00337	5.76857	6.11538
SYN1	1.19156	1.10772	1.26421	1.39225	1.45974	1.24187	1.17773	1.21535	1.19186	1.19924	1.2892	1.05495
PRKACA	1.46294	1.4245	1.25145	1.37957	1.78325	1.9016	1.74055	1.76365	1.75701	1.80565	1.89575	1.89801
CAPN2	2.99828	2.71022	3.40304	2.75944	5.38346	6.42915	5.0412	5.03462	3.55523	3.93314	4.3702	3.85992
DES	2.23681	2.30466	2.20085	2.5066	3.19178	3.94287	4.23137	3.77609	1.70655	2.07636	1.87042	1.44983
GAP43	1.98517	2.07859	1.87607	1.89479	1.67523	1.65045	1.59978	1.90368	1.82017	1.61734	1.75107	2.36678
PTPN2	1.45213	1.29261	1.54169	2.05264	4.22961	2.69981	3.07465	2.72976	3.48856	4.41232	4.48976	2.29443
AMD1		0.652531	0.757189	0.931254	1.26158		0.933376		0.919438	1.41145	0.936759
CHRNB2					0.769321		0.99904			1.22775	1.18836
CTPS1	2.74685	3.03596	3.04345	3.13932	7.49493	6.78593	5.97252	7.77677	6.10124	4.51891	5.32407	4.72827
DDX5	1.08194	1.05069	0.919806	1.1409	1.55034	1.69701	1.49454	1.39416	1.26644	1.32798	1.32494	1.23882
PFKL	3.32688	3.06281	3.29569	3.7409	5.97795	6.47889	5.53022	5.71854	5.01169	5.76257	5.13517	4.67618
GM2A	8.78493	3.90018	2.37285		5.95141	4.88858	5.55189	9.29789	7.42161	5.37215	5.54472	4.86397
PSMC3	3.09478	2.90538	2.90221	3.52053	5.79785	5.5077	6.1039	6.23602	5.25686	5.06276	5.58315	4.8437
TCP1	3.05824	2.97342	3.03086	3.26813	5.9544	5.63304	6.21724	5.9993	4.77327	4.88171	4.6825	4.83544
PTPN1	4.60829	3.53554	2.78382	3.3839	3.87634	5.5966	4.09953	4.21177	3.45409	3.30358	3.66364	4.32535
IGFBP2		0.610983	0.50331	0.557789	1.10989	0.706588	0.746854		0.910164	0.710944	0.693703	0.641986
ERCC2	1.1969	1.02477	1.20231	1.13734	1.57261	1.78008	1.71094	1.29373	1.37684	1.46068	1.22071	1.4903
BMP7					0.92576		1.00622		0.883634	1.90602	1.26969	1.14363
RPL35A	2.80326	2.3416	2.86198	2.44375	5.76578	5.62074	6.45864	5.18513	3.77916	4.07094	4.56309	4.33527
ITGB5	1.52802	1.64063	1.82848	2.00736	1.60115	2.52213	3.04498	2.08902	1.85068	1.4642	1.11725	1.44343
ARF4	1.79344	1.73948	1.82192	2.07769	2.91866	2.88367	2.77989	2.6823	2.54246	2.33899	2.5951	2.52166
RPL7	4.51771	2.66611	2.35131	2.60305	6.13386	6.3435	6.72684	5.74981	4.75376	4.12776	4.05857	4.13326
VCL	2.08815	1.99579	2.0852	2.29124	4.32479	4.66743	4.648	4.2739	2.65146	2.7648	2.53757	2.71654
PTPRA	1.06861	1.10008	1.00651	1.06899	1.16663	1.16426	1.22282	1.66079	0.959397	1.81162	1.04071	1.07095
NAT1	1.4946	1.57806			3.87562		3.85937		0.833861
SON	1.3003	1.14693	1.27194	1.35987	2.08457	2.26734	2.14655	1.91272	1.65571	1.50856	1.66823	1.75167
NELFE	0.943969	1.09992	1.19804	1.339	2.05782	2.5359	1.96664	1.63804	1.36069	1.66345	1.47296	1.45265
RPL17	2.78534	3.11657	3.30331	3.39768	7.10213	9.84302	8.43511	7.93935	5.25173	4.51401	6.58946	6.2534
PGAM1	3.28685	3.03989	3.49064	3.35552	6.55086	6.60623	8.65672	6.58189	5.39308	5.22229	5.45908	5.7474
RCC1	3.19477	2.81499	2.49794	3.29878	19.9041	19.0976	17.4765	15.1469	14.3581	8.81172	10.786	9.94026
SDC1		3.5195		1.1195	6.34944				5.01429		53.5582
LIG1	1.27278	1.53152	1.53528	1.25933	3.43127	4.07054	3.67754	2.50641	1.97377	1.8497	1.92875	1.76248
ATP5PF	2.64947	2.81916	5.62511	3.84009	6.84357	5.26575	5.28145	6.30192	5.06821	5.07779	5.08149	4.21016
XRCC1	1.29039	1.13452	1.74589	1.28173	1.89011	1.96132	2.5109	1.77233	2.09493	1.93659	1.78496	1.87149
CDH2	0.642496	0.73782	0.744622	0.735486	0.924812	0.89467	0.895623	0.829724	0.712288	0.723942	0.732601	0.74903
GNAZ	4.04778	3.10582	3.66306	3.54187	4.54502	3.53792	3.27133	3.82551	3.78379	3.84094	3.63927	2.82073
PLCG1	1.74789	1.73022	1.76684	1.98323	3.50518	3.32848	3.49691	2.35494	2.36912	2.32621	2.01977	2.18516
TNNI1	0.766523	0.794781	0.984456	1.02555		1.17851
NCL	1.65291	1.7771	1.68144	1.83475	3.66794	3.57749	3.97547	3.48198	2.79133	2.56027	2.85298	2.81687
HK1	2.72751	2.64609	2.94802	3.10933	3.42107	3.50357	3.58685	3.60305	3.08287	3.41481	3.20931	3.42234
POLR2C	1.74941	1.63105	2.19392	2.05034	4.37669	4.02945	3.56447	3.88702	3.05644	2.46409	2.92873	3.0397
POLR2E	1.25153	1.31039	1.2334	1.78909	1.97613	2.12755	2.19072	1.8751	2.20909	1.81755	2.16578	3.42864
NDUFV2	2.46359	1.98185	1.93431	2.33561	3.00035	3.15043	2.8002	3.4807	2.87731	3.04982	2.46662	2.89837
ERCC3	2.34345	1.95653	1.87634	2.15899	4.44736	2.43684	3.54414	2.82988	2.87852	1.22706	3.70667	2.44377
TRIM21	1.07083	1.00996	0.864747	0.943731	1.72686	3.20431	3.17479	2.66829	1.57219	1.4213	1.18516	1.93305
EIF2AK2	1.16699	1.0207	0.863678	1.03835	3.17839	3.98864	2.92331	4.00832	2.34027	2.6454	2.60073	2.32865
SRM	2.81091	1.8349	2.03367	2.38544	4.13571	4.22202	4.32578	4.22123	3.4076	3.1458	2.85656	2.73504
CSNK2A2	2.57695	2.81138	2.63506	2.4957	9.33951	8.5041	5.97429	4.38006	4.87716	5.1823	4.16757	4.46822
NFKB1	2.57213	3.57682	1.36061	2.68661	2.11069				3.69053	2.64728	4.22436	2.60387
ATP2B1	1.85823	1.75355	1.7632	1.86618	2.63747	2.58263	3.81306	3.08385	2.58363	2.13822	2.52081	2.34814
EIF2S2	1.827	2.14389	1.88687	2.10898	4.03632	4.85714	4.68093	4.4337	3.69422	3.505	3.57411	4.47087
ANXA7	2.27494	2.45201	1.73441	1.87977	4.57286	4.58252	7.17121	5.7734	2.79168	2.34151	2.83484	2.76795
TBP	2.26529	1.25784	0.839067	1.45929	1.83136	2.42128	2.96563	1.6577	2.04814	1.87525	1.62549	2.129
CCNA2	1.69331	1.98531	2.19461	2.8264	2.31182	3.26612	4.78777	3.10657	3.62748	3.0894	2.45831	3.0754
POU3F2	3.19644	4.33413	1.9484	3.4125	3.81913	4.86103	4.48936	9.52453	3.42782	3.18033	4.03737	3.56373
BTF3	0.899555	1.01577	1.13632	1.07574	1.29844	9.48139	2.03465	2.3578	0.928739	1.09056	0.949276	1.10776
RAB3A	0.998588	0.98524	0.927165	1.05187	1.30943	1.12256	1.13194	1.02216	1.03653	0.994014	1.00473	0.989747
RAB3B	1.03798	0.857704	1.37232	0.957624	1.11343	1.24239	1.13226	1.02864	1.08619	1.09521	1.12755	1.05809
RAB4A	1.59455	1.66885	1.50885	1.58016	2.08589	2.06464	2.00674	2.05353	1.98105	2.34999	3.15928	1.94525
RAB5A	1.66382	2.09816	3.12434	2.95147	4.71881	4.50035	3.14179	3.84506	4.87075	2.5493	2.88901	2.1779
RAB6A	1.71872	1.65136	2.02435	2.23401	1.94647	2.8918	2.23761	2.09335	1.98185	1.88584	1.51362	1.87003
MSH3	3.56343	1.84842	1.68526	1.84745	3.52842	4.05457	3.91564	3.19508	4.43919	2.92835	2.48014	2.59129
MX1	0.520173	0.488716	0.535436	0.483681				2.58004			1.31373	1.40995
NPR2					4.12622
PSMB1	2.9024	2.49101	2.49427	2.88059	5.0853	4.83382	5.1021	5.0457	3.66831	4.44003	3.86805	4.94606
M6PR	2.1742	1.49921	2.04703	3.5079	3.36735	2.94999	3.51132	2.21125	3.12815	2.00474	3.01012	2.15343
COX5A	1.99204	1.97425	1.89672	1.97658	2.39547	2.52745	2.72988	2.33352	2.63264	2.50706	2.51683	2.48257
LMNB1	5.49286	5.60039	4.99332	5.67044	17.1364	15.4736	14.7754	15.9939	12.1438	9.37277	9.05979	9.39523
HOXA5	0.771499		0.564177	0.590014	0.848578	0.654697	0.684774	0.577014	0.688145	0.869061	0.644296	0.843618
OGN	0.810589
CAST	1.4627	1.39634	1.22959	1.5113	3.37195	2.17649	4.46749	2.65978	1.54285	2.14446	1.45042	2.17534
IMPDH1	1.85526	2.37878	2.8131	2.19798	3.09664	2.25425	3.23685	1.76908	1.79699	3.823	2.18352	3.26604
COL5A1	0.561399	0.586264	0.573703	1.37134	0.97705	13.0365	0.601245	0.805205	0.759744	1.24371	0.615306
NEB	1.07303	1.14051	0.960361	0.83768
RASA1	2.60596	2.76771	2.51248	2.73743	3.78226	3.85631	3.94673	3.66313	3.44783	3.72168	3.1601	3.33484
PTMS	2.05167	2.52364	2.84189	2.3782	3.10763	3.07592	2.8328	2.94503	4.38108	3.33074	3.01738	2.46815
CDK11B	2.24145	1.66781	1.56181	1.97824	5.04892	3.75233	2.6515	3.01369	2.8127	3.56692	2.63771	2.97195
PTN			0.383677	0.358964	2.09884	2.25223		1.3612	0.577105		1.10998	0.768047
GSTM3	2.823	2.52293	2.48615	2.49372	4.21182	4.54695	4.91889	5.78855	3.71154	3.98904	4.30664	3.76664
ATP6V1B2	2.32733	2.84204	2.45583	2.13711	3.20246	3.11082	3.05557	3.10955	3.00452	2.78966	2.99634	2.86463
ATP6V1C1	2.20226	1.64012	1.56243	1.74386	2.5624	2.37576	2.17201	2.15306	2.26145	1.97821	2.05674	1.72711
CSRP1	1.31798	1.448	1.65848	2.03421	1.84359	1.98415	2.01865	2.15322	1.3295	1.61503	2.03032	1.52889
FLNA	1.96111	1.91396	2.03355	2.28628	3.78253	3.6333	3.89834	3.5018	1.69439	1.78521	1.67534	1.69481
NF1	3.24779	2.10952	1.7136	2.73462	3.11132	3.55257	2.87462	3.28732	2.59589	2.34059	2.39166	3.15093
MAOA	2.47378	2.98101	1.84235	2.46453	3.85216	3.74919	3.67183	2.94937	2.19481	2.87285	3.16523	2.53996
ACO1	3.50379	3.11379	2.94505	3.01113	7.86821	6.67333	5.85539	5.9315	4.50889	5.56564	5.55351	5.16752
SYT1	1.09567	1.09927	1.02742	1.02273	1.45438	1.40043	1.26786	1.18744	1.20291	1.17449	1.17529	1.16747
MDK		0.56284	0.491238	0.477271	0.726278	0.77589	0.836014	0.751431	0.597437	0.605232	0.630533	0.582123
VDAC1	2.84114	3.47148	3.71668	6.07037	7.1546	7.68701	7.74763	10.728	5.41697	6.8928	6.14236	6.67986
BGN	1.42344	1.64545	1.63892	1.93612	8.20035	4.44642	4.54506	3.97586	6.90948	5.45517	4.39404	3.13026
RYR1	1.15701	1.32584	1.78069	1.24614
SDHB	4.2135	2.23209	2.07123	2.42069	3.77571	4.45835	4.44373	4.11674	3.70276	3.23352	2.84454	3.87077
CD9				3.35461
BCKDHB		1.9827	4.38893	2.74811	12.3413	13.4509	5.74274	5.09548	5.6302	6.12852	6.20971	6.52071
COMT	3.93092	3.68445	3.47184	4.23793	8.47323	6.53312	7.32728	4.8234	13.6906	7.44712	6.22678	7.15649
TGM2	2.23063	1.87684	3.12055	3.10019
MMUT	2.21491	2.34652	1.84246	2.27493	3.39109	3.5345	4.06672	3.00361	3.30854	2.46349	2.50659	3.86854
OSBP	2.00314	1.80553	2.87034	2.44574	3.00699	2.76573	3.19306	2.85115	2.57884	3.86249	3.55776	3.09127
PCMT1	2.21297	2.73019	2.31288	2.69551	2.70571	3.83189	2.80306	3.29298	2.71651	2.74833	3.10707	2.92683
FBL	2.65364	3.23564	3.62454	3.71994	12.7233	16.9366	12.8205	9.98861	8.59926	8.47675	9.3962	6.64041
RPS4Y1	4.5811	2.40699	2.46133	3.02912	7.6816	7.60548	9.99368	7.69912	6.67086	5.93571	5.3701	4.91375
GART	2.75463	2.92695	2.18381	2.39703	5.96897	6.52452	6.89217	5.84066	5.38286	4.8638	4.02326	3.8974
PAICS	2.59902	2.54754	2.69283	3.85225	11.333	10.221	11.0763	13.2473	5.36479	4.95168	5.53737	5.16624
ACHE	1.00437	1.22423	0.928469	1.18424	1.13207	1.46602	1.40558	1.09922	1.05824	1.12649	1.34041
IDS		1.16537					1.39021	1.45033	1.42673		1.11725	1.12028
SCP2	1.74652	1.79158	1.60717	1.74459	2.66405	2.78341	3.01292	2.44797	2.25259	1.8062	1.8429	1.87355
UBA1	2.98409	3.09929	3.00513	3.31718	3.91244	3.88568	3.83108	3.76336	3.4839	3.71927	3.75819	3.78268
NME2	1.9901	2.01499	1.81585	1.85842	3.47758	3.83808	3.77594	3.14686	2.58974	2.95294	3.02426	3.3519
USF1		0.550194		1.02683	0.726362	1.08873	0.775012	1.01084	0.908181	0.535653	1.22494	0.740855
FDXR	16.5012	9.33616	9.80245	10.6128	22.5087	7.78961	15.8408	5.04121	9.02681	25.326	17.8037	15.3837
HNRNPA2B1	4.65736	3.94236	4.16168	4.50653	7.86606	7.80708	8.29222	7.63098	8.01246	5.30818	5.35493	5.63648
RFX1	0.915707	1.02585	0.815063	1.01943	1.22883	1.23857	1.02799	1.43655	1.11964	1.14645	1.52472	1.00364
CALB2	2.2012	2.26199	3.53523	4.40456	4.60519	10.4637	7.64538	12.1261	4.08896	4.04364	7.7659	6.41897
CBL	1.94807	1.65989	2.00269	1.52512	2.27868	2.15675	2.08678	1.87959	2.0606	1.80536	1.94248	1.77543
PRKACB	1.11651	1.21554	1.33808	1.2991	1.48074	1.57958	1.77145	1.6816	1.60435	1.75817	1.5767	1.58118
UQCRC2	3.71442	3.04543	3.09396	3.55959	5.40204	5.80916	5.30973	4.94953	4.93564	4.64278	4.81119	4.61905
FECH	2.37309	2.82135	2.78673	2.93365	6.11552	5.90681	4.4977	3.78568	3.70176	3.41491	4.56407	3.28406
FBLN1	2.26579	1.48931	0.810608	0.766496	7.90234		3.67957	0.666027	4.87235	0.995103	0.620741	1.30962
TCEA1	1.58994	1.40871	1.03987	1.48433	2.39223	2.19137	2.35796	1.80035	2.14709	1.94185	1.62834	1.52838
ITGA6	1.2847	1.35404	1.29023	1.37489	1.54478	2.30476	2.35148	1.81968	1.69374	1.39297	1.27466	1.53515
SFPQ	3.08858	3.06216	3.22682	4.15131	6.06365	8.64746	10.4394	8.46683	6.23779	6.9631	5.22624	5.26454
TUBG1	1.54887	2.01713	1.69357	3.76085	3.60793	3.53082	3.17469	4.4018	2.19236	2.43648	4.94278	3.36765
PPIB	2.21911	2.17331	2.09844	2.24475	4.07275	4.03411	4.14762	4.00089	2.71877	2.79398	2.73115	2.67605
HRC	2.7763	2.30357	1.80336	2.39899		5.0156	9.36587	10.8454	10.3051
ANOS1	2.16203	1.34538	1.86367	2.18838	4.58435	7.28477	4.49313	3.7247	5.01809	4.94063	4.16674	5.28036
ME2	4.49423	3.3258	3.4563	4.12569	7.50396	8.67474	6.76512	5.84045	4.42959	5.80018	5.57525	5.77003
GLDC	11.4033	10.9631	10.4732	9.92743	31.7305	18.4017	14.9983	11.6705	16.5296	16.0585	18.7165	12.3891
WARS1	1.83984	2.12368	3.39773	2.36721	4.87297	4.67683	4.08373	5.31655	2.27445	2.61651	2.38128	5.4722
RPS3	2.45492	2.52583	3.3114	2.72603	6.92116	7.75309	7.84712	5.92658	5.07225	4.92614	5.31424	4.11432
GCSH		4.08648	2.93791	3.33548	4.91779	25.5374	9.64757	14.3565	6.96234	6.99642	6.18829	5.35132
RPS6KB1	1.3003	2.44685	1.18357	1.93006	1.8982	3.78372	2.81928	1.27528	4.70276	1.79971	2.82744	1.61522
JAK1			1.15861	0.635092							0.940522
PTPRD	1.11402	0.979475	0.981533	1.46578	1.0472	0.879397	0.831313	0.82157	0.957122	1.06046	0.772329	0.931771
PTPRE	1.68545			1.12044				1.52562	2.23555	1.74441	1.26455	2.59619
PTPRG											0.906884
PTPRZ1						10.7415			0.878556	0.979357	1.11152	1.05658
SP100	1.88107	7.76591	0.802949
MCC	0.974402	1.13893	1.0948	1.21086	0.977176	1.06091	1.01156	1.72167	1.02744	2.04634	1.06327	1.23616
AHCY	3.01328	2.77182	3.57606	3.26123	8.32252	8.83624	9.19555	8.39301	5.30598	5.33438	5.14467	5.1531
CFL1	2.39029	2.35731	2.35126	2.61277	3.59227	3.75096	3.65121	4.07613	3.06695	2.83145	2.90204	2.88186
EIF4B	2.15986	2.92371	1.70739	2.12007	3.65517	3.42449	3.8089	5.73968	2.72495	2.69706	2.86914	4.06185
F8A3	2.21446	2.63187	1.26782	2.15923	5.00681	2.06864	2.25158	6.83573	2.23034	3.03361	4.46558	2.0277
ATP2B4	1.1053	1.72595	1.29249	1.27758	1.8296	6.28229	3.13047	1.74765	3.34504	2.10768	3.36039	2.62472
VAMP1	0.660839	0.692091	1.07568	0.5707	0.90646	0.893766	0.594557	0.768904	0.688718	0.865509	1.51147	0.759967
CPT2	4.3959	4.80006	7.52468	6.8385	13.0203	9.36661	10.3871	13.2243	11.3317	12.0378	7.9449	8.74314
DTYMK	4.71857	3.2649	3.33229	4.14322	8.71358	12.3188	10.7134	13.8601	5.94524	7.26654	5.52698	6.63367
RRM1	2.17883	2.5896	2.1952	2.70172	5.55696	7.58159	7.73272	5.8668	4.876	3.15932	3.67493	3.54009
COX7B	1.75119	1.25506	2.41686	1.34885	2.34371	2.63872	3.02079	2.36295	1.81652		2.04351	2.84709
CHM	1.50847	1.40455	1.2442	1.8749	1.96845	2.22032	2.14593	1.37414	1.8617	1.17602	1.91984	1.65343
NR2F2	0.933583	0.766069	0.617056	0.714299	0.870942	0.643886	0.928535	1.16156	0.715313	1.26983	0.800368	0.650016
EEF1B2	2.2721	2.54898	2.03679	2.2004	5.24728	6.82009	5.55643	4.59911	3.47767	3.68709	4.45974	3.78287
ATP5PB	4.48481	3.45018	4.03402	4.41471	10.1172	8.62486	8.31638	9.30819	7.32854	6.95514	8.17069	6.74267
IGFBP5	0.445914	0.57073	0.441921	0.497998	0.486733	0.895543				0.687959	2.10471
ACP1	3.406	4.25347	3.99554	4.03603	6.76279	9.20291	7.65764	6.99447	6.80897	5.46364	5.28141	5.28048
ACAT1	3.02272	2.61869	2.81977	2.66606	5.06397	5.10679	4.36223	5.0277	3.43571	3.21117	5.04656	3.77131
TNC	0.912758	0.909642	0.828294	1.04558	1.17555	1.19564	2.18614	1.29369	1.09245	1.05585	3.40132	1.10203
MYL9	0.599584	0.500657	0.508841	0.667769	1.23052		1.08799	0.833024				0.727172
POLR2A	0.976789	0.972591	0.858417	1.21749	1.63812	1.55291	1.26705	3.06061	1.36892	2.58098	1.66296	1.46272
CDK2	1.14814	0.957523	1.01964	1.21827	6.18781	7.80124	6.08332	4.15981	2.85548	1.98242	1.71665	1.70996
APC	0.500174	0.787333	1.99831	1.51343	1.04031	1.4288	1.99408	1.0443	0.984119	2.49701	0.604402	3.20678
GRK2	1.49301	1.67178	1.26469	1.43207	1.71494	1.65911	1.84149	1.39008	1.62171	1.54899	1.41311	1.64391
EDNRA	0.652225	0.712497	0.696228	0.792198
F2R			0.682607	1.13346
MPZ									0.54924	0.658395	0.470853	0.445939
MCM3	2.08796	2.08698	1.6824	1.94101	10.2459	8.87208	8.61498	7.95161	3.37205	3.44529	3.85487	3.18674
NFYB	2.12384	2.68026	1.72865	1.775	3.01333	2.54409	3.5271	3.33107	2.1343	2.93589	2.90112	1.92109
MPST	3.8012	3.31422	3.66245	3.85283	9.82783	9.4856	10.5177	6.89907	10.1036	7.04457	6.96323	7.69518
LAMA1	34.0443	29.7103	4.42236	8.09877	16.4707	9.46559	25.1954	21.05	10.2492	6.53808	2.56669	7.29297
RPS12	2.44397	3.23006	2.44989	2.99512	6.77035	7.82196	7.61801	5.81582	4.18888	4.7228	4.43758	5.00605
BRD2			1.39582						1.35513
YY1	0.8044	0.921243	1.11472	1.00685	1.33638	1.6083	1.53002	1.24169	1.21507	1.31862	1.27713	1.19248
DNAJB1	1.53358	1.38066	1.40897	1.40554	2.93301	2.09167	3.54293	2.03	1.94385	2.00706	2.00457	1.92255
DNAJB2	0.923543	0.836337	1.1173	0.919872	1.13227	1.08721	1.53843	1.20115	1.09353	1.03375	0.851566	1.01748
ATP5F1A	3.63105	3.36662	3.70271	4.02438	6.66557	4.82637	5.28562	6.25949	5.9133	4.29311	5.0294	4.38641
PSMA1	2.83245	2.93296	2.83054	3.36385	5.41278	5.7654	5.94693	5.29047	5.57097	4.44579	4.70211	4.66196
PSMA2	3.81224	2.94126	2.94789	3.10208	9.94643	6.392	6.34761	6.6564	5.45211	4.9671	5.1613	5.1316
PSMA3	3.18882	2.80879	3.47588	3.26889	6.19644	7.09279	7.32079	7.98606	5.1092	4.91326	5.48517	5.19494
PSMA4	2.32461	2.34071	2.89129	3.15577	5.24064	6.1849	4.54352	6.31063	3.90387	3.64515	3.62868	3.9717
ITGA3	0.94081	2.3138	1.04532	1.10824	1.45277	1.21807	1.78978	0.732852	1.18816	4.40261	1.02308	1.87335
PTX3	0.86686	0.798539	0.736461		1.95814	2.19557	1.18998			1.18527		1.9417
MSN	2.24936	1.92159	1.9419	2.29751	7.48462	6.76635	6.54472	8.17179	2.78448	2.79829	2.66468	2.71673
DDX6	1.88989	1.80592	1.85976	1.79724	3.08728	3.14488	3.1606	2.87639	2.66756	2.62978	2.8919	2.56702
CTNNA2	1.89415	1.85238	1.98487	1.98212	1.72683	1.90077	1.86104	2.18921	1.78036	1.89568	1.93551	1.87021
DNMT1	1.74997	1.63067	1.48571	1.92163	4.16705	5.11669	3.89487	5.3088	1.77988	2.33108	2.47293	2.02063
U2AF2	2.3219	2.68377	2.44669	3.09307	5.57935	5.15575	5.18766	5.63555	4.25818	3.65517	4.14155	4.10633
RPL13	3.15509	2.77648	2.439	2.77347	7.21288	5.5955	6.02994	8.56224	3.81896	5.9963	4.19717	3.88408
CHML		1.41158	1.26698	1.80518	1.95445	1.56479	1.85944	2.07551	1.83747	2.0512	1.95029	1.8159
ELAVL4	1.87478	1.69433	1.67054	4.26657	1.78683	1.79689	1.80892	1.72019	1.95472	1.66296	1.86675	1.67731
IVD	4.62464	3.24553	3.70609	3.30831	7.69923	8.81959	6.10303	7.42552	8.02824	7.00263	5.49907	4.93139
MGAT1	1.1139	0.746793	0.972046	0.94047	2.811	2.27062				2.4598	1.57734
HMGB2	3.09959	4.26493	3.71195	3.4177	23.5921	27.5522	34.9663	26.2664	10.0016	7.62406	7.1597	9.09043
PTBP1	1.64771	2.06569	1.70447	1.80651	6.22316	5.69672	8.27958	5.31714	2.72458	3.7304	2.76663	2.76643
TARS1	2.0425	2.05114	2.13249	2.2954	4.53685	4.48628	4.45601	4.50832	3.68141	2.92031	3.15532	4.0409
VARS1	3.66276	3.57357	3.55605	3.95689	7.55295	8.77182	9.53017	7.89631	6.05513	6.62305	6.34657	5.58632
EEF1G	2.46797	2.73888	2.91217	2.71654	6.40577	7.56721	5.92175	5.78089	4.32541	4.4611	4.34453	4.24887
FKBP2	2.66497	2.19617	2.33101	2.17742	4.95393	5.0932	5.77556	3.5372	3.64692	3.02406	2.8625	3.13883
CNTFR	2.44046	1.95929	2.09269	2.68826	2.72149	2.06513	2.30601	1.951	2.39118	1.93837	2.18944	1.83902
ACVR2A	1.21306			0.62823					0.872011			0.775455
STOM	0.965238	1.13688	1.00146	0.794908	1.41174	1.45427	1.37576	1.18575	1.71301	1.25579	1.38346	1.46506
AK4	11.7897	8.29519	8.44398	8.54289	28.3004	20.4144	9.6397	68.9695	14.2181	40.7199	35.8459	26.9939
YWHAQ	2.38201	2.28206	3.66441	2.37972	2.96609	2.89319	5.21061	2.95402	4.16933	3.07548	2.52283	2.99694
MAPK3	2.59205	2.17763	2.00575	1.98802	3.71041	3.14358	3.15745	3.18273	2.70943	2.77311	2.17965	2.5959
MARK3	1.54286	1.51861	1.80063	1.72403	1.90307	1.69541	1.74185	1.94297	1.98393	1.30713	1.46161	1.87559
ARNT				0.774821
CERS1	1.27073	1.44513	3.2208	1.17072	1.69958	2.15323	2.30817	1.95784	1.68012	1.81157	1.59499	1.28177
RPL10	1.67279	1.68133	1.89256	1.79153	4.01516	4.09811	3.95172	3.35176	2.7518	2.67181	3.43693	2.74772
COL8A1	1.76597	1.39205	1.57081	1.44116	1.89356	1.46419	2.072	1.88894	0.73302		1.14668	1.56664
RPA1	1.92829	1.98145	1.79541	2.17518	4.85324	5.20454	4.42316	4.92731	3.23408	3.49391	3.09306	3.20926
APEX1	2.42735	2.89004	3.51481	2.7655	6.58375	6.26124	6.23986	6.80735	4.70849	4.60965	5.92656	5.09124
DCK	1.44253	1.49036	1.61489	1.57937	1.57343	1.72188	2.4561	3.06171	1.32797	1.82908	1.95302	2.06023
CAD	2.4774	2.37563	2.19293	3.03039	9.30186	9.47969	9.96942	7.31476	5.69294	4.72042	4.88793	4.93613
CALR	2.72667	2.34359	2.25378	2.48756	5.11063	4.51927	4.20499	4.40074	3.27874	3.05487	3.43255	3.35741
MAP4	1.78547	1.61904	1.76929	1.73753	2.6826	2.74299	2.67678	2.92725	2.39417	2.35026	2.28392	2.26838
CANX	2.9477	3.81909	4.21037	4.10735	6.51117	6.01314	7.08332	5.41021	5.66212	4.24342	4.80583	4.99838
PIK3R1	1.04693	1.03805	0.856799	0.915724	1.14348	1.48233	1.21543	1.13679	1.10182	3.05386	1.58527	1.15504
PSMB8	0.835669		0.75975	0.553372
PSMA5	2.14972	2.19103	2.88029	2.82393	6.11457	3.69566	5.2483	4.70874	4.61611	3.63263	3.73579	3.96879
PSMB4	2.0544	1.48119	2.30776	2.11416	3.19356	2.6588	3.47147	5.43616	3.11601	3.40729	3.21213	3.71124
PSMB6	2.54207	2.71788	3.16696	3.90457	4.87707	5.82833	5.28626	4.22246	5.00327	4.26285	4.129	4.79484
PSMB5	2.66131	2.55906	2.3885	2.64423	6.67755	4.51997	6.89697	5.3994	3.88371	4.44453	4.04842	4.42674
GSTM2	2.5968	2.46495	2.98724	2.94867	4.62157	4.87229	4.89869	4.67453	4.47046	5.72708	4.26413	4.45779
ABCD3	2.03812	2.10363	2.53869	2.30304	3.18232	3.18228	3.68489	4.27689	2.68198	2.09569	2.34555	2.36938
TMOD1	2.50544	1.75963	3.18536	1.57371	0.599253	1.16218	4.11802
CHAT	2.90505	3.39326	3.55783	2.61782	2.94347	3.08281	3.91923	2.63737	2.7777	3.35875	3.16594	3.69567
NDUFS1	1.8111	2.05982	1.80337	2.42571	3.05878	2.79748	2.88227	2.69768	3.07035	2.49424	2.72278	2.60697
POLD1	2.68876	2.72028	2.15212	2.93744	15.1917	8.28645	12.795	13.7269	9.83358	7.16422	8.18442	8.84032
TEAD1	1.39692								18.6944
SMARCA1	1.00071	1.05409	0.830809	1.05169	2.45682	1.76421	2.94197	2.39738	1.73624	1.5828	1.48503	1.80597
GABRB3	0.834946	0.837355	0.919365	0.768397	0.978668	0.880506	0.738235	0.805336	0.77942	0.889459	0.959574	0.842422
MAPK1	1.43231	1.64556	1.89116	1.89368	2.003	2.52809	2.55147	2.51243	4.31639	2.37399	1.97106	2.12992
GCA	2.17558	2.8684	1.7899	1.80988	3.10204	3.41205	3.39452	4.51503	2.50629	2.88137	2.57487	2.48731
RXRB	0.641999	0.568505	0.658294	0.608495	1.07312	0.978201	0.747405	0.700505	0.945971	0.79745	0.992213	0.73734
GRN		1.71484	2.71686	1.9699	5.43421	4.71519	1.60932	8.80978	4.11075	2.21781	2.44798	2.78424
LAP3	1.98188	1.90033	1.85657	2.09925	8.65017	7.05304	7.49186	7.72992	8.69701	4.96424	6.05787	5.81558
GTF2E1	1.48644	1.72369	1.3108	6.53682	1.98939	1.65662	3.32074	1.93016	2.9653	2.57011	2.24173	1.8892
GTF2E2	0.749942	1.00141	0.550868	1.65849	1.48976	1.75907	1.34663	1.19578	1.16738	1.84727	1.27412	1.21036
PCSK1				1.57214
TPP2	3.14612	3.22432	4.25788	2.97378	6.94237	5.97382	7.08714	6.31505	4.2722	3.53763	4.65922	4.16894
IMPA1	2.74497	3.04037	3.49027	3.41573	4.92221	6.2915	4.66534	6.33267	5.53429	5.17357	5.79311	4.59515
CCN2		0.593833	0.432808	0.517987		2.23167
EPHA2	2.59406	2.84128	3.86702	3.2531	10.4005	1.82556	9.73874	1.58728	5.0377	6.57936	7.89398	6.58295
EPHA3	2.16699		0.885443	0.856853					2.05821		0.993537
EPHB2	1.44803	1.7416	1.57109	1.30715	2.41801	2.13444	2.0957	2.39347	2.30356	2.34437	2.33136	2.16647
SHC1	0.815745	0.696576	0.891156	1.03532	0.78891				0.982523	0.665905	1.17674	1.86952
MPG	1.01513	1.09617	1.3878	1.14271	2.36024	2.75187	4.5503	2.7632	1.45208	1.59725	1.36169	2.15194
CRABP2	1.66784	1.68648	1.57665	2.51295	6.4397	5.66989	4.90868	4.65839	3.63088	3.22902	3.54277	2.69301
KDM5A	1.17276	0.997767	0.963047	1.06606	2.12007	1.71978	1.59787	1.33063	1.1576	0.908831	1.10894	1.10928
TKT	4.04945	3.86084	4.0512	4.07568	8.66932	8.66095	8.67242	10.6936	6.50742	6.60995	5.596	5.86057
LMOD1	1.6285	1.52523	1.64055	1.13922
RBMS1	0.917591	0.853087	0.858628	1.01486	1.28207	1.17196	1.05263	1.25819	1.15843	1.02027	0.899878	1.36104
PML	1.12366	0.954495	1.06516	1.01173	2.8253	2.64602	2.74873	2.62809	2.42727	2.00127	2.33362	2.16961
EEF1D	2.17321	2.24029	2.24595	2.34154	4.99383	4.56174	4.79405	5.68549	3.92691	3.29103	3.23668	3.32038
CRABP1	3.31597	3.64342	3.44318	3.15629	3.87302	3.81872	3.99701	3.57605	6.3448	2.92971	2.87958	2.85728
MARCKS	1.59547	1.61407	1.55956	1.65409	2.39517	2.51312	2.39166	2.49503	2.03145	2.27098	1.94391	2.09108
GNA11	1.8634	2.77991	1.89937	1.90201	2.6184	2.45802	5.13908	2.41421	2.28838	3.2827	4.53567	2.2611
ALDH4A1	4.96365	5.32208	6.56686	7.64576	8.61707	10.0303	10.5943	7.21799	9.86002	8.31331	6.40144	7.03998
PBLD	2.07836	3.24604	1.28558	5.47618	4.21678	3.55835	6.48689	3.0201	3.28738	5.47318	10.6262	3.51823
ERP29	2.52836	2.37103	2.66521	2.65475	4.32331	4.1175	4.73842	4.19163	3.09911	3.08468	3.14286	3.07751
PRDX6	3.50015	3.07333	2.1364	2.49619	7.76483	8.26949	7.79198	9.59097	6.21423	7.07192	5.85659	5.77198
BLVRB	2.27896	2.01545	2.4771	2.80394	3.01435	2.46053	1.89444	1.86114	1.77813	1.90324	2.09917	2.93092
PRDX5	2.42728	2.51111	2.74659	6.34423	3.35732	3.46188	3.67214	3.37507	3.25905	3.40865	3.47071	3.52183
DDT	3.04256	3.63094	2.52566	3.70482	5.85365	5.5224	4.90089	5.01078	3.74308	5.09155	4.27103	4.05204
PRDX3	3.11517	2.94643	3.12315	3.31845	8.39894	6.62853	8.2329	5.98825	5.87727	5.06953	5.7296	5.45827
ATP5F1D	2.3049	2.36496	2.46426	2.39302	3.60335	4.02032	3.83943	3.6273	3.27198	3.25657	3.71468	3.54066
RPL12	2.24248	2.68662	2.52553	2.63887	6.63005	5.7786	6.05638	5.59641	3.60209	3.91187	4.43303	4.91667
ECHS1	6.79881	4.68211	5.97704	6.55966	9.60407	9.36456	8.74782	8.6191	8.95778	7.96512	9.36742	11.9203
CMPK1	2.78443	2.80052	2.61256	3.13675	4.51066	3.97409	4.2963	3.99578	4.21085	3.82975	3.96532	3.70222
PEBP1	2.20391	2.47834	2.38682	2.26153	2.95221	3.07872	2.98117	3.41132	2.79446	2.79861	2.8106	2.94366
PDIA3	2.26008	2.35095	2.50279	2.65727	4.24505	4.82043	4.61803	4.73975	3.16494	3.23938	2.9079	3.22041
PPP2R1A	1.35011	1.54191	1.43277	1.41735	1.84979	1.89384	1.87341	1.84295	1.66782	1.60296	1.68224	1.64189
PPP2R1B	1.15387	1.14635	0.987104	0.967014	3.10114	2.62342	2.4845	2.46454	1.82189	1.77772	1.66306	2.36669
CDC27	1.2882	0.98126	1.09952	1.23109	1.47738	2.56474	2.34507	1.67866	1.14204	1.38384	1.46101	1.41823
PPIF	2.52072	2.08231	1.69361	1.73	4.31131	5.92979	7.7975	3.60329	5.19973	4.36548	3.57198	3.72783
NMT1	2.55816	2.97475	2.40908	4.75505	3.86399	3.75966	3.27753	3.7245	5.29603	4.89656	3.30027	3.24356
HMOX2	2.04666	2.44903	1.81462	1.87975	2.52301	2.43432	2.96512	3.18724	2.62709	2.44625	2.31228	2.32275
ADSS2	1.84926	2.09723	1.86704	2.26635	4.44549	4.08944	3.54049	4.76319	3.75417	3.03559	2.74938	3.7911
LRPAP1	1.76456	1.83139	1.67383	1.64743	4.20218	4.37347	3.91145	2.11059	2.58502	3.00255	3.48623	2.65581
ADSL	3.05262	2.46261	2.5358	3.04477	8.02772	8.3604	11.2324	6.97457	6.72265	6.62121	6.11815	4.52028
CLIP1	1.66915	1.63842	1.27389	1.65023	2.00406	1.7338	1.34931	1.26434	1.98071	1.22132	1.73799	2.00064
SRI	2.50831	2.3633	2.43765	3.86814	4.49728	4.04227	4.90978	3.89986	5.03737	2.98759	3.14253	3.35212
SERPINB1		2.05802
SLC7A1	1.33032	1.16488	1.50268	1.72591	1.90858	1.9199	2.20737	1.77236	1.36696	1.53783	2.08683	0.997596
ALDH1B1	3.78625	3.50979	4.4138	6.00722	7.71163	7.7683	7.06261	6.0608	8.35518	7.30354	7.76527	6.50385
POLR2B	1.54443	1.29086	1.26578	1.69717	2.02191	2.30573	2.41366	2.03394	1.83363	1.91156	1.86294	1.81638
SDHA	2.50161	3.01423	2.28032	2.5808	3.95793	3.77043	4.98508	3.58593	4.26864	3.82336	4.04221	3.85526
CORO1A	3.10011	2.9112	3.38826	3.6059	3.40189	3.0893	3.38182	3.04236	4.18493	3.07213	3.90921	3.40789
GDI1	5.90474	2.87729	3.65901	3.8595	3.35251	3.30419	4.58999	3.35866	3.9424	3.75463	3.62558	3.82577
MAT2A	1.3926	1.34133	1.38649	1.48731	2.56871	2.53685	2.83099	1.93092	2.0877	1.85878	3.03781	2.16365
HOXC8	0.540179	0.460504	0.517651	0.552801	0.560869	0.561877	0.531475	0.51259	0.524004	0.46818	0.481765	0.552524
HOXC9	1.03801	0.826748	1.93931	0.807621	0.821044	0.608488	0.89042	0.829259	1.54132	1.05387	0.675454	0.879614
PRKAR1B			2.33405	0.940406	0.684462
PRKAR2B	2.58043	2.49522	2.34385	2.33837	2.43803	2.59817	2.65223	2.45992	2.59097	2.60897	2.61971	2.50175
CPS1	9.77562	12.4339	10.5417	10.4743	13.1096	1.92674	4.98458	20.5328	3.53396	24.0951		4.96476
RRM2	1.03046	0.6495	6.73827	0.788429	8.44324	8.7572	2.87304	1.52381	1.80101	1.07786	2.00273	1.4774
SDC4	3.30351	3.62509	1.47973	1.50575
TIA1	1.95579	3.13341	1.66868	1.81006	4.22011	2.98587	3.16454	2.80006	2.72525	3.04386	3.02657	3.09769
DNAJA1	0.840373	0.849021	0.772547	0.822062	1.08142	1.06404	1.06283	0.968301	0.939674	1.05767	0.89529	0.902489
AKT1	1.87175	2.28413	1.60323	1.86694	2.1693	1.69547	3.33282	2.26042	2.68885	2.01263	1.74762	2.17201
AKT2	0.917167	1.0737	1.24446	1.2649	1.52158	1.51334	1.72409	1.35822	1.90944	1.18658	1.21112	1.18219
UQCRC1	3.06833	4.25633	4.46092	4.46579	8.32662	6.01808	6.37149	7.39955	6.19693	4.48653	5.32446	5.03986
HIBADH	3.92041	4.2602	4.02237	4.40468	16.259	12.3206	12.7599	15.2476	10.9298	8.04474	8.93876	10.2645
ATIC	4.08188	2.96269	3.26376	3.16774	11.0528	8.99739	10.4699	10.3524	5.85243	5.59658	5.64038	5.52174
HNRNPH3	3.98861	3.14125	3.22054	3.46685	5.79951	7.41188	7.94726	5.25741	4.75318	4.74984	5.79112	5.91858
HNRNPH1	3.22556	2.41465	2.33237	2.78929	4.41817	4.23153	4.19878	4.10364	3.93106	3.47633	3.92944	4.21258
YWHAB	2.30038	3.723	2.9205	3.1717	3.23905	3.15439	2.71337	3.57348	3.32653	3.00012	3.05875	2.68364
STIP1	3.18347	2.88364	3.62167	3.25522	7.38792	5.58394	6.03631	5.74745	4.65742	4.21942	4.33802	5.00985
S100A11	1.68349	1.5355	1.58228	1.76173	1.86227	1.90454	1.92322	1.8299	1.54288	1.39731	1.58703	1.46589
L1CAM	0.727846	0.703806	0.756754	0.719086	0.870322	0.862613	0.866231	0.869018	0.787313	0.763716	0.754354	0.8853
PRDX2	3.1863	3.11499	3.33539	3.38564	4.56061	4.95499	4.62185	4.54252	4.71013	4.39709	4.47405	4.86359
ARRB2	2.60299	2.00556	2.1803	1.96178	2.76779	3.76869	3.05875	2.9374	3.92607	2.90053	2.18887	2.27199
GK	4.84691	3.90888	8.85178	6.09268	5.07107	9.81945	8.50263	6.17596	5.85563	5.82109	5.32809	5.60732
GRK4	1.18713	1.4516	1.30794	1.5073	2.39008	2.27952	2.40028	1.99003	1.55502	1.98847		2.33341
DCTD	1.16083	2.24389	2.49003	2.3437				3.601	2.48979	2.65382	2.92685	2.16793
PYCR1	2.18349	3.13053	2.61182	2.68654	7.28013	8.45992	10.9554	8.71019	7.17539	6.19712	6.88306	6.35391
SLC8A1	1.72558	3.03422	2.62925	1.69547	1.27033	2.95073	4.33768	1.68096	1.74432	2.59779	1.86046	1.84851
GTF2H1				0.95826			4.64084					1.97355
STX2	9.67659	14.7625	3.66325	3.85576	3.35017	12.5887		6.07536	3.53538	2.60378	1.78512	5.28816
CTH		5.08447	3.76028	8.41158	11.1242				1.12388	16.8241	7.89544	4.43217
RPL9P9	3.04024	2.78439	2.99439	3.30682	6.59377	9.06795	7.60912	6.14251	4.91016	4.90463	5.39266	5.79228
ACSL1	1.91005	1.59365	1.47563	1.53446	2.27202	2.71745	3.86592	1.4415	1.89721	1.59951	2.13029	1.5224
KIF5B	2.17173	3.59975	2.1999	2.88753	5.05399	3.98229	3.69453	3.53189	3.14659	4.48428	3.73084	2.94342
CSTF2	1.72304	2.05159	2.14085	2.38998	4.11939	4.36102	4.24076	5.32646	2.83115	2.93197	3.45005	2.71045
DUT	1.5705	1.11449	1.44493	1.4846	2.66307	2.77018	2.5313	2.75616	1.45834	1.3225	1.52432	1.57507
ABCC1	2.24696	2.40367	2.93617	3.27695	3.3207	3.3084	3.26617	3.71529	3.0736	2.5211	2.81151	2.67268
ABCD1	2.00174	1.73847	1.76933	1.86021	2.58792	2.33192	2.16321	2.23331	2.19407	2.02147	2.03761	1.71317
KDELR2			1.80324	2.4653	2.3759
MCM4	2.11611	2.12697	1.74823	1.95237	12.0974	8.93695	10.6439	7.80473	3.98327	3.05361	4.59569	3.22871
MCM5	2.86153	1.95965	2.18062	2.22348	11.5455	11.9356	13.3729	9.85418	4.01545	4.4065	4.26283	4.33795
MCM7	2.11717	1.82036	1.54967	1.86712	10.543	13.4681	11.8293	8.1255	3.72479	2.6338	2.66272	2.84627
GALNS	2.92095	2.8225	2.55128	3.50929	7.70443	4.51943	6.64028	6.47222	9.96895	7.11339	5.68188	5.17404
SDC2	1.49188	1.25622	1.67567	1.44683	2.12791	2.43837	2.69568	2.05132	1.5388	1.92122	1.73743	2.09829
SHMT1	1.79883	1.8378	2.58772	2.78091	8.38281	5.78654	8.65123	2.50937	3.54202	6.85435	4.89707	4.35779
SHMT2	5.2759	4.3429	3.96298	5.08006	24.5583	26.1121	25.9793	25.7684	10.9057	12.8061	10.1362	12.8883
GABRA3	0.507267	0.598794	0.537091	1.08373	0.558319	0.614133	0.569731	0.637645	0.539455	0.569796	0.990252	0.68493
EPHX2	4.52302	5.7076	5.55693	1.70483	15.5653	10.7417	15.3624	8.99894	6.51885	10.963	14.4201	6.89518
HSPA4	2.21516	2.75133	2.45841	2.97514	3.95735	3.78929	4.31967	3.66959	3.58164	3.65108	3.33237	3.08153
GRK5	2.16214	2.06909	2.4628	2.2111	2.38626	2.39388	3.52279	3.56215	1.80545	2.79237	2.37798	2.73906
MPI	3.52382	4.00962	3.40339	3.31048	10.0623	8.33921	7.06936	9.54407	6.21989	7.82577	9.41801	6.93571
GPC1	2.22339	2.40473	3.50413	2.24203	3.27605	3.30886	3.23874	3.14988	3.28377	3.30389	3.21961	2.86233
PFN2	2.3158	2.45153	2.21946	2.56493	2.95605	2.75898	2.93624	3.32166	2.94909	2.91031	2.94918	2.61509
CA8									0.659389	1.33925	1.50201	0.908693
CTNNA1	0.80889	0.864622	0.817441	0.941654	2.73074	1.6506	1.57202	1.4835	0.940407	1.10051	1.15082	1.15736
CTNNB1	0.944882	0.957381	0.995521	0.982487	1.43757	1.3825	1.60284	1.38273	1.2151	1.1632	1.09342	1.17633
PCGF2	0.479844	0.537627			1.17112		1.02319		0.888209		1.24163	1.73568
PHB1	3.51018	3.64021	4.39854	4.48811	8.70977	8.00081	8.68118	7.89327	6.12261	6.00919	7.29314	8.30252
SERPINB6	1.19192	1.44794	2.00604	3.05668	1.79303	3.05822	1.71958	3.00062	1.90059	2.06148	2.37046	2.84203
NF2	1.19392	1.97312	1.53475	1.47466	2.14824	2.41712	1.46728	1.23307	1.70528	1.99323	1.67792	1.63652
RDX	2.33101	2.12967	2.06995	1.90927	4.81786	5.22962	4.64552	5.43817	3.03393	3.15912	3.11957	2.95155
RPA3	1.89049	5.11565	2.22506	5.43261	9.17716	7.6295	5.80611	14.6977	8.01191	7.40098	4.98267	3.93392
RFC4	2.19262	2.13228	2.16729	2.53106	6.62041	9.92007	8.64431	6.69335	3.81065	3.35646	4.05732	2.99547
RFC2	3.27475	3.69727	3.31144	5.70605	17.9167	14.5658	12.9	16.8036	7.85265	5.70587	7.12569	5.70219
RFC1	2.72825	1.8903	1.40859	1.87861	4.35972	3.7099	2.79398	4.15613	2.9834	2.02971	1.68205	3.61503
RPL22	2.10699	2.59847	2.15032	2.43107	7.22012	6.52448	5.95575	5.73129	6.18655	4.66343	4.56473	6.6958
GTF2F1	1.12562	1.02235	2.1916	1.30881	1.7696	1.53504	1.65878	1.54061	1.43056	1.27596	1.39348	1.51938
IDUA	2.1066	2.8421	2.03403	1.96288	3.77342		2.98326	3.56463	3.59373	3.55843	2.83085	3.26438
CBS	2.04806	1.56009	1.39301	1.49311	9.43799	4.5455	5.79358	4.56693	2.65415	2.92171	2.5411	2.2789
FBN1	0.588339	0.809201	0.905758	1.09785					5.40742		2.97805	3.84613
FBN2	1.12664	1.41355	1.22341	1.56783	2.94514	3.79376	2.22324	3.0932	13.117	5.94903	8.11547	5.76534
GCK	0.535971	0.641633
AGL	2.16575	1.99464	1.82525	1.97795	4.31526	2.55926	2.58478	2.79993	2.54036	2.88993	2.55945	2.39842
MYH9	2.61584	2.55241	3.06871	2.91427	5.46188	6.18914	5.63613	5.53734	2.776	2.16183	2.22836	2.24524
MYH10	3.1961	2.87611	3.18359	3.97582	6.19175	6.18131	6.34435	5.56049	4.75449	4.95578	4.97423	4.83147
COPB2	2.17369	2.2626	1.95499	2.12196	4.67475	3.49615	3.7536	4.15535	2.93501	3.2095	2.92825	3.18525
ACTN2	1.83815	1.47832	1.57765	1.58328	9.47204			2.62133	1.59205	2.21217
SOAT1	0.81885	1.06784	1.83854	1.61971	8.17412	4.00679			1.64163	2.18619	1.56832	2.25988
ADD1	1.6588	1.32357	1.54572	1.75465	2.13022	2.12925	1.9654	2.13222	1.94395	2.04148	2.08102	2.42082
ADD2	2.72096	3.20609	3.24777	2.83471	2.80861	3.45483	2.68619	2.51922	2.85795	2.54891	2.60594	2.4642
BSG	2.36505	2.814	2.49286	2.58168	6.27791	5.75316	5.0005	5.4581	3.35044	2.7059	2.71487	2.43103
TIMP3	1.66783	1.77144	1.068	1.78116	11.172	5.05187	5.76556	2.78206	1.7062	2.31667	2.08655	1.80992
FUS	3.55852	2.10748	1.79078	1.97755	3.4177	3.85135	4.01688	3.42107	2.69928	2.81443	3.12363	2.67164
NUP214	2.56566	2.2071	3.04131	3.2217	4.96354	5.0707	6.70206	4.66608	3.61595	3.81788	5.29183	6.42507
DEK	2.58168	2.69131	2.55251	2.45257	7.09458	9.16612	7.66678	6.14565	4.02064	4.8391	4.10635	3.88233
SOX11	0.599439	0.596066	0.653656	0.753557	0.643131	0.671939	0.722925	0.5457	0.623102	0.587772	0.601318	0.626025
MYH11
GLRX	5.35735	3.68315	3.31236	3.22904	6.05612	5.8691	4.90786	7.8428	7.54378	4.9769	5.26066	4.95338
CHKA	0.592623	0.823087	0.914221	0.936067	0.699652	1.23194	1.20805	1.35162	1.14831	0.929138	0.797462	1.05527
PPM1A	1.89271	2.70318	1.56983	2.03696	2.59748	2.21065	2.60299	2.03962	2.01655	1.93771	2.06727	1.82704
HMGCL	4.88288	4.04177	2.86088	3.38024	12.0387	8.93617	12.1252	8.20115	6.09196	8.2882	5.49063	8.05907
PSMC2	2.90265	3.80168	3.27745	3.05816	6.28815	6.21185	6.58502	6.61045	5.02973	5.51584	4.74061	4.21894
ARL2	1.47028	1.5452	1.71452	1.69836	3.24439	2.7765	2.93375	2.61085	2.64314	2.44606	2.06865	2.15415
ARL3	2.14115	1.95716	2.19737	2.34781	3.38731	3.0426	2.82049	2.64162	2.67408	3.23252	2.55983	2.66407
MAP2K2	1.89401	2.56644	3.07845	2.57738	3.9233	4.16744	4.34001	3.52475	2.65298	2.78887	2.60477	2.63622
ATP5F1C	4.42086	4.10298	3.40215	3.59884	10.0613	14.3218	8.92829	6.75777	6.41617	5.08204	6.00644	6.33783
ATP6V1E1	1.85459	1.70448	1.58191	1.68309	2.47712	2.50692	2.73585	2.4969	2.20189	2.3568	2.21669	2.22142
CPOX	2.76539	2.57388	2.30132	3.30998	5.413	6.18036	6.61442	6.98971	3.52562	3.28526	5.3859	4.99349
RPL4	2.1598	2.17366	2.57048	3.2671	5.50948	6.53238	5.4614	6.03524	3.72809	3.99064	3.61463	4.1563
NUDT1	1.40436	1.32443	1.60551	1.86005	2.31116	3.65235	2.96615	2.6952	1.39559	1.87393	1.16169	2.38634
LONP1	3.58793	3.67389	3.90422	4.01712	9.24696	9.06012	8.51025	9.42723	6.50852	6.37734	6.06612	6.40349
PGM1	3.18714	2.83579	2.73029	3.79554	12.9538	14.1366	14.2624	15.4097	7.84385	9.67942	9.17589	8.55699
PPP1CC	1.29694	1.44936	1.57588	1.56545	2.34245	2.32606	2.35922	2.1665	1.83259	2.03479	1.9244	1.80806
ACVR1B		1.90605	2.57357	6.40977	12.3979	12.6954	19.9919	7.34304	0.868054	10.358	8.16292	1.76196
TGFBR1	1.99837	1.18569	1.22405	1.52188	2.4899	2.16907	2.11299	2.16966	2.21779	1.70624	2.3401	1.74389
GNL1	2.01385	2.2384	2.42602	2.53661	3.86195	3.65116	4.18617	4.30654	3.0992	3.34051	3.70603	3.1439
POLR2I	0.813976	0.691358	1.2684	1.12728	1.02232	0.861423	1.11503	1.0205	1.07132	0.857247	1.03643	0.943143
DLST	3.98531	3.59094	3.82654	4.18168	7.53036	8.65	9.12385	7.28323	5.64804	5.81836	6.34543	7.08267
GPX4	2.67002	2.1131	1.85988	2.72202	3.4659	3.6916	2.64995	2.84781	2.81541	3.44986	2.62446	2.5496
SRP14	1.32095	1.16621	1.15137	1.21635	1.69764	1.59685	1.65511	1.66462	1.85885	1.42267	1.49687	1.6224
NUP62	3.10823	2.52134	3.57005	4.07588	9.54281	8.16411	7.19767	6.773	5.54578	4.40683	4.27381	4.00897
HPCAL1	1.90199	1.6837	1.47966	1.81683	2.29031	2.30793	2.4491	1.78823	2.88214	2.70898	1.91019	1.69642
FDFT1	1.08062	1.02459	1.06191	1.16216	1.47906	1.46124	1.44012	1.33585	1.31683	1.29969	1.30686	1.36612
ZEB1				3.95606				1.51745			1.80083	1.58053
TAGLN2	1.96806	2.00625	2.14591	2.19989	4.73691	3.9894	4.22468	6.61651	2.58738	4.21007	2.38872	2.57467
TALDO1	2.37427	2.21433	2.0627	2.18798	3.56449	4.10218	3.66276	3.82471	2.84337	3.88285	2.89011	2.84584
SNCA	1.11797	1.05487	1.02351	1.00094	0.940439	1.0171	1.20109	0.934728	0.873219	1.14469	0.881924	2.48706
ETFB	5.54235	4.8819	3.38917	3.90303	9.95853	9.11965	13.9957	9.25744	8.65266	7.35205	8.04593	8.54566
RBMX	3.19986	3.07654	4.18397	3.60153	8.80847	10.2203	6.98272	7.08992	5.18545	4.5235	5.24196	5.60671
COIL	0.998389	0.930542	0.89147	1.17435	1.63282	1.44149	1.28648	1.15685	1.08797	1.08009	0.994844	1.43842
GGCX	0.943075
ITGAE	3.61439	3.37461	3.38024	3.49459	12.4259	9.6812	11.5709	8.26231	6.3714	6.3775	7.32362	6.58314
LIPA	4.46678	1.77169	23.2816	7.69317		3.78231			3.27151	4.82929	9.55393	3.58143
ATP6V1A	2.1107	2.42779	2.00544	1.9946	2.76616	2.9497	3.09331	3.22689	2.87509	3.11216	2.74577	2.95116
HSPA9	2.91008	2.76575	2.83478	3.12222	5.79724	6.34403	5.33461	4.93041	4.7508	5.1695	4.3924	4.46901
EIF4A3	2.75352	2.44148	2.42767	2.75594	4.72862	5.53849	4.63752	4.65368	3.60611	3.60423	4.11698	3.96655
IGHMBP2	2.17486	1.16181		0.886144	2.22111	1.53613	2.29343	1.36464	1.32506	1.25707	1.69219	0.91389
RPS19	2.80783	2.13309	1.84836	3.03583	4.89744	4.6993	4.14995	4.35082	3.29678	4.14121	3.57612	3.16815
RPL3	2.83712	2.692	2.97419	3.90227	10.0007	8.53577	7.79108	9.27456	6.3249	4.59455	4.62395	6.18755
COL18A1	2.14304	1.3228	1.95913	2.14429	3.38235	2.89765	3.25372	2.18739	1.60223	1.55561	2.09957	1.32254
MPV17		6.04101	3.74584	2.34515	11.6728		7.23444	5.41865	12.9715		7.37204	9.00271
DDOST	3.01324	3.14581	3.20113	3.29103	8.63378	10.5436	7.82072	8.44419	4.94106	4.92261	5.15889	6.06341
ANP32A	3.2421	2.83918	3.4057	3.46944	7.76158	6.50034	6.65637	7.51176	4.57784	7.39204	3.96742	5.5166
FEN1	1.94131	2.08153	3.08587	3.58744	14.6671	9.57504	9.67091	6.80578	3.82564	4.36274	7.09352	4.30021
CUX1	1.85095	1.00174	0.993811	1.00607	1.96693	3.84612	4.04267		1.10148	2.11352		1.03442
CAP2	2.29411	2.17839	1.95238	2.30409	4.76981	3.29751	4.12486	3.34165	3.13521	2.75064	4.11565	3.07536
TXLNA	0.94436	2.28076	1.08789	0.956713	1.80788	1.93792	2.29384	1.62656	1.08243	1.58273	1.84449	1.65184
CCT6A	3.32067	3.10315	2.66253	2.92083	5.53852	6.65958	7.11705	6.82586	5.17947	6.00209	4.96735	6.89241
NNMT	1.15899	1.29149	1.14298	1.95446	2.64236	6.25644		3.02472		5.78935
VHL		0.924324			0.554256	0.704279	0.587785		0.537759		0.636794
PBX1	3.19588	1.47472	1.1162	3.83211	1.14188	0.997705	1.50747	0.960267	1.03062	1.15292	1.00033	1.34781
PBX2	1.0432	1.04185	0.728958	0.949468	1.1562	1.54404	1.60356	0.90989	1.25465	0.942423	1.45993	1.22737
PBX3	0.944912	1.07591	1.12029	1.38103	1.00269	0.955299	1.00231	0.958567	0.735034	0.950189	0.944511	1.03014
RPL13A	2.68155	2.87137	2.44102	3.71929	8.74708	11.0436	6.49788	6.30774	4.60196	5.19429	5.1175	4.61726
ARL1	2.37264	1.84105	1.94067	3.12192	3.74624	5.53641	5.18636	4.91659	4.76235	3.88185	3.0758	3.52499
MLH1	1.36534	2.14066	1.46693	1.38465	2.18345	3.12805	2.46074	2.16729	1.80994	1.91639	1.78527	2.02118
STAT3	0.576579	0.660082	0.797424	0.79257	1.16497	0.857276	2.1216	1.07984	2.6239	3.50009	0.936832	1.1539
USP8	1.75587	1.3377	1.39557	1.64439	1.72812	2.69615	2.23864	1.64812	2.9176	1.83394	1.8609	1.74867
PEX19	1.19596	1.11498	1.08122	1.31821	2.3036	1.91207	2.38556	1.70104	2.21589	1.56516	1.66372	1.88269
MDH1	2.52446	2.44914	2.44942	2.82177	3.93736	3.91538	5.09368	4.10825	3.86461	3.62143	3.94989	3.905
MDH2	2.69607	2.96121	3.4834	3.12312	5.63519	5.66276	5.70497	6.02597	4.95989	4.59968	4.7695	4.97377
RFC5	4.95736	4.23872	3.21466	3.57709	18.7545	21.6212	22.0757	11.9237	11.1246	7.22683	8.22073	7.18336
RFC3	2.71658	3.77329	2.26557	2.89657	9.75399	10.6316	12.2091	11.2622	5.13018	4.16588	4.27933	5.6048
HADHA	2.68451	3.28335	3.21455	3.6996	6.27373	7.0271	7.62503	6.0714	4.84087	3.81408	4.43989	4.22696
EIF2S3	2.67914	2.23807	2.08291	2.44404	5.85185	4.5695	4.43807	4.71119	4.08918	3.43882	3.62919	3.1082
CETN2	1.34001	1.38996	1.76766	1.11837	1.97619	2.03348	2.66679	1.41266	1.52518	1.42529	1.24399	1.13771
ETV6			1.33513	1.333					1.54319	1.81137
CD200	7.30258	2.30223	2.90093	2.20406	2.48955	2.49663	3.1119	2.30049	3.28339	2.78472	2.44937	2.5587
PRPH	1.32438	1.34055	1.42042	1.66675	3.9427	4.17132	3.37707	4.14922	5.11381	4.4311	4.06041	3.9994
WNT5A		1.49541	0.818907	1.39135	6.64449	3.91258	3.63143		4.10288		1.76633	3.32817
BUD31	1.31969	1.04246	1.19794	1.41404	2.28021	2.02342	2.26765	2.64761	2.03618	1.69618	1.96123	1.90444
UBA7	0.87123	0.904301	0.986416	1.1004
NAA10	2.11301	2.00876	2.49977	2.86806	6.29387	4.7384	4.85801	3.19989	3.99047	5.83634	2.83306	3.25956
KDM5C	1.00195	0.953666	1.34482	1.2758	1.20011	1.61053	1.43946	1.31487	1.3873	1.01928	1.20402	0.950248
PPP1R2	1.14459	1.14101	1.18693	1.27692	1.15906	2.15726	1.32074	1.13678	1.16876	1.12352	1.35526	1.10994
CSK	2.4996	2.22035	2.02338	2.15665	3.51289	3.07244	3.96687	2.89503	2.29845	2.4761	2.61343	2.48625
PNPLA4	3.84385	3.5155	3.15934	2.47493	10.1174	4.1912	7.46726	6.94887	5.2552	8.29693	5.82828	4.72633
GARS1	2.24605	2.1971	2.26286	2.60968	5.72262	4.55199	5.14111	4.71493	4.30669	5.10886	3.55602	3.90222
IARS1	2.734	2.38761	2.45265	2.51455	4.49882	4.04757	5.38851	4.52366	3.75246	3.72138	3.29787	3.60078
EIF1	0.629288	0.531862	0.652527	0.778454	0.957834	0.955225	0.827752	0.731614	0.766829	0.762564	0.725464	0.713776
TSPAN7	1.29524	1.34719	1.86085	1.38236	1.58423	1.56774	1.69012	1.64287	1.47656	1.48861	1.47783	1.58667
PRKCI	2.24226	1.40787	1.78512	2.28796	2.92425	3.10351	2.50137	1.86051	1.60518	2.02878	1.93664	2.05845
ACTR1B	2.95207	3.30652	2.7452	2.94545	3.53089	4.27943	4.36082	3.18543	3.52488	2.70889	3.04435	2.86238
ECI1	3.52788	4.79169	5.36976	4.04299	13.098	9.45267	14.1909	10.4461	9.52868	11.183	9.54585	11.6201
TMPO	1.54195	1.51048	1.36137	1.50625	6.46838	6.89212	6.29476	3.45473	5.94248	2.59446	2.96539	2.4514
TMPO	2.33998	2.53609	3.77475	3.40445	8.80595	8.83539	7.21159	7.67349	4.60261	4.7043	4.53066	4.49595
STAT1	1.32972	0.715735	0.922222	0.942719	3.38406	3.43942	4.40375	3.23197	2.54864	2.9789	2.42376	2.80199
STAT6		1.18768	0.917763	0.78224					0.974039
GRIA2	1.1333	0.763559	1.12192	0.787759	1.19094	0.958681	0.892915	0.811224	0.814055	1.02424	0.716874	0.795051
MTREX	1.03648	1.20558	1.01246	1.23609	2.12293	1.89671	2.25578	1.9357	2.20038	1.7771	1.74525	1.64015
PIK3CA	1.56905	1.05128	1.25584	2.0821	1.76206	1.61994	1.57448	1.35159	1.42064	1.42787	1.31515	1.23032
MTOR	2.01783	2.17488	2.20146	2.22748	3.08387	3.8518	2.95635	2.95621	3.90604	3.49294	2.81124	2.50939
PI4KA	1.62155	1.54323	2.05827	1.49922	1.85691	2.08841	2.09988	2.53367	1.47568	1.68122	1.53077	1.47128
EPS15	1.17489	1.14554	1.23803	1.15186	2.74512		1.93486		1.75982
CASP3	2.29846	1.96288	1.73151	1.69998	2.90093	2.96568	1.99778	2.20372	2.70222	2.08006	2.58337	2.09688
CASP2				1.43821	1.37347				0.891034		1.00603
DPP6	0.764775	0.801348	0.747209	0.999475	1.00705	0.759485	0.783884	1.0749	0.803289	0.573725	0.90532	0.624215
RPS27	1.82511	1.61691	1.6145	2.02586	5.15527	5.32911	4.8307	5.47079	3.30678	2.50743	2.64623	2.38086
ABL2		1.87312	1.17046	1.73165	2.06788	1.89292	2.15505	2.29936	1.76662	2.08015	1.96121	2.30775
HELZ	2.03339	1.47432	1.34295	1.44655	1.89279	2.06127	1.27749	1.66735	1.56382	1.63063	1.30422	1.3181
NCAPD3									1.63954
RBM34	0.963535	0.992412	0.884552	0.882262	1.64209	1.44406	2.40555	1.36485	1.45103	1.69712	2.1558	1.98911
LRPPRC	2.34432	2.26501	2.26094	2.60422	4.77982	4.76056	5.02689	4.3635	4.18095	3.8541	4.00493	3.99841
ACAA2	4.82091	4.24076	3.87695	6.21242	10.3689	12.8256	13.2584	14.4651	7.97281	8.78345	7.38127	6.85334
RPL35	2.15836	2.37954	1.9515	2.86026	9.63841	5.24357	5.88292	5.97149	4.1872	4.00534	4.28489	4.14798
CDKN2A	0.809561			0.977323
PRCP	3.70576	6.11202	4.50083	6.0001	22.1241	23.2233	15.6618	11.5894	8.80343	11.9093	9.0741	6.10891
NSG1									0.765961
HTT	2.96153	3.26749	3.34588	3.28932	6.28224	4.78394	3.93685	3.61962	4.00014	3.64843	3.45202	3.50715
ECE1	0.718941	2.09463	0.901741	0.704884			1.2402	1.07676	2.2553		4.46238	1.23451
MTHFR	1.7087	2.34678	2.36244	2.45456	2.40115	2.86291	2.50485	3.42557	3.86682	3.3688	2.32052	3.21509
SLC1A3	0.645461	0.879404	0.678632	0.973504
SLC1A2	5.33194	7.62732	10.6124	7.86194	6.7869	6.7007	6.05822	8.83761	4.4053	4.66278	5.49713	4.44013
SLC1A1				0.767014
SLC1A4	1.11439	1.13199	1.22417	1.28729	0.838819	0.957541	0.892712	1.48407	0.824696	1.15594	0.917154	0.922876
PAFAH1B1	1.85832	1.94629	1.85794	2.42648	2.50775	2.55492	2.52864	2.56448	2.56853	2.8244	2.34097	2.45091
MCAM	0.898072	1.06755	0.997722	1.07812	2.72477	2.43204	2.59348	2.52101	0.945722	0.723502	0.762079	0.685676
DCC	1.59733	1.60008	1.56927	1.3263	1.10424	1.15111	1.23259	1.2384	1.05642	1.05543	1.27764	1.40803
CRAT	5.94116	2.79474	5.72806	2.91621	4.23686	4.12489	3.86858	3.65855	3.32773	3.43565	8.07898	4.73008
MATR3	2.24782	2.12856	2.19607	2.45096	3.0176	2.92719	3.32509	2.74593	2.69959	2.61346	2.58152	2.64816
MSH2	2.62105	2.83084	2.33646	3.16455	6.66214	8.41026	5.73738	6.7274	6.47959	4.38594	3.54737	6.08547
GRK6	2.70079		1.22181	1.5463	1.69779	0.706499		2.22391	1.85832			3.23684
GPD2	5.04367	4.02233	4.14443	4.91415	10.8871	12.187	8.5239	10.2238	4.34309	3.99719	4.08367	3.80124
SSR1	1.94988	1.94747	1.88747	2.36423	3.40912	3.42085	3.71752	3.66743	2.88299	3.21815	3.05304	3.12346
PTPN9	1.14202	1.83241	1.14462	1.23286	1.43359	1.46017	1.21963	1.13928	1.10122	1.08796	1.33666	1.22442
RANBP1	3.89315	3.64061	2.24396	2.85791	5.50692	6.04072	8.9978	5.4219	3.59693	3.4883	3.73092	4.51805
NAMPT	2.38164	2.24695	2.34162	2.6843	8.86768	7.68412	7.21261	5.58104	6.0211	4.78014	4.90678	4.4901
AFM			3.07271	3.93134		8.93824	8.99144	7.20518		7.15695
PSMC4	2.7488	2.88549	2.96745	3.52492	5.91748	6.5674	6.24009	6.51247	4.86116	5.3247	4.99547	5.21879
TSFM	2.97567	2.99723	2.63504	2.76837	7.00007	4.5716	5.09761	3.77812	5.4646	3.78591	4.18377	3.05028
TNNT3	2.40371	2.28995	2.15357	2.28013				1.45608
TNNT2	2.89391	1.60485	1.73197	1.51424		0.963652
VDAC2	3.3077	3.57665	3.08573	3.7116	5.32224	4.91199	5.4014	5.7739	5.30666	5.0379	4.92948	8.60242
ACADSB	3.68071	3.40233	3.43216	2.91004	3.92105	10.2677	8.23597	4.72519	5.31839	4.63985	6.13014	4.91745
CBX5	1.86919	1.82641	1.45798	2.65434	3.13244	2.63863	2.93719	2.4146	3.53126	2.75671	2.54285	2.39563
USP5	3.13866	2.84057	3.30618	2.91329	4.62692	4.5776	5.10157	5.39023	4.29706	3.82469	3.83092	4.61623
MAPK8	1.00549	2.05718	1.20013	1.16165	1.4229	1.33177	1.38506	1.19104	1.28202	1.19488	1.03301	1.10288
MAPK9	1.44902	1.39873	1.76749		1.08946	1.17488	1.06547	1.21267	1.53367	0.92773	1.10276	1.22922
MAP2K4	2.83056	2.81059	3.6104	3.31589	3.73011	5.0754	3.83036	3.54741	3.18902	3.44431	3.37796	3.25368
MKI67	0.480005			2.68382		1.18851			0.940342	2.74265	2.09789
PHKA1	2.55811	1.76386	1.38167						5.86334	4.18602	4.80377
RANGAP1	1.28883	1.24622	1.4999	1.78902	2.11543	2.3499	2.33608	2.2328	1.5834	1.63058	1.6076	1.65989
RECQL	1.9648	2.25705	2.70047	2.67599	9.10639	10.7402	11.9797	7.06522	5.33782	7.19223	7.45141	4.05625
NOP2	1.79423	1.58427	1.61172	2.0157	6.50119	8.82176	5.34897	6.16725	4.27017	3.55471	4.44471	4.22925
ATRX	1.23856	1.11776	1.68196	1.55666	1.55566	1.35551	1.77131	1.23286	1.25537	1.22275	1.40002	1.19563
CRK	2.61378	2.33721	2.28458	2.29435	3.67018	3.17709	3.16752	3.74546	4.64349	4.41855	3.48499	3.59688
CRKL	1.70817	1.74624	1.72177	1.89309	3.26066	2.83067	2.9907	3.20923	2.50819	2.47965	2.75754	2.48874
MTIF2	3.58149	3.15436	2.69437	4.3347	4.0059	3.14516	5.13758	5.46074	6.61724	6.19403	6.98697	4.11868
BAG6	1.3033	1.18282	1.14697	1.25792	1.86914	1.93043	1.8656	1.71774	1.49682	1.61295	1.58092	1.43775
NSF	3.02126	2.72002	2.7504	2.65122	4.23239	4.51713	4.46777	3.88562	3.91354	4.61594	3.6914	3.71547
CDKN1B	0.510076	1.13145	0.560447	0.567827	12.4768	0.636599	0.637975	0.641889	1.5572	0.598848	0.583134	0.635431
MAP2K3	1.72578	2.05367	2.025	2.09273	3.4544	4.64454	3.3132	3.20738	3.62752	2.96918	3.46211	3.5221
BRCC3	1.93611	2.04515	2.15731	1.73944	3.27328	3.69438	2.97199	2.70745	2.68974	4.80258	2.52578	3.3961
RPL27A	2.25199	2.3183	2.17932	2.27826	5.0271	5.62721	5.5855	5.87917	3.65558	3.63427	3.84647	3.60358
RPL5	2.65661	2.45721	2.44072	2.32981	8.20736	7.51895	7.27081	7.23004	4.30777	4.3207	4.57235	4.40595
RPL21	2.13369	2.67926	2.60767	2.39662	7.72049	5.13857	9.89831	6.62443	4.48367	3.52935	3.98049	3.86883
RPL28	2.71445	2.92008	2.0723	2.78507	5.58331	5.96518	9.1141	6.53239	5.66231	4.68521	4.12997	3.86131
RPS9	2.53216	2.82851	2.62443	2.97387	9.56046	7.8458	7.5204	6.34832	5.59354	4.67687	5.05391	5.20392
RPS5	2.72572	3.29406	2.65227	2.99769	8.17777	8.71033	7.88704	8.30945	5.08895	5.09106	5.59002	5.28894
RPS10	2.30612	2.62609	2.48633	2.32859	5.54387	6.78817	7.19366	5.43956	4.46472	4.5424	4.15173	3.62375
MAP1B	1.2966	1.36978	1.42873	1.25774	1.74142	1.4242	1.44914	1.38667	1.28871	1.38178	1.40458	1.42493
GNPDA1	4.40774	3.88479	2.94088	2.63197	8.2009	13.8468	12.3636	11.0765	6.68845	6.2796	5.3884	6.10104
NEDD4	1.93068	1.69564	1.30183	2.0521			5.1569		2.04673	5.62769	3.06999	2.3285
YAP1	0.745646	0.739485	0.880922	0.858362	1.26217	1.66083	1.00422	1.1742	0.748964	0.77243		1.00525
IQGAP1	1.8908	2.22192	1.72857	2.06978	4.64845	5.78786	5.27798	5.51718	2.39533	2.3525	2.50035	2.55255
GYG1	1.51926	1.80613	1.25698	1.41249	5.31082	3.80752	3.40225	3.86886	2.72654	4.06749	3.22206	2.80372
STT3A	2.80832	3.21438	3.68845	4.11627	7.56205	6.16838	6.78163	4.96153	5.09249	4.88147	4.07904	4.14189
RABIF	1.38162	1.34498	1.84593	1.56146	1.59292	1.75422	1.66544	2.09192	1.65411	1.5791	1.66917	2.04007
PLA2G4A	1.09099	1.15387	1.23484	1.63854					1.24404	1.09023	1.09364	1.09703
RAP1GAP	2.46935	2.3345	2.80555	1.42856	2.66024	2.7397	1.7488	2.99586	3.2959	2.31268	2.75897	2.45983
CAPZA2	3.48295	3.76409	2.68162	2.49435	3.62646	5.18396	4.52861	4.11967	5.45478	4.93277	4.69414	3.46872
CAPZB	2.87288	3.01772	2.46197	3.37564	4.2379	4.55262	5.25242	6.65108	4.01389	5.37349	3.00643	3.35919
EIF1AX	1.38873	1.48026	1.18156	1.06735	2.23691	1.97444	1.31623	3.13057	1.45212	1.63189	2.76664	1.58584
ALDH1A3									1.48671	1.34707	1.2811	0.944538
QARS1	2.09033	2.22657	2.09406	2.54347	3.92315	4.05412	4.74054	4.07622	2.95878	2.90954	3.09388	3.74624
RPL29	1.93381	1.80705	2.43852	1.72288	3.41581	4.29377	4.00217	4.99215	2.69616	3.15645	2.99614	3.12416
UQCRFS1	3.35794	3.13291	3.22522	3.74581	6.25303	5.42442	5.44078	5.73645	4.70494	5.48995	4.55806	5.08793
SLC6A8	1.43389	0.988251	1.22091	2.14169	2.42053	2.37383	1.45159		1.08411		1.14094	2.29566
ATP5PO	6.54106	3.51324	3.50365	3.22276	9.03965	7.40983	8.42589	5.8536	5.16075	5.57306	5.78176	5.90919
GRIA4		3.00554		2.25497	1.52211			1.33001		1.53796
LIMS1	1.51234	1.33479	1.79269	2.33246	2.47352	3.14336	2.63805	2.64409	2.24763	2.45158	2.13961	2.06604
CXCL12		0.609653	0.934826	0.522252	0.64451				0.44399	0.50791	0.519761	0.558881
SLC6A9				0.697068
PREP	3.5829	3.3167	3.14769	3.55749	7.1309	7.6754	7.05839	6.55411	5.16793	6.16849	5.59602	5.20535
ME1	1.20997	1.22364	1.36007	2.39224	2.38531	1.34051	1.48515	1.43684	2.70224	1.44888	3.60469	1.71405
IREB2	1.14312	1.39129	1.00267	1.77658	1.48261	1.37309	1.51379	1.05562	1.80163	2.31814	1.91239	1.4059
PIP4K2A	2.16583	2.77387	2.36371	2.07193	2.24011	1.77215	2.07526	2.25337	2.76417	2.58853	2.53407	2.93406
SOX9			0.471027	0.57253
ARCN1	1.23802	1.29488	1.21176	1.6397	1.77087	2.06375	1.91422	1.71329	1.58907	1.57791	1.57423	1.63006
LSS	1.77135	1.79091	1.92296	1.99796	3.15198	2.95698	2.80029	2.21527	2.08008	2.05688	1.96633	1.97341
PPP3CC	1.74218	1.25557	1.40625	2.12226	3.79447	2.81184	1.56214	1.96661	3.77188	1.00974	1.93133	1.69011
GCLC	4.53789	2.87271	2.74898	3.84987	6.03749	6.22235	4.71101	6.8525	7.61628	5.34633	5.27239	7.17212
GCLM	1.77528	1.78755	1.40009	1.36345	2.53684	2.20246	3.18747	2.21104	2.49046	2.75295	3.18793	2.54049
CD151	1.23175	1.92495	0.98679	1.01383	1.44576	1.35844	1.52649	1.46045	1.09082	0.778392	1.14466	1.09823
PCP4	1.36642	1.51761	1.2294	0.993265	1.2725	1.91211	1.55248	1.33392	1.36512	1.55241	1.85189	1.74554
TRAPPC10	3.0842	2.00539	1.81828	1.55978	2.86295	2.30946	3.28348	2.10841	2.18789	1.85277	2.44658	1.90539
PSMD8	2.46033	2.47891	2.68953	2.34834	4.40576	3.89529	3.97856	4.48968	3.52538	3.23872	3.34765	6.48701
PRRC2A	1.97269	1.78243	1.68604	1.61851	2.9675	3.05517	2.76083	3.16107	2.46421	2.82832	2.54526	2.89207
GSS	6.00784	2.78965	3.69506	2.26664	5.51908	7.35605	5.87909	5.00318	5.17663	5.04236	4.29102	5.3174
CCT5	3.73595	2.96809	3.48561	3.79327	6.26152	6.61569	6.12555	5.74858	5.07578	5.1501	5.06241	5.0893
PTDSS1	3.78561	4.55548	4.05011	4.63849	3.56616	4.04408	3.80106	5.01102	3.40607	2.88938	4.25263	4.74318
SLC1A6	6.07547	4.81007					2.40267	2.66248	3.48907	2.84869	3.84701
NES	2.37687	2.5084	2.41173	2.72519	11.3609	12.4865	11.7921	10.9282	3.47697	3.55856	3.20614	3.83571
HSPA13	1.54304	1.72817	1.98077	1.4978	2.14919	3.07313	2.32099	2.65944	1.99917	2.1457	2.54354	1.86839
AMT	1.37911	2.42597	4.52009	5.45006	3.76521	4.36632	5.70583	1.47694	3.5379	4.02046	2.95103	7.23759
CSNK1A1	0.922879	0.986941	0.926154	0.9445	1.07803	1.16723	1.1719	1.07616	0.980922	0.979286	1.00114	1.05843
CSNK1D	0.918193	0.720077	0.789866	0.750633	0.837794	1.16477	1.07115	0.797416	0.791577	0.787854	0.675007	0.923268
IDH2	5.65075	5.02775	5.19772	5.8408	7.10853	10.1868	9.31138	8.90836	8.03413	6.40411	6.52645	6.81526
PITPNB	1.70568	1.36309	1.39545	1.61407	2.02511	1.8444	2.20629	2.61529	1.87925	2.18994	1.96003	1.96684
TNNI2	0.882016	2.42413	2.83641	3.07592
POLD2	1.66188	1.38924	1.31904	1.62598	5.34398	3.79007	6.9748	4.10604	3.69273	3.37673	4.35619	2.8196
MARCKSL1	1.92668	1.7954	2.34154	1.92664	2.78031	2.42943	2.32492	2.2298	2.48327	2.61987	2.51063	2.36961
PXN	1.34908	1.78461	1.56357	1.37848	1.98839	1.99011	1.76412	2.25643	1.53836	1.29919	1.21055	1.65459
CAMLG	2.03798	2.40332	2.47345	2.49316	2.66141	2.10828	2.02654	2.57877	2.06488	2.45438	2.71993	2.42185
NR2C2	0.716776	1.11774	1.07491	1.21631	1.0177	0.838313	0.753875	0.832954	1.05436	1.04406	1.01139	2.00636
MAPKAPK2	1.37075	1.65054	1.31158	1.32303	0.897809	2.18334	1.77048	2.00153	1.31533	1.88683	2.25046	1.31969
ALDH9A1	3.25251	3.24233	2.96379	3.25039	9.78569	12.6624	10.4575	11.6911	4.79297	5.27023	5.48013	5.29745
RPL34	2.09997	2.02282	2.4196	2.44803	4.63465	4.58381	6.50834	5.1311	5.07908	3.22474	3.93689	6.9263
RPIA	2.24681	2.0691	2.25045	2.41708	8.29972	7.18861	9.2917	7.88346	5.652	2.97292	8.62058	4.6919
LMAN1	3.07536	3.22926	3.33793	4.52285	15.5953	9.11426	7.92328	8.25261	7.00556	6.09141	9.03694	7.10261
NASP	1.56917	1.52526	1.88842	1.84687	3.15512	4.85923	3.73354	2.99812	2.09352	2.03453	2.07651	2.21316
FASN	1.61252	1.70815	1.66121	1.84609	2.62672	2.74083	2.57603	2.41573	1.99179	1.95787	2.0471	2.00877
POU3F4									3.31952
FNTA	2.3544	2.37234	2.24936	2.01276	5.91705	3.51148	4.74574	3.18638	3.24133	3.81242	3.52275	2.88943
FNTB	1.77128	3.6252	5.55705	7.18112	5.21337	3.69174	4.47446	3.1025	4.45057	3.25162	7.06726	2.63463
DHPS	0.873986	0.997131	0.968029	1.05161	5.72163	2.2887	1.96054	2.50918	0.98192	1.37927	1.12644	1.01095
CCT3	3.1362	2.91503	2.83316	3.07666	6.48794	6.08537	6.38473	7.50468	5.32627	5.76483	5.22986	5.16836
MRPL19	2.57628	3.80175	1.83945	2.10225	6.8872	6.21374	5.9775	5.60188	5.03002	5.38293	4.1795	3.85453
ARRB1	1.72088	1.96477	2.17816	2.21332	2.26904	2.1463	2.17577	2.11716	2.03003	1.88545	1.84057	2.4264
TUFM	5.35739	4.30121	4.8262	6.26028	8.9775	8.97745	8.76944	7.79318	7.8463	7.25839	6.9038	7.83383
AMPH	2.86845	2.17282	2.69064	2.07385	3.07472	2.53629	2.74437	2.90972	3.56972	2.37741	2.44822	2.43762
ALDH7A1	4.64459	4.63372	4.78593	4.6454	8.27166	8.88544	10.3598	11.1487	6.33945	6.2896	6.42732	6.7292
CDC34	0.839149	1.26893	1.13062	0.945058	2.71275	1.84951	1.77314	1.4071	1.96575	1.3049	1.36418	1.63202
INPP1	1.49867	3.5821	2.0646	2.78858	2.43521	2.60461	3.54051	3.29814	2.09993	2.5309	2.21994	3.61812
SRP9	1.34047	1.21523	1.16442	1.16662	1.48516	1.56162	1.5821	1.38209	1.30947	1.38115	1.40203	1.42744
UBE2A	0.52478	0.450388	0.503375	0.39034	3.1124	0.757201	0.797639	0.646142	1.02666		0.632018	1.14541
PCYT1A	0.953285	1.30446	1.25328	1.29553	3.24454	2.78147	2.30541	1.75427	2.13789	1.86214	2.13542	2.14962
AARS1	1.83433	1.67844	1.82011	1.96525	2.9056	2.94598	2.87112	2.9851	2.55827	2.85793	2.37384	2.50641
CARS1	2.35979	2.18814	2.36135	3.11967	3.81925	3.13377	3.14797	4.02217	3.31731	3.11058	3.38444	3.505
HARS2	2.72431	2.60191	1.8707	2.24794	3.55408	3.90093	3.33966	2.73508	3.50111	3.09116	3.32251	4.96414
SARS1	4.70257	3.64384	3.06679	3.52507	4.78272	5.21315	4.45974	6.56822	3.5203	3.86329	4.28408	3.61184
PPM1F	3.33837	3.52491	2.9165	3.14952	6.44688	4.17206	8.35657	6.15899	4.2165	7.10962	3.40683	4.55995
HOXA1					2.83517	2.47028	1.62626			1.25632	1.48614	1.8576
MAN2A2	2.04817	1.47135	1.83044	1.47692	3.43257	3.47286	3.52196	2.27918	2.38091	2.18174	1.49414	2.71776
PRIM1			1.05703	0.981807								0.324941
PRIM2	1.40972	1.17484	0.960564	1.31773	3.33646	6.95271	4.40683	4.2149	1.66369	2.19444	2.23294	1.53165
CSNK1E	0.59317	0.7288	0.641902	0.694998	0.77956	0.804979	0.823371	0.709458	0.77516	0.723089	0.842083	0.690812
CTCF	1.83125	1.52893	1.43415	1.61194	2.76273	3.40774	3.47214	2.32466	1.50254	1.99116	2.04754	2.01828
PSMB3	2.9408	5.44477	4.24486	3.40344	6.30251	6.41128	6.41014	5.90518	5.35127	5.93488	12.3134	5.931
PSMB2	3.74399	3.50055	3.20118	3.09695	8.18983	7.12458	6.22245	6.82356	8.36346	5.33646	6.41985	4.58013
MCM2	1.62775	1.65043	1.56981	1.79104	10.6151	10.5573	12.8071	10.0445	2.66447	2.75946	3.00549	2.71372
ACADVL	3.70706	3.32818	3.64277	3.90053	6.87206	7.68756	8.35947	8.01913	6.28333	6.49614	6.0674	5.31009
YLPM1	2.22822	2.26359	2.07671	2.93214	3.27481	3.11157	3.92914	3.68178	2.59171	3.44017	3.13034	5.09887
ACOT2			1.08514	1.05676
VPS41	0.929251	1.11599	0.943664	0.985689	1.44839	1.38072	1.45789	1.25963	1.47955	0.957565	1.42028	1.21117
TMED10	3.03345	5.70856	2.91119	3.45579	6.88029	5.72359	5.89093	10.4408	7.4169	4.54621	5.01206	6.62122
RBM25	2.28969	2.29464	2.38003	2.35533	4.47249	4.09873	5.48849	3.2364	3.38389	3.19707	3.65435	3.50415
NUMB	0.994028	1.06221	1.20551	1.12855	1.2876	1.88342	1.80274	1.77549	1.04379	2.32134	1.39924	1.46733
CLK3	1.53345	1.23862	1.6356	1.49529	2.77674	2.2903	2.32902	1.68182	2.37573	1.81598	1.87584	2.25633
PSEN1	1.13286				2.30386	2.62835	3.06691		2.33737	3.38903	0.90826
EIF2B2	2.51312	2.45781	2.5969	2.71142	4.96212	5.62272	4.57595	5.07609	4.8534	3.87146	3.58676	3.67228
HINT1	2.3803	3.27803	3.06357	4.50256	5.911	6.2807	7.76263	8.5403	6.03824	6.08445	10.1447	6.94326
NUP153	1.23487	1.15397	1.11862	0.9769	1.22844	1.42111	1.864	1.20093	1.11567	2.26211	1.19041	1.24857
RANBP2	1.51099	1.40128	1.71578	1.50224	2.57575	2.52828	2.57921	2.12638	2.20035	2.32307	1.90018	2.12475
RGS3	2.17855	2.15523	3.09513	1.9193	2.05151	1.67285	2.42685	1.90066	2.10149	2.07665	2.83452	2.14269
RGS7	1.87332	1.85979	2.12802	1.94498	2.87044	2.53391	1.94788	1.55876	1.67284	1.32468	1.32464	1.41766
TSC2	1.60957	1.268	1.40449	1.54312	1.75485	1.63152	1.87732	1.69082	1.57164	1.59029	1.77608	1.4812
NDUFV1	1.72958	1.98101	2.08709	2.0381	3.30397	2.75555	3.41735	3.19923	2.7841	2.37407	2.27611	2.8543
GSK3A	4.55253	1.79963	1.56215	1.6087	5.02968	2.42207	2.52927	1.97231	2.35356	2.13557	2.42249	2.12489
GSK3B	1.38404	1.43723	1.26934	1.93692	2.10781	2.05597	2.62841	2.3701	1.68589	2.04189	2.02678	1.91287
STK19				1.2003
TAF6	1.16292	1.34219	1.09839	1.73802	3.85676	1.82695	2.0991	4.22515	1.52576	1.7066	3.08703	3.30461
SULT1E1	1.61523	0.959779	0.919153	0.799786	2.79125	12.804	0.701909	2.43136	7.46112	12.8628	15.2646	9.82694
NT5C2	3.10503	4.12676	4.27787	4.3158	4.7621	4.02701	4.35346	3.91282	4.14237	3.23039	3.40221	3.68353
SEPHS1	3.46873	3.93998	4.5953	3.67553	6.43432	11.08	10.7535	10.4318	6.58917	6.41732	7.7924	8.11555
GMPS	1.93066	2.10132	1.81208	2.26677	5.675	5.57598	6.13949	7.39536	3.60903	4.42483	4.54565	3.67872
LIG3	2.47797	2.56339	2.11368	2.1046	5.03316	5.35734	5.33889	6.55869	5.36561	4.49867	3.70567	4.69034
LIG4	2.66876	2.52539	2.16604	1.87155	3.03566	2.74446	3.82393	2.57954	3.76501	3.45662	2.91555	3.18051
CDKN1C	0.486645	0.579232	0.576405	0.575401	0.713219	0.970678	0.757763		0.771576	0.625791		0.623225
MRE11	3.61068	3.83332	3.53511	3.39088	8.82596	14.8658	14.3442	11.1977	6.97953	13.2157	9.08611	6.18868
GNAQ	2.75392	2.34064	2.14696	2.30785	3.05738	2.85337	2.55511	2.9121	3.0898	2.85083	2.72189	2.45109
GNG4	1.72258	1.50731	1.51733	1.47672	1.72288	1.57387	1.74172	1.38933	1.62207	1.91043	1.81375	1.81943
GNG10	0.803486	1.18058
IDH3A	3.55975	3.34161	4.2046	3.81819	8.99757	7.22635	11.0507	5.90975	5.52791	9.5682	5.6328	6.06009
MNX1	1.39679			1.82308	0.898479	1.10118	0.808868	1.07975	0.685157		1.21555	0.573755
MMP14	0.512989	1.04316	0.701471	0.751389	1.66467	6.85919	6.8329	7.87318	1.65807	3.40782	3.7882	1.63398
PPOX	4.36204	4.04187	4.06379	3.4754	5.68564	8.79668	8.53567	5.08806	5.65358	5.96183	6.93048	5.79058
GDI2	3.25581	3.0562	3.11119	3.54431	4.6987	5.12385	4.58189	5.0814	4.21399	4.19235	4.30827	4.19664
EMD	1.99202	2.01072	4.77227	2.17724	5.40404	9.50336	3.59197	4.45199	3.31174	3.42738	3.2136	5.74573
GATM		1.93549	1.79525	3.21685	2.67898		1.96831		3.05307			3.2015
SERPINB8	2.35298	3.4722	2.5519	2.17683	3.88536	4.35515	5.9157	3.62403	4.0286	3.32172	2.72258	2.50763
SERPINB9	7.3061	5.961	5.58911	8.84141	11.648	10.4559	10.498	9.49504	5.03772	5.18999	4.99093	5.93607
SERPINH1	1.61016	1.68224	1.62587	1.73723	4.70679	4.53998	4.74962	4.02027	2.50407	2.7086	2.66799	2.74137
CSRP3	3.56287	2.95693	4.36511	4.38313			1.73221
PDLIM4	1.05381	1.37581	1.23758	1.54517	1.96662	2.1092	1.89413	1.63458	2.39879	1.27342	1.16613	1.53433
ST13	2.09663	2.13889	2.27861	2.17727	3.4315	3.3201	3.2989	3.48568	3.60254	3.24973	2.96777	2.84899
PEX5	2.1429	0.966337	0.88469	0.826524	1.2413	1.15749	0.949113	1.00416	1.06491	1.12024	0.88229	0.875952
VASP	1.77369	1.5493	1.47675	1.57305	3.41444	4.69105	3.77984	5.50858	2.65883	3.25103	2.78658	3.03019
DNM2	2.13584	2.15462	2.129	2.90336	3.62874	4.19428	4.2119	3.13601	3.36856	2.96844	2.75456	2.77279
[truncated: 4,941 more rows]
