# Supplementary material for: UBQLN2 links proteotoxicity with lipid metabolism in neurodegeneration
Source: Nat Neurosci. 2026 Mar 30;29(4):782–95. doi: 10.1038/s41593-026-02226-y (PMC13058728; doi:10.1038/s41593-026-02226-y)
Supplement: Supplementary file 4 — Significantly enriched signal pathways in mutant iMNs under CM and GS revealed by GSEA of proteomic half-lives. [file 41593_2026_2226_MOESM4_ESM.xlsx]

## Sheet: Read me
Supplementary Table 2. Significantly enriched signal pathways in mutant iMNs revealed by Gene set enrichment analysis (GSEA) of proteomic half-lives under CM or GS.
Description	The proteomic halflives of iMNs under CM and GS were used for GSEA and significantly (p<0.05) enriched signal pathways in mutant iMNs under both conditions were catergrized.

## Sheet: sig_path_CM
pathway	cm_M8_padj	cm_M8_NES	cm_P2_padj	cm_P2_NES
GOCC_AMINOACYL_TRNA_SYNTHETASE_MULTIENZYME_COMPLEX	0.036774	1.83119	0.0121247	1.9525
GOCC_CATALYTIC_COMPLEX	0.0141391	1.47482	0.0118211	1.35268
GOCC_CATALYTIC_STEP_2_SPLICEOSOME	0.0141391	1.81588	0.0118211	1.99468
GOCC_CELL_SUBSTRATE_JUNCTION	0.0141391	1.43287	0.0118211	1.71026
GOCC_CHAPERONIN_CONTAINING_T_COMPLEX	0.0141391	2.01929	0.012392	2.27372
GOCC_CHROMOSOMAL_REGION	0.0141391	1.46625	0.0118211	1.50671
GOCC_CHROMOSOME_TELOMERIC_REGION	0.0141391	1.57686	0.0118211	1.63616
GOCC_CYTOSOLIC_LARGE_RIBOSOMAL_SUBUNIT	0.0141391	2.19719	0.0118211	1.86337
GOCC_CYTOSOLIC_RIBOSOME	0.0141391	2.15152	0.0118211	2.14163
GOCC_CYTOSOLIC_SMALL_RIBOSOMAL_SUBUNIT	0.0141391	2.02524	0.0118211	2.28156
GOCC_ENDOPEPTIDASE_COMPLEX	0.0141391	1.75942	0.0118211	1.65329
GOCC_EUKARYOTIC_48S_PREINITIATION_COMPLEX	0.0280668	1.82278	0.047743	1.75849
GOCC_EUKARYOTIC_TRANSLATION_INITIATION_FACTOR_3_COMPLEX_EIF3M	0.0141391	1.94766	0.0124838	2.01855
GOCC_FICOLIN_1_RICH_GRANULE	0.0141391	1.70571	0.0118211	1.74174
GOCC_FICOLIN_1_RICH_GRANULE_LUMEN	0.0141391	1.83918	0.0118211	1.84431
GOCC_LARGE_RIBOSOMAL_SUBUNIT	0.0141391	1.93012	0.0118211	1.67806
GOCC_METHYLOSOME	0.0430019	1.82262	0.026383	1.87412
GOCC_MITOCHONDRIAL_MATRIX	0.0141391	1.53471	0.0118211	1.33158
GOCC_MITOCHONDRION	0.0141391	1.30267	0.0293442	1.2161
GOCC_NUCLEAR_BODY	0.0202191	1.28703	0.0118211	1.38029
GOCC_NUCLEAR_PORE	0.0280668	1.5988	0.0118211	1.60653
GOCC_NUCLEAR_PROTEIN_CONTAINING_COMPLEX	0.0141391	1.45041	0.0118211	1.38486
GOCC_NUCLEAR_SPECK	0.0202191	1.38041	0.0118211	1.4917
GOCC_NUCLEOLUS	0.0141391	1.56966	0.0118211	1.50442
GOCC_PEPTIDASE_COMPLEX	0.0141391	1.70729	0.0253557	1.48834
GOCC_PIGMENT_GRANULE	0.0340531	1.49259	0.0118211	1.81815
GOCC_POLYSOME	0.0141391	1.76305	0.0118211	1.76294
GOCC_PRERIBOSOME	0.0141391	1.9004	0.0118211	1.75545
GOCC_PROTEASOME_ACCESSORY_COMPLEX	0.0141391	2.02103	0.0188303	1.91884
GOCC_PROTEASOME_COMPLEX	0.0141391	1.86887	0.0118211	1.73059
GOCC_PROTEASOME_REGULATORY_PARTICLE	0.0141391	1.91506	0.0370063	1.78089
GOCC_PROTEIN_FOLDING_CHAPERONE_COMPLEX	0.0437181	1.63307	0.0188303	1.75052
GOCC_RIBONUCLEOPROTEIN_COMPLEX	0.0141391	1.82511	0.0118211	1.9517
GOCC_RIBONUCLEOPROTEIN_GRANULE	0.0404381	1.37266	0.0188303	1.43045
GOCC_RIBOSOMAL_SUBUNIT	0.0141391	1.96711	0.0118211	1.85815
GOCC_RIBOSOME	0.0141391	1.86426	0.0118211	1.84626
GOCC_SECRETORY_GRANULE	0.0340531	1.2603	0.0118211	1.43836
GOCC_SMALL_RIBOSOMAL_SUBUNIT	0.0141391	1.82851	0.0118211	1.92269
GOCC_SMALL_SUBUNIT_PROCESSOME	0.0141391	2.01251	0.0118211	1.62127
GOCC_SPLICEOSOMAL_COMPLEX	0.0141391	1.65863	0.0118211	1.9281
GOCC_U2_TYPE_SPLICEOSOMAL_COMPLEX	0.0202191	1.53137	0.0118211	1.8826
GOCC_VESICLE_LUMEN	0.0141391	1.57573	0.0118211	1.76208
GOCC_ZONA_PELLUCIDA_RECEPTOR_COMPLEX	0.0142009	1.94348	0.0128174	1.98714
GOMF_ADENYL_NUCLEOTIDE_BINDING	0.0379138	1.29619	0.0362637	1.25958
GOMF_ATP_DEPENDENT_ACTIVITY	0.0379138	1.58966	0.0362637	1.58076
GOMF_ATP_DEPENDENT_ACTIVITY_ACTING_ON_RNA	0.0379138	1.85717	0.0362637	1.83586
GOMF_ATP_HYDROLYSIS_ACTIVITY	0.0379138	1.65685	0.0362637	1.60638
GOMF_CATALYTIC_ACTIVITY_ACTING_ON_A_NUCLEIC_ACID	0.0379138	1.44242	0.0362637	1.34647
GOMF_CATALYTIC_ACTIVITY_ACTING_ON_RNA	0.0379138	1.48015	0.0449391	1.44405
GOMF_DNA_HELICASE_ACTIVITY	0.0379138	1.92176	0.0362637	1.83669
GOMF_HELICASE_ACTIVITY	0.0379138	1.82752	0.0449391	1.60948
GOMF_HYDROLASE_ACTIVITY_ACTING_ON_ACID_ANHYDRIDES	0.0379138	1.37408	0.0362637	1.42993
GOMF_LIGASE_ACTIVITY	0.0379138	1.57052	0.0449391	1.58506
GOMF_MHC_CLASS_II_PROTEIN_COMPLEX_BINDING	0.0385345	2.30502	0.0362637	2.01069
GOMF_MHC_PROTEIN_COMPLEX_BINDING	0.0385345	2.35607	0.0362637	2.06692
GOMF_MRNA_BINDING	0.0379138	1.59078	0.0362637	1.69157
GOMF_PURINE_NUCLEOTIDE_BINDING	0.0379138	1.26805	0.0362637	1.23031
GOMF_STRUCTURAL_CONSTITUENT_OF_RIBOSOME	0.0379138	2.02201	0.0362637	1.99499
GOMF_STRUCTURAL_MOLECULE_ACTIVITY	0.0379138	1.58582	0.0362637	1.70741
GOMF_TRANSLATION_REGULATOR_ACTIVITY	0.0379138	1.5364	0.0362637	1.72421
HALLMARK_ADIPOGENESIS	0.0122439	1.39091	0.0156172	1.42646
HALLMARK_ALLOGRAFT_REJECTION	0.00735736	1.64308	0.025113	1.60624
HALLMARK_E2F_TARGETS	0.00272086	1.62091	0.0049975	1.63686
HALLMARK_FATTY_ACID_METABOLISM	0.00272086	1.51228	0.00832917	1.51658
HALLMARK_G2M_CHECKPOINT	0.00272086	1.57736	0.0365202	1.35222
HALLMARK_GLYCOLYSIS	0.00272086	1.53276	0.0142786	1.44882
HALLMARK_MTORC1_SIGNALING	0.00272086	1.59359	0.0049975	1.77035
HALLMARK_MYC_TARGETS_V1	0.00272086	2.05743	0.0049975	2.29618
HALLMARK_MYC_TARGETS_V2	0.00272086	1.81048	0.0271104	1.52758
HALLMARK_OXIDATIVE_PHOSPHORYLATION	0.00272086	1.52969	0.0049975	1.45529
HALLMARK_UNFOLDED_PROTEIN_RESPONSE	0.00272086	1.65945	0.0049975	1.6891
HALLMARK_XENOBIOTIC_METABOLISM	0.0122439	1.41323	0.0271104	1.45594
REACTOME_2_LTR_CIRCLE_FORMATION	0.0160635	1.86003	0.0409485	1.78417
REACTOME_ABC_FAMILY_PROTEINS_MEDIATED_TRANSPORT	0.00549277	1.85605	0.00717183	1.76915
REACTOME_ABC_TRANSPORTER_DISORDERS	0.00549277	1.85617	0.00717183	1.76656
REACTOME_ACTIVATION_OF_ATR_IN_RESPONSE_TO_REPLICATION_STRESS	0.00549277	1.74563	0.0234891	1.75923
REACTOME_ACTIVATION_OF_THE_MRNA_UPON_BINDING_OF_THE_CAP_BINDING_COMPLEX_AND_EIFS_AND_SUBSEQUENT_BINDING_TO_43S	0.00549277	2.00749	0.00717183	2.34743
REACTOME_ANTIGEN_PROCESSING_CROSS_PRESENTATION	0.00549277	1.86591	0.0232276	1.53966
REACTOME_ANTIVIRAL_MECHANISM_BY_IFN_STIMULATED_GENES	0.00549277	1.69083	0.00717183	1.69941
REACTOME_APC_C_CDH1_MEDIATED_DEGRADATION_OF_CDC20_AND_OTHER_APC_C_CDH1_TARGETED_PROTEINS_IN_LATE_MITOSIS_EARLY_G1	0.00549277	1.80002	0.0115186	1.65834
REACTOME_APC_C_MEDIATED_DEGRADATION_OF_CELL_CYCLE_PROTEINS	0.00549277	1.71283	0.00717183	1.6407
REACTOME_APOPTOSIS	0.00549277	1.43086	0.0115186	1.61415
REACTOME_ASYMMETRIC_LOCALIZATION_OF_PCP_PROTEINS	0.00549277	1.90158	0.0156476	1.65333
REACTOME_ATTENUATION_PHASE	0.0422148	1.6336	0.049344	1.69658
REACTOME_AUF1_HNRNP_D0_BINDS_AND_DESTABILIZES_MRNA	0.00549277	1.94141	0.00717183	1.91468
REACTOME_BASE_EXCISION_REPAIR	0.0141266	1.67604	0.0297872	1.6164
REACTOME_BETA_CATENIN_INDEPENDENT_WNT_SIGNALING	0.00549277	1.55138	0.0297872	1.4654
REACTOME_CELL_CYCLE	0.00549277	1.48439	0.00717183	1.54759
REACTOME_CELL_CYCLE_CHECKPOINTS	0.00549277	1.74174	0.00717183	1.86775
REACTOME_CELL_CYCLE_MITOTIC	0.00549277	1.54593	0.00717183	1.57524
REACTOME_CELLULAR_RESPONSE_TO_CHEMICAL_STRESS	0.00549277	1.58731	0.0156476	1.47019
REACTOME_CELLULAR_RESPONSE_TO_HYPOXIA	0.00549277	1.81244	0.0115186	1.65663
REACTOME_CELLULAR_RESPONSE_TO_STARVATION	0.00549277	1.9221	0.00717183	1.89472
REACTOME_CELLULAR_RESPONSES_TO_STIMULI	0.00549277	1.6629	0.00717183	1.6837
REACTOME_CHROMOSOME_MAINTENANCE	0.0442105	1.45222	0.0266274	1.55717
REACTOME_CHYLOMICRON_ASSEMBLY	0.0323961	1.65813	0.0249522	1.71115
REACTOME_CLEC7A_DECTIN_1_SIGNALING	0.00549277	1.59413	0.0266274	1.51816
REACTOME_COOPERATION_OF_PDCL_PHLP1_AND_TRIC_CCT_IN_G_PROTEIN_BETA_FOLDING	0.00549277	1.88089	0.0115692	1.8399
REACTOME_COOPERATION_OF_PREFOLDIN_AND_TRIC_CCT_IN_ACTIN_AND_TUBULIN_FOLDING	0.00997439	1.75762	0.0156476	1.75994
REACTOME_CROSS_PRESENTATION_OF_SOLUBLE_EXOGENOUS_ANTIGENS_ENDOSOMES	0.00549277	1.99591	0.0115186	1.72303
REACTOME_CYCLIN_A_CDK2_ASSOCIATED_EVENTS_AT_S_PHASE_ENTRY	0.00549277	1.84381	0.00717183	1.84115
REACTOME_CYTOKINE_SIGNALING_IN_IMMUNE_SYSTEM	0.00549277	1.43169	0.00717183	1.44771
REACTOME_CYTOSOLIC_TRNA_AMINOACYLATION	0.00549277	1.92019	0.00717183	1.99984
REACTOME_DECTIN_1_MEDIATED_NONCANONICAL_NF_KB_SIGNALING	0.00549277	1.81275	0.00717183	1.70862
REACTOME_DEFECTIVE_CFTR_CAUSES_CYSTIC_FIBROSIS	0.00549277	1.90628	0.00717183	1.77004
REACTOME_DEGRADATION_OF_AXIN	0.00549277	1.99869	0.00717183	1.79268
REACTOME_DEGRADATION_OF_BETA_CATENIN_BY_THE_DESTRUCTION_COMPLEX	0.00549277	1.79517	0.00717183	1.61759
REACTOME_DEGRADATION_OF_DVL	0.00549277	1.9217	0.0115186	1.68591
REACTOME_DEGRADATION_OF_GLI1_BY_THE_PROTEASOME	0.00549277	1.95032	0.00717183	1.81724
REACTOME_DEPOSITION_OF_NEW_CENPA_CONTAINING_NUCLEOSOMES_AT_THE_CENTROMERE	0.0464986	1.63122	0.00734217	2.18025
REACTOME_DEUBIQUITINATION	0.0182366	1.37767	0.0232276	1.41173
REACTOME_DEVELOPMENTAL_BIOLOGY	0.00549277	1.3389	0.00717183	1.33613
REACTOME_DISORDERS_OF_TRANSMEMBRANE_TRANSPORTERS	0.00549277	1.6007	0.00717183	1.75357
REACTOME_DNA_DAMAGE_BYPASS	0.00997439	1.69289	0.0297872	1.7066
REACTOME_DNA_DOUBLE_STRAND_BREAK_REPAIR	0.00997439	1.52029	0.00717183	1.66571
REACTOME_DNA_REPAIR	0.00549277	1.56066	0.00717183	1.7153
REACTOME_DNA_REPLICATION	0.00549277	1.80742	0.00717183	1.76039
REACTOME_DNA_REPLICATION_PRE_INITIATION	0.00549277	1.85159	0.00717183	1.76222
REACTOME_DOWNSTREAM_SIGNALING_EVENTS_OF_B_CELL_RECEPTOR_BCR	0.00549277	1.62222	0.0115186	1.67484
REACTOME_DUAL_INCISION_IN_TC_NER	0.0255942	1.55219	0.00717183	1.71572
REACTOME_EUKARYOTIC_TRANSLATION_ELONGATION	0.00549277	2.17699	0.00717183	2.22671
REACTOME_EUKARYOTIC_TRANSLATION_INITIATION	0.00549277	2.14427	0.00717183	2.22143
REACTOME_EXPORT_OF_VIRAL_RIBONUCLEOPROTEINS_FROM_NUCLEUS	0.0354367	1.57355	0.0297872	1.6902
REACTOME_FCERI_MEDIATED_NF_KB_ACTIVATION	0.00549277	1.6627	0.0115186	1.63378
REACTOME_FOLDING_OF_ACTIN_BY_CCT_TRIC	0.00595963	2.08114	0.00763285	2.0972
REACTOME_FORMATION_OF_PARAXIAL_MESODERM	0.00549277	1.92638	0.00717183	1.81395
REACTOME_FORMATION_OF_TC_NER_PRE_INCISION_COMPLEX	0.0182366	1.64151	0.0115186	1.70883
REACTOME_FORMATION_OF_TUBULIN_FOLDING_INTERMEDIATES_BY_CCT_TRIC	0.0226808	1.72803	0.00719225	2.111
REACTOME_G1_S_DNA_DAMAGE_CHECKPOINTS	0.00549277	1.9007	0.00717183	1.70521
REACTOME_G2_M_CHECKPOINTS	0.00549277	1.87307	0.00717183	1.96747
REACTOME_GASTRULATION	0.00549277	1.79494	0.0232276	1.56895
REACTOME_GENE_SILENCING_BY_RNA	0.00549277	1.58299	0.00717183	1.73814
REACTOME_GLOBAL_GENOME_NUCLEOTIDE_EXCISION_REPAIR_GG_NER	0.00549277	1.93231	0.0195556	1.60723
REACTOME_GLUCONEOGENESIS	0.0226808	1.66893	0.0156476	1.76211
REACTOME_GLUCOSE_METABOLISM	0.00549277	1.58488	0.00717183	1.69933
REACTOME_GLYCOLYSIS	0.00549277	1.5904	0.00717183	1.72536
REACTOME_HCMV_EARLY_EVENTS	0.00997439	1.5128	0.00717183	1.60442
REACTOME_HEDGEHOG_LIGAND_BIOGENESIS	0.00549277	1.90637	0.00717183	1.7423
REACTOME_HEDGEHOG_OFF_STATE	0.00549277	1.72232	0.00717183	1.67268
REACTOME_HEDGEHOG_ON_STATE	0.00549277	1.86254	0.00717183	1.67172
REACTOME_HIV_INFECTION	0.00549277	1.5056	0.0156476	1.46988
REACTOME_HOST_INTERACTIONS_OF_HIV_FACTORS	0.00549277	1.75301	0.00717183	1.7597
REACTOME_HSF1_ACTIVATION	0.00549277	1.76369	0.0402482	1.6443
REACTOME_INFECTIOUS_DISEASE	0.00549277	1.59718	0.00717183	1.65826
REACTOME_INFLUENZA_INFECTION	0.00549277	1.98068	0.00717183	2.15899
REACTOME_INNATE_IMMUNE_SYSTEM	0.00549277	1.35207	0.00717183	1.45589
REACTOME_INTERACTIONS_OF_REV_WITH_HOST_CELLULAR_PROTEINS	0.0255942	1.57762	0.00717183	1.73472
REACTOME_INTERFERON_SIGNALING	0.00549277	1.58093	0.00717183	1.55287
REACTOME_INTERLEUKIN_1_FAMILY_SIGNALING	0.00549277	1.55901	0.0115186	1.5384
REACTOME_INTERLEUKIN_1_SIGNALING	0.00549277	1.63559	0.0195556	1.53068
REACTOME_ISG15_ANTIVIRAL_MECHANISM	0.00549277	1.56603	0.0115186	1.66029
REACTOME_KEAP1_NFE2L2_PATHWAY	0.00549277	1.80343	0.00717183	1.7176
REACTOME_M_PHASE	0.00549277	1.52774	0.00717183	1.56533
REACTOME_MAPK_FAMILY_SIGNALING_CASCADES	0.00997439	1.38507	0.0232276	1.42792
REACTOME_MAPK6_MAPK4_SIGNALING	0.00549277	1.88922	0.00717183	1.791
REACTOME_METABOLISM_OF_AMINO_ACIDS_AND_DERIVATIVES	0.00549277	2.00721	0.00717183	1.86493
REACTOME_METABOLISM_OF_CARBOHYDRATES	0.00549277	1.4394	0.0115186	1.49569
REACTOME_METABOLISM_OF_NUCLEOTIDES	0.00549277	1.56134	0.0156476	1.53986
REACTOME_METABOLISM_OF_POLYAMINES	0.00549277	1.89246	0.0115186	1.7273
REACTOME_METABOLISM_OF_RNA	0.00549277	1.87053	0.00717183	1.94873
REACTOME_MITOTIC_G1_PHASE_AND_G1_S_TRANSITION	0.00549277	1.69574	0.00717183	1.7684
REACTOME_MITOTIC_G2_G2_M_PHASES	0.00549277	1.66078	0.0115186	1.57588
REACTOME_MITOTIC_METAPHASE_AND_ANAPHASE	0.00549277	1.73041	0.00717183	1.68572
REACTOME_MITOTIC_PROMETAPHASE	0.00549277	1.42885	0.0115186	1.50235
REACTOME_MITOTIC_PROPHASE	0.0472356	1.41612	0.0115186	1.61047
REACTOME_MITOTIC_SPINDLE_CHECKPOINT	0.0141266	1.49196	0.0369142	1.51615
REACTOME_MRNA_SPLICING	0.00549277	1.61117	0.00717183	1.88427
REACTOME_MRNA_SPLICING_MINOR_PATHWAY	0.0225255	1.61627	0.0266274	1.60327
REACTOME_NEDDYLATION	0.00549277	1.6425	0.0156476	1.46674
REACTOME_NEGATIVE_REGULATION_OF_NOTCH4_SIGNALING	0.00549277	1.95269	0.00717183	1.82276
REACTOME_NERVOUS_SYSTEM_DEVELOPMENT	0.00549277	1.55237	0.00717183	1.45477
REACTOME_NEUTROPHIL_DEGRANULATION	0.00549277	1.42448	0.00717183	1.63665
REACTOME_NONSENSE_MEDIATED_DECAY_NMD	0.00549277	2.09117	0.00717183	2.12421
REACTOME_NS1_MEDIATED_EFFECTS_ON_HOST_PATHWAYS	0.0255942	1.61207	0.0115186	1.69442
REACTOME_NUCLEAR_EVENTS_MEDIATED_BY_NFE2L2	0.00549277	1.90657	0.00717183	1.84597
REACTOME_NUCLEAR_IMPORT_OF_REV_PROTEIN	0.0255942	1.60423	0.0156476	1.75022
REACTOME_NUCLEAR_PORE_COMPLEX_NPC_DISASSEMBLY	0.0354367	1.55827	0.0419358	1.64814
REACTOME_NUCLEOTIDE_BIOSYNTHESIS	0.0145816	1.85366	0.00732458	1.98732
REACTOME_NUCLEOTIDE_EXCISION_REPAIR	0.00549277	1.81519	0.00717183	1.6755
REACTOME_ORC1_REMOVAL_FROM_CHROMATIN	0.00549277	1.96387	0.00717183	1.89128
REACTOME_PCP_CE_PATHWAY	0.00549277	1.8162	0.0156476	1.56468
REACTOME_PKR_MEDIATED_SIGNALING	0.00549277	1.69863	0.0448526	1.53729
REACTOME_PLASMA_LIPOPROTEIN_ASSEMBLY	0.00633567	2.0374	0.04958	1.73624
REACTOME_POST_TRANSLATIONAL_PROTEIN_MODIFICATION	0.00549277	1.32498	0.0115186	1.25027
REACTOME_POSTMITOTIC_NUCLEAR_PORE_COMPLEX_NPC_REFORMATION	0.0323961	1.62161	0.033474	1.70835
REACTOME_PROCESSING_OF_CAPPED_INTRON_CONTAINING_PRE_MRNA	0.00549277	1.64878	0.00717183	1.87012
REACTOME_PROCESSING_OF_CAPPED_INTRONLESS_PRE_MRNA	0.0323961	1.6237	0.0232911	1.76198
REACTOME_PROGRAMMED_CELL_DEATH	0.00549277	1.47845	0.00717183	1.54131
REACTOME_PURINE_RIBONUCLEOSIDE_MONOPHOSPHATE_BIOSYNTHESIS	0.0105124	1.94835	0.0206094	1.84104
REACTOME_RECOGNITION_OF_DNA_DAMAGE_BY_PCNA_CONTAINING_REPLICATION_COMPLEX	0.00549277	1.87123	0.0198225	1.77691
REACTOME_REGULATION_OF_COMMISSURAL_AXON_PATHFINDING_BY_SLIT_AND_ROBO	0.0295318	-2.09487	0.0297872	-2.47436
REACTOME_REGULATION_OF_EXPRESSION_OF_SLITS_AND_ROBOS	0.00549277	2.14378	0.00717183	2.09312
REACTOME_REGULATION_OF_MRNA_STABILITY_BY_PROTEINS_THAT_BIND_AU_RICH_ELEMENTS	0.00549277	1.7327	0.00717183	1.76618
REACTOME_REGULATION_OF_PTEN_STABILITY_AND_ACTIVITY	0.00549277	1.91291	0.0156476	1.62602
REACTOME_REGULATION_OF_RAS_BY_GAPS	0.00549277	1.77906	0.00717183	1.72708
REACTOME_REGULATION_OF_RUNX2_EXPRESSION_AND_ACTIVITY	0.00549277	1.92259	0.00717183	1.8718
REACTOME_REGULATION_OF_RUNX3_EXPRESSION_AND_ACTIVITY	0.00549277	1.96666	0.00717183	1.84245
REACTOME_RESOLUTION_OF_SISTER_CHROMATID_COHESION	0.00549277	1.55127	0.00717183	1.71986
REACTOME_RESPONSE_OF_EIF2AK4_GCN2_TO_AMINO_ACID_DEFICIENCY	0.00549277	2.14863	0.00717183	2.23307
REACTOME_RHO_GTPASE_EFFECTORS	0.0323961	1.30679	0.0333307	1.3374
REACTOME_RHO_GTPASES_ACTIVATE_FORMINS	0.00549277	1.49069	0.0195556	1.52994
REACTOME_RHOBTB_GTPASE_CYCLE	0.0255942	1.62812	0.0297872	1.69139
REACTOME_RHOBTB2_GTPASE_CYCLE	0.0418527	1.58734	0.0402482	1.66826
REACTOME_RNA_POLYMERASE_II_TRANSCRIPTION_TERMINATION	0.00549277	1.66029	0.00717183	1.92382
REACTOME_RRNA_PROCESSING	0.00549277	2.03968	0.00717183	1.94285
REACTOME_RUNX1_REGULATES_TRANSCRIPTION_OF_GENES_INVOLVED_IN_DIFFERENTIATION_OF_HSCS	0.00549277	1.90385	0.00717183	1.84474
REACTOME_S_PHASE	0.00549277	1.69644	0.00717183	1.7279
REACTOME_SARS_COV_1_HOST_INTERACTIONS	0.00549277	1.83629	0.00717183	2.06345
REACTOME_SARS_COV_1_INFECTION	0.00549277	1.69651	0.00717183	1.92727
REACTOME_SARS_COV_1_MODULATES_HOST_TRANSLATION_MACHINERY	0.00549277	2.03628	0.00717183	2.29699
REACTOME_SARS_COV_2_ACTIVATES_MODULATES_INNATE_AND_ADAPTIVE_IMMUNE_RESPONSES	0.00549277	1.59436	0.00717183	1.62834
REACTOME_SARS_COV_2_HOST_INTERACTIONS	0.00549277	1.70152	0.00717183	1.95938
REACTOME_SARS_COV_2_INFECTION	0.00549277	1.59459	0.00717183	1.79692
REACTOME_SARS_COV_2_MODULATES_HOST_TRANSLATION_MACHINERY	0.00549277	1.93402	0.00717183	2.16055
REACTOME_SARS_COV_INFECTIONS	0.00549277	1.52467	0.00717183	1.67974
REACTOME_SCF_BETA_TRCP_MEDIATED_DEGRADATION_OF_EMI1	0.00549277	1.94765	0.00717183	1.80697
REACTOME_SCF_SKP2_MEDIATED_DEGRADATION_OF_P27_P21	0.00549277	1.86904	0.00717183	1.80313
REACTOME_SELENOAMINO_ACID_METABOLISM	0.00549277	2.19981	0.00717183	2.14386
REACTOME_SEPARATION_OF_SISTER_CHROMATIDS	0.00549277	1.72306	0.00717183	1.78505
REACTOME_SIGNALING_BY_HEDGEHOG	0.00549277	1.64435	0.00717183	1.55138
REACTOME_SIGNALING_BY_INTERLEUKINS	0.0141266	1.36729	0.0156476	1.43462
REACTOME_SIGNALING_BY_NOTCH4	0.00549277	1.88489	0.00717183	1.71196
REACTOME_SIGNALING_BY_ROBO_RECEPTORS	0.00549277	1.96796	0.00717183	1.90025
REACTOME_SIGNALING_BY_THE_B_CELL_RECEPTOR_BCR	0.00997439	1.50025	0.0195556	1.57645
REACTOME_SNRNP_ASSEMBLY	0.00549277	1.58412	0.0156476	1.59154
REACTOME_SOMITOGENESIS	0.00549277	2.0026	0.00717183	1.82911
REACTOME_SRP_DEPENDENT_COTRANSLATIONAL_PROTEIN_TARGETING_TO_MEMBRANE	0.00549277	2.10023	0.00717183	2.13481
REACTOME_STABILIZATION_OF_P53	0.00549277	1.99485	0.0115186	1.75948
REACTOME_SUMOYLATION	0.00997439	1.46354	0.0297872	1.44846
REACTOME_SUMOYLATION_OF_DNA_REPLICATION_PROTEINS	0.0293294	1.55011	0.0115186	1.74201
REACTOME_SWITCHING_OF_ORIGINS_TO_A_POST_REPLICATIVE_STATE	0.00549277	1.83269	0.00717183	1.76244
REACTOME_SYNTHESIS_OF_DNA	0.00549277	1.77949	0.00717183	1.71933
REACTOME_THE_ROLE_OF_GTSE1_IN_G2_M_PROGRESSION_AFTER_G2_CHECKPOINT	0.00549277	1.92235	0.00717183	1.83152
REACTOME_TNFR2_NON_CANONICAL_NF_KB_PATHWAY	0.00549277	1.78483	0.00717183	1.72984
REACTOME_TRANSCRIPTION_COUPLED_NUCLEOTIDE_EXCISION_REPAIR_TC_NER	0.00549277	1.73771	0.0115186	1.73499
REACTOME_TRANSCRIPTIONAL_REGULATION_BY_RUNX1	0.00549277	1.51905	0.00717183	1.5715
REACTOME_TRANSCRIPTIONAL_REGULATION_BY_RUNX2	0.00549277	1.61431	0.00717183	1.61118
REACTOME_TRANSCRIPTIONAL_REGULATION_BY_RUNX3	0.00549277	1.87339	0.00717183	1.78954
REACTOME_TRANSCRIPTIONAL_REGULATION_BY_SMALL_RNAS	0.0141266	1.5579	0.00717183	1.73289
REACTOME_TRANSLATION	0.00549277	1.90184	0.00717183	1.99354
REACTOME_TRANSPORT_OF_MATURE_MRNAS_DERIVED_FROM_INTRONLESS_TRANSCRIPTS	0.00997439	1.66986	0.00717183	1.85327
REACTOME_TRANSPORT_OF_MATURE_TRANSCRIPT_TO_CYTOPLASM	0.00549277	1.68067	0.00717183	1.90526
REACTOME_TRANSPORT_OF_THE_SLBP_DEPENDANT_MATURE_MRNA	0.0418527	1.56503	0.0297872	1.67192
REACTOME_TRNA_AMINOACYLATION	0.00549277	1.79613	0.00717183	1.87311
REACTOME_TRNA_PROCESSING	0.00549277	1.63122	0.00717183	1.58357
REACTOME_TRNA_PROCESSING_IN_THE_NUCLEUS	0.00549277	1.71887	0.0115186	1.64737
REACTOME_UB_SPECIFIC_PROCESSING_PROTEASES	0.00549277	1.50498	0.0266274	1.43295
REACTOME_UCH_PROTEINASES	0.00549277	1.89518	0.00717183	1.77783
REACTOME_UNFOLDED_PROTEIN_RESPONSE_UPR	0.00549277	1.62273	0.00717183	1.67122
REACTOME_VIRAL_INFECTION_PATHWAYS	0.00549277	1.62621	0.00717183	1.7388

## Sheet: sig_path_GS
pathway	gs_M8_padj	gs_M8_NES	gs_P2_padj	gs_P2_NES
REACTOME_VIRAL_INFECTION_PATHWAYS	0.0191088	1.44659	0.0112108	1.69686
REACTOME_UNWINDING_OF_DNA	0.0463811	1.68264	0.0205153	1.82892
REACTOME_TRNA_PROCESSING	0.0191088	2.02994	0.0212591	1.68443
REACTOME_TRNA_AMINOACYLATION	0.0191088	1.9781	0.0112108	1.96855
REACTOME_TRANSLATION_OF_SARS_COV_2_STRUCTURAL_PROTEINS	0.0270224	1.88596	0.0112702	2.01996
REACTOME_TRANSLATION	0.0191088	2.05454	0.0112108	2.38474
REACTOME_TRANSCRIPTION_COUPLED_NUCLEOTIDE_EXCISION_REPAIR_TC_NER	0.0355297	1.64314	0.0169328	1.77656
REACTOME_THE_CITRIC_ACID_TCA_CYCLE_AND_RESPIRATORY_ELECTRON_TRANSPORT	0.0191088	1.71463	0.037014	1.53454
REACTOME_SYNTHESIS_OF_DNA	0.0191088	1.79317	0.0112108	1.95961
REACTOME_SWITCHING_OF_ORIGINS_TO_A_POST_REPLICATIVE_STATE	0.0191088	1.77695	0.0112108	2.03934
REACTOME_STABILIZATION_OF_P53	0.0270224	1.72443	0.0112108	2.10025
REACTOME_SRP_DEPENDENT_COTRANSLATIONAL_PROTEIN_TARGETING_TO_MEMBRANE	0.0191088	2.1389	0.0112108	2.44982
REACTOME_SIGNALING_BY_ROBO_RECEPTORS	0.0191088	1.59402	0.0112108	1.8048
REACTOME_SEROTONIN_NEUROTRANSMITTER_RELEASE_CYCLE	0.0334413	-2.09094	0.0224575	-2.28425
REACTOME_SEMAPHORIN_INTERACTIONS	0.042854	-2.80864	0.0288085	-2.03716
REACTOME_SEMA3A_PAK_DEPENDENT_AXON_REPULSION	0.0334413	-2.52003	0.0224575	-2.07416
REACTOME_SELENOAMINO_ACID_METABOLISM	0.0191088	2.17769	0.0112108	2.42104
REACTOME_SEALING_OF_THE_NUCLEAR_ENVELOPE_NE_BY_ESCRT_III	0.0355297	-1.89434	0.0246716	-1.89363
REACTOME_SARS_COV_INFECTIONS	0.0270224	1.49293	0.0160639	1.5132
REACTOME_SARS_COV_2_TARGETS_HOST_INTRACELLULAR_SIGNALLING_AND_REGULATORY_PATHWAYS	0.0317146	-2.47714	0.03042	-2.05347
REACTOME_SARS_COV_2_MODULATES_HOST_TRANSLATION_MACHINERY	0.0191088	1.81787	0.0112108	1.98596
REACTOME_SARS_COV_2_INFECTION	0.0191088	1.60347	0.0112108	1.63965
REACTOME_SARS_COV_2_HOST_INTERACTIONS	0.0445276	1.49011	0.0112108	1.64182
REACTOME_SARS_COV_2_ACTIVATES_MODULATES_INNATE_AND_ADAPTIVE_IMMUNE_RESPONSES	0.0317146	1.6782	0.0487862	1.60159
REACTOME_SARS_COV_1_MODULATES_HOST_TRANSLATION_MACHINERY	0.0191088	2.08231	0.0112108	1.97032
REACTOME_SARS_COV_1_INFECTION	0.0317146	1.66269	0.0112108	1.97268
REACTOME_SARS_COV_1_HOST_INTERACTIONS	0.0270224	1.66197	0.0112108	1.90665
REACTOME_S_PHASE	0.0270224	1.67816	0.0112108	1.8666
REACTOME_RRNA_PROCESSING	0.0191088	2.36667	0.0112108	2.49418
REACTOME_RRNA_MODIFICATION_IN_THE_NUCLEUS_AND_CYTOSOL	0.0191088	2.43185	0.0112108	2.09383
REACTOME_RESPONSE_OF_EIF2AK4_GCN2_TO_AMINO_ACID_DEFICIENCY	0.0191088	2.10927	0.0112108	2.36788
REACTOME_REGULATION_OF_PLK1_ACTIVITY_AT_G2_M_TRANSITION	0.0428868	-2.51366	0.0288085	-1.9917
REACTOME_REGULATION_OF_MRNA_STABILITY_BY_PROTEINS_THAT_BIND_AU_RICH_ELEMENTS	0.0392533	1.57582	0.0112108	1.92182
REACTOME_REGULATION_OF_LOCALIZATION_OF_FOXO_TRANSCRIPTION_FACTORS	0.0317146	-2.0153	0.0373074	-1.90671
REACTOME_REGULATION_OF_INSULIN_LIKE_GROWTH_FACTOR_IGF_TRANSPORT_AND_UPTAKE_BY_INSULIN_LIKE_GROWTH_FACTOR_BINDING_PROTEINS_IGFBPS	0.0191088	1.93605	0.0112108	1.9639
REACTOME_REGULATION_OF_EXPRESSION_OF_SLITS_AND_ROBOS	0.0191088	1.94393	0.0112108	2.17146
REACTOME_RECRUITMENT_OF_NUMA_TO_MITOTIC_CENTROSOMES	0.0468559	-2.56143	0.03042	-2.33154
REACTOME_RECRUITMENT_OF_MITOTIC_CENTROSOME_PROTEINS_AND_COMPLEXES	0.042854	-2.32455	0.0287172	-2.03715
REACTOME_PROCESSING_OF_CAPPED_INTRON_CONTAINING_PRE_MRNA	0.0191088	1.94046	0.0112108	1.72264
REACTOME_POST_CHAPERONIN_TUBULIN_FOLDING_PATHWAY	0.0342212	-2.06053	0.0237921	-2.19246
REACTOME_ORC1_REMOVAL_FROM_CHROMATIN	0.0191088	1.82215	0.0112108	2.15827
REACTOME_NONSENSE_MEDIATED_DECAY_NMD	0.0191088	2.01574	0.0112108	2.26666
REACTOME_NEUROTRANSMITTER_RELEASE_CYCLE	0.0372815	-2.3795	0.0258669	-2.40893
REACTOME_N_GLYCAN_TRIMMING_IN_THE_ER_AND_CALNEXIN_CALRETICULIN_CYCLE	0.0342212	1.79345	0.0112702	1.98797
REACTOME_MRNA_SPLICING	0.0191088	1.85996	0.0112108	1.77619
REACTOME_MITOTIC_G1_PHASE_AND_G1_S_TRANSITION	0.0191088	1.67602	0.0112108	2.09431
REACTOME_MITOCHONDRIAL_TRANSLATION	0.0317146	1.60995	0.028253	1.65324
REACTOME_MITOCHONDRIAL_FATTY_ACID_BETA_OXIDATION	0.0317146	1.79827	0.0443869	1.74644
REACTOME_METABOLISM_OF_RNA	0.0191088	2.16105	0.0112108	2.16178
REACTOME_METABOLISM_OF_CARBOHYDRATES	0.0191088	1.69106	0.0205564	1.55793
REACTOME_METABOLISM_OF_AMINO_ACIDS_AND_DERIVATIVES	0.0191088	2.17334	0.0112108	2.47969
REACTOME_MATURATION_OF_SARS_COV_2_SPIKE_PROTEIN	0.0196437	1.9987	0.0114439	2.22936
REACTOME_LATE_SARS_COV_2_INFECTION_EVENTS	0.0191088	1.91249	0.0112702	1.9429
REACTOME_KINESINS	0.0408057	-2.55158	0.0266783	-2.55378
REACTOME_INTRAFLAGELLAR_TRANSPORT	0.0343192	-2.15831	0.0246521	-2.22665
REACTOME_INTERFERON_ALPHA_BETA_SIGNALING	0.0191088	1.96326	0.0114439	2.20055
REACTOME_INTERACTION_BETWEEN_L1_AND_ANKYRINS	0.042854	-2.15918	0.0212591	-2.19462
REACTOME_INFLUENZA_INFECTION	0.0191088	2.10292	0.0112108	2.21478
REACTOME_INFECTIOUS_DISEASE	0.0343192	1.29353	0.0112108	1.55173
REACTOME_HOST_INTERACTIONS_OF_HIV_FACTORS	0.033674	1.59899	0.0209601	1.6937
REACTOME_HIV_INFECTION	0.0343192	1.49298	0.0240712	1.52131
REACTOME_HEDGEHOG_LIGAND_BIOGENESIS	0.0270224	1.78238	0.0112108	2.17487
REACTOME_G1_S_DNA_DAMAGE_CHECKPOINTS	0.0337482	1.69445	0.0112108	2.13407
REACTOME_EXTRACELLULAR_MATRIX_ORGANIZATION	0.034995	1.55526	0.0164879	1.69492
REACTOME_EUKARYOTIC_TRANSLATION_INITIATION	0.0191088	2.05258	0.0112108	2.44206
REACTOME_EUKARYOTIC_TRANSLATION_ELONGATION	0.0191088	2.00322	0.0112108	2.33422
REACTOME_DUAL_INCISION_IN_TC_NER	0.0468559	1.65649	0.0258145	1.73239
REACTOME_DOPAMINE_NEUROTRANSMITTER_RELEASE_CYCLE	0.0337482	-2.13979	0.0236804	-2.24655
REACTOME_DNA_STRAND_ELONGATION	0.0191088	1.90681	0.0443869	1.73016
REACTOME_DNA_REPLICATION_PRE_INITIATION	0.0191088	1.80146	0.0112108	2.13091
REACTOME_DNA_REPLICATION	0.0191088	1.7631	0.0112108	2.00642
REACTOME_DNA_REPAIR	0.0270224	1.58305	0.0161996	1.63623
REACTOME_DNA_DAMAGE_TELOMERE_STRESS_INDUCED_SENESCENCE	0.0417481	1.67857	0.018491	1.90214
REACTOME_DISORDERS_OF_TRANSMEMBRANE_TRANSPORTERS	0.0191088	1.95001	0.0112108	1.8804
REACTOME_DISEASES_OF_METABOLISM	0.0270224	1.63359	0.0112108	1.85829
REACTOME_DEGRADATION_OF_AXIN	0.0337482	1.70596	0.0112108	2.09142
REACTOME_DEFECTIVE_CFTR_CAUSES_CYSTIC_FIBROSIS	0.0191088	1.87468	0.0112108	2.17913
REACTOME_CYTOSOLIC_TRNA_AMINOACYLATION	0.0270526	1.88999	0.0112702	1.97457
REACTOME_CROSS_PRESENTATION_OF_SOLUBLE_EXOGENOUS_ANTIGENS_ENDOSOMES	0.0361127	1.69553	0.0112108	2.08428
REACTOME_CRMPS_IN_SEMA3A_SIGNALING	0.0329209	-2.69525	0.0221182	-2.43781
REACTOME_COSTIMULATION_BY_THE_CD28_FAMILY	0.0362528	-1.97272	0.0246716	-2.02909
REACTOME_COLLAGEN_FORMATION	0.0191088	1.99162	0.0460064	1.69891
REACTOME_CELLULAR_RESPONSES_TO_STIMULI	0.0191088	1.48052	0.0112108	1.74159
REACTOME_CELLULAR_RESPONSE_TO_STARVATION	0.0191088	1.78003	0.0112108	2.17706
REACTOME_CD28_CO_STIMULATION	0.0337482	-2.34944	0.0232437	-2.11922
REACTOME_CARGO_CONCENTRATION_IN_THE_ER	0.0377733	1.77398	0.0185169	1.93758
REACTOME_CARBOXYTERMINAL_POST_TRANSLATIONAL_MODIFICATIONS_OF_TUBULIN	0.0342212	-2.01635	0.0357897	-1.93231
REACTOME_BRANCHED_CHAIN_AMINO_ACID_CATABOLISM	0.0270526	1.97542	0.0448001	1.75284
REACTOME_AURKA_ACTIVATION_BY_TPX2	0.0405412	-2.54436	0.0266783	-2.18564
REACTOME_ASSEMBLY_AND_CELL_SURFACE_PRESENTATION_OF_NMDA_RECEPTORS	0.0362528	-2.2304	0.0246716	-2.04173
REACTOME_APC_C_MEDIATED_DEGRADATION_OF_CELL_CYCLE_PROTEINS	0.042854	1.60644	0.0112108	1.98159
REACTOME_APC_C_CDH1_MEDIATED_DEGRADATION_OF_CDC20_AND_OTHER_APC_C_CDH1_TARGETED_PROTEINS_IN_LATE_MITOSIS_EARLY_G1	0.0270224	1.70117	0.0112108	1.98937
REACTOME_ANTIGEN_PROCESSING_CROSS_PRESENTATION	0.0191088	1.93899	0.0112108	2.11656
REACTOME_ANCHORING_OF_THE_BASAL_BODY_TO_THE_PLASMA_MEMBRANE	0.0413768	-2.40987	0.0277205	-2.06855
REACTOME_ACTIVATION_OF_THE_PRE_REPLICATIVE_COMPLEX	0.0463811	1.73315	0.0431265	1.79202
REACTOME_ACTIVATION_OF_THE_MRNA_UPON_BINDING_OF_THE_CAP_BINDING_COMPLEX_AND_EIFS_AND_SUBSEQUENT_BINDING_TO_43S	0.0191088	2.01044	0.0112108	2.17179
REACTOME_ACTIVATION_OF_BH3_ONLY_PROTEINS	0.0337482	-2.17999	0.0236804	-1.9962
REACTOME_ACTIVATION_OF_BAD_AND_TRANSLOCATION_TO_MITOCHONDRIA	0.0329209	-2.51083	0.0221182	-2.14598
REACTOME_ACTIVATION_OF_AMPK_DOWNSTREAM_OF_NMDARS	0.0342212	-2.04727	0.0360242	-1.94717
REACTOME_ABC_TRANSPORTER_DISORDERS	0.0191088	1.80744	0.0112108	2.11068
REACTOME_ABC_FAMILY_PROTEINS_MEDIATED_TRANSPORT	0.0191088	1.77259	0.0112108	2.12038
HALLMARK_UNFOLDED_PROTEIN_RESPONSE	0.005113	1.62931	0.0157292	1.69043
HALLMARK_OXIDATIVE_PHOSPHORYLATION	0.00349357	1.59516	0.0074638	1.63574
HALLMARK_MYC_TARGETS_V2	0.00349357	2.07197	0.00504134	2.053
HALLMARK_MYC_TARGETS_V1	0.00349357	1.95466	0.00504134	2.36882
HALLMARK_MTORC1_SIGNALING	0.00349357	1.96689	0.00504134	2.12941
HALLMARK_INTERFERON_GAMMA_RESPONSE	0.005113	1.80609	0.00504134	2.19701
HALLMARK_INTERFERON_ALPHA_RESPONSE	0.0322331	1.66287	0.0179832	1.83819
HALLMARK_GLYCOLYSIS	0.00349357	1.66681	0.00504134	1.84871
HALLMARK_G2M_CHECKPOINT	0.00349357	1.60396	0.0166667	1.5974
HALLMARK_E2F_TARGETS	0.00349357	1.87394	0.00504134	1.97833
HALLMARK_DNA_REPAIR	0.00349357	1.61115	0.0328039	1.48411
GOMF_TRNA_BINDING	0.036206	1.92343	0.0382981	2.05201
GOMF_STRUCTURAL_MOLECULE_ACTIVITY	0.036206	1.56564	0.0382981	1.71182
GOMF_STRUCTURAL_CONSTITUENT_OF_RIBOSOME	0.036206	2.02632	0.0382981	2.2993
GOMF_RRNA_BINDING	0.036206	2.15761	0.0382981	2.1671
GOMF_PROTEIN_DISULFIDE_ISOMERASE_ACTIVITY	0.0368541	1.8358	0.0387595	2.00092
GOMF_PENTOSYLTRANSFERASE_ACTIVITY	0.036206	1.93534	0.0382981	2.02859
GOMF_OXIDOREDUCTASE_ACTIVITY	0.036206	1.51615	0.0382981	1.6372
GOMF_MRNA_5_UTR_BINDING	0.036206	2.00386	0.0382981	2.06816
GOMF_LYASE_ACTIVITY	0.036206	1.86543	0.0382981	1.97971
GOMF_LIGASE_ACTIVITY_FORMING_CARBON_OXYGEN_BONDS	0.036206	1.94157	0.0382981	1.96386
GOMF_LIGASE_ACTIVITY	0.036206	1.88221	0.0382981	1.98953
GOMF_ISOMERASE_ACTIVITY	0.036206	1.72434	0.0382981	1.92221
GOMF_INTRAMOLECULAR_OXIDOREDUCTASE_ACTIVITY	0.0485703	1.98559	0.0382981	2.17004
GOMF_HEXOSYLTRANSFERASE_ACTIVITY	0.036206	1.8181	0.0382981	1.89181
GOMF_GLYCOSYLTRANSFERASE_ACTIVITY	0.036206	1.94802	0.0382981	2.10745
GOMF_DOLICHYL_DIPHOSPHOOLIGOSACCHARIDE_PROTEIN_GLYCOTRANSFERASE_ACTIVITY	0.0368946	1.84495	0.0400839	1.84471
GOMF_CATALYTIC_ACTIVITY_ACTING_ON_RNA	0.036206	2.0085	0.0382981	1.82721
GOMF_CATALYTIC_ACTIVITY_ACTING_ON_A_TRNA	0.036206	1.97729	0.0382981	1.89678
GOMF_CATALYTIC_ACTIVITY_ACTING_ON_A_NUCLEIC_ACID	0.036206	1.94989	0.0382981	1.64947
GOMF_3_HYDROXYACYL_COA_DEHYDROGENASE_ACTIVITY	0.0368946	2.05665	0.0400839	1.87791
GOCC_U2_TYPE_SPLICEOSOMAL_COMPLEX	0.0155985	1.86195	0.0333357	1.71314
GOCC_SPLICEOSOMAL_COMPLEX	0.0155985	1.87366	0.0227104	1.79617
GOCC_SNO_S_RNA_CONTAINING_RIBONUCLEOPROTEIN_COMPLEX	0.0341168	1.89506	0.0347207	1.9988
GOCC_SMALL_SUBUNIT_PROCESSOME	0.0155985	2.35062	0.0227104	2.14547
GOCC_SMALL_RIBOSOMAL_SUBUNIT	0.0155985	2.02827	0.0227104	1.90231
GOCC_SCHAFFER_COLLATERAL_CA1_SYNAPSE	0.0483619	-1.96569	0.0406758	-2.03799
GOCC_SARCOPLASMIC_RETICULUM_LUMEN	0.0186236	1.73787	0.0333357	1.73062
GOCC_RIBOSOME	0.0155985	1.98786	0.0227104	2.19732
GOCC_RIBOSOMAL_SUBUNIT	0.0155985	2.00467	0.0227104	2.25564
GOCC_RIBONUCLEOPROTEIN_COMPLEX	0.0155985	2.10233	0.0227104	2.09221
GOCC_PRERIBOSOME	0.0155985	2.47585	0.0227104	2.1909
GOCC_PRECATALYTIC_SPLICEOSOME	0.0315703	1.71687	0.0361563	1.79328
GOCC_POSTSYNAPTIC_SPECIALIZATION_MEMBRANE	0.0429481	-2.22435	0.0361563	-1.84248
GOCC_PERIKARYON	0.0483619	-2.44555	0.0416667	-1.86502
GOCC_OXIDOREDUCTASE_COMPLEX	0.0315703	1.58166	0.042537	1.6353
GOCC_ORGANELLE_INNER_MEMBRANE	0.0155985	1.56943	0.0331157	1.53958
GOCC_OLIGOSACCHARYLTRANSFERASE_COMPLEX	0.01715	1.97064	0.0251408	2.15324
GOCC_NUCLEOLUS	0.0155985	1.95551	0.0227104	1.89292
GOCC_NUCLEOID	0.0155985	2.17893	0.0362821	1.82239
GOCC_NUCLEAR_PROTEIN_CONTAINING_COMPLEX	0.0155985	1.707	0.0227104	1.44765
GOCC_NUCLEAR_OUTER_MEMBRANE_ENDOPLASMIC_RETICULUM_MEMBRANE_NETWORK	0.0489825	1.30113	0.0227104	1.5916
GOCC_NEURON_PROJECTION_CYTOPLASM	0.0498405	-2.2666	0.042537	-2.50429
GOCC_NEUROFILAMENT	0.0315703	-2.18034	0.0333357	-2.16142
GOCC_MITOCHONDRION	0.0155985	1.50788	0.0227104	1.44794
GOCC_MITOCHONDRIAL_PROTEIN_CONTAINING_COMPLEX	0.0155985	1.69993	0.0333357	1.5739
GOCC_MITOCHONDRIAL_MATRIX	0.0155985	2.09865	0.0227104	2.05413
GOCC_MITOCHONDRIAL_ENVELOPE	0.0155985	1.39825	0.042537	1.36688
GOCC_MESSENGER_RIBONUCLEOPROTEIN_COMPLEX	0.0489825	-1.84397	0.0333357	-2.10483
GOCC_MAIN_AXON	0.03991	-2.36869	0.036005	-2.18515
GOCC_LARGE_RIBOSOMAL_SUBUNIT	0.0155985	1.87438	0.0227104	2.2586
GOCC_KINESIN_COMPLEX	0.039198	-2.28228	0.036005	-2.18623
GOCC_EXTERNAL_ENCAPSULATING_STRUCTURE	0.0155985	1.68731	0.0333357	1.6233
GOCC_ER_TO_GOLGI_TRANSPORT_VESICLE_MEMBRANE	0.0468048	1.73896	0.0339837	1.96075
GOCC_ENVELOPE	0.0155985	1.42314	0.0227104	1.40539
GOCC_ENDOPLASMIC_RETICULUM_PROTEIN_CONTAINING_COMPLEX	0.0155985	2.14183	0.0227104	2.39384
GOCC_ENDOPLASMIC_RETICULUM_LUMEN	0.0155985	2.13605	0.0227104	2.23771
GOCC_ENDOPLASMIC_RETICULUM_GOLGI_INTERMEDIATE_COMPARTMENT	0.0155985	1.67971	0.0227104	2.02373
GOCC_DNA_REPLICATION_PREINITIATION_COMPLEX	0.0489825	1.72223	0.0333357	1.85859
GOCC_CYTOSOLIC_SMALL_RIBOSOMAL_SUBUNIT	0.0155985	2.01808	0.0331157	1.91256
GOCC_CYTOSOLIC_RIBOSOME	0.0155985	2.08203	0.0227104	2.3713
GOCC_CYTOSOLIC_LARGE_RIBOSOMAL_SUBUNIT	0.0155985	1.8912	0.0227104	2.33132
GOCC_COPII_COATED_ER_TO_GOLGI_TRANSPORT_VESICLE	0.0315703	1.71431	0.0331157	1.90425
GOCC_COLLAGEN_CONTAINING_EXTRACELLULAR_MATRIX	0.0155985	1.72543	0.0331157	1.65396
GOCC_CLATHRIN_VESICLE_COAT	0.03991	-2.16703	0.036005	-2.37353
GOCC_CLATHRIN_COAT_OF_COATED_PIT	0.0355289	-2.21979	0.0339837	-2.24167
GOCC_CLATHRIN_COAT	0.0429481	-1.89408	0.0382204	-2.18372
GOCC_CLATHRIN_ADAPTOR_COMPLEX	0.0483619	-1.99748	0.0347995	-2.23166
GOCC_CHROMOSOME_TELOMERIC_REGION	0.0155985	1.88494	0.0333357	1.70905
GOCC_CHROMOSOME	0.0155985	1.47991	0.042537	1.33066
GOCC_CELL_CORTEX_REGION	0.039198	-2.05911	0.036005	-1.9169
GOCC_CATALYTIC_STEP_2_SPLICEOSOME	0.0155985	1.95302	0.0331157	1.80577
GOCC_CATALYTIC_COMPLEX	0.0155985	1.43103	0.0227104	1.31434
GOCC_AXON_CYTOPLASM	0.046924	-2.22014	0.0406758	-2.42847
GOCC_ASYMMETRIC_GLUTAMATERGIC_EXCITATORY_SYNAPSE	0.0429481	-2.15657	0.0406758	-2.09152
