# Supplementary material for: UBQLN2 links proteotoxicity with lipid metabolism in neurodegeneration
Source: Nat Neurosci. 2026 Mar 30;29(4):782–95. doi: 10.1038/s41593-026-02226-y (PMC13058728; doi:10.1038/s41593-026-02226-y)
Supplement: Supplementary file 5 — The lipidomic analysis of motor neurons derived from isogenic or UBQLN2 mutant human iPSCs under GS. [file 41593_2026_2226_MOESM5_ESM.xlsx]

## Sheet: Supplementary Table 3
Supplementary Table 3. The lipidomic analysis of motor neurons derived from mutant UBQLN2 iPSCs and isogenic controls under glucose starvation.
Description	The mutant UBQLN2 iPSCs and isogenic controls were differentiated into motor neurons and starved with glucose free medium for 24 hours. A total of 288 types of lipids were detected and quantified. (n=4)
Sample Name	Isogenic CTRL_1	Isogenic CTRL_2	Isogenic CTRL_3	Isogenic CTRL_4	P497H_1	P497H_2	P497H_3	P497H_4	P506T_1	P506T_2	P506T_3	P506T_4
TAG 70:10(-FA 20:0)-44	0.00315	0.001978	0.00672	0.00525	0.001446	0.003352	0.00122	0.00304	0.002247	0.001508	0.00163	0.00172
TAG 58:5-43	0	0	0.00336	0.0021	0	0.001676	0.00183	0.001824	0	0	0.00163	0
TAG 56:7	1.9592	1.0537	1.6279	1.3444	1.2936	1.1979	1.2419	1.1935	1.1254	1.44325	1.44115	1.42115
TAG 56:6	1.3199	0.6898	0.7609	0.7513	1.1101	1.2698	1.2419	0.9999	1.0582	1.0659	0.9497	0.84975
TAG 56:5-42	0	0	0.00336	0.0021	0	0.001676	0.00244	0.002432	0	0	0.00163	0.00172
TAG 56:5-41	0	0	0.00336	0.00315	0.001446	0.001676	0.00305	0.002432	0.001498	0	0.00163	0.00172
TAG 56:5	2.0168	2.1412	1.9292	1.7204	2.3672	1.5669	1.5809	1.9454	2.1308	2.17535	1.6588	1.7497
TAG 56:4-40	0	0	0.00336	0.0021	0	0	0.00122	0.001824	0	0	0.00163	0
TAG 56:4-39	0	0	0.0056	0.0042	0.002169	0.002514	0.00366	0.00304	0.001498	0.001508	0.002445	0.00172
TAG 56:4-38	0	0	0.00224	0.00315	0	0	0.00305	0.00304	0	0	0.00163	0
TAG 56:4	1.3154	1.9343	1.8042	1.1902	1.1751	0.8039	0.2904	0.8067	0.3812	0.55405	0.55775	0.56315
TAG 56:3-37	0	0	0.00336	0.0021	0.001446	0.002514	0.00244	0.00304	0.001498	0.001508	0	0
TAG 56:3	1.7794	1.8868	2.1159	1.0184	0.5511	0.5612	0.5811	0.1291	2.6848	4.6169	4.32995	4.4355
TAG 56:2-36	0	0	0.00224	0.0021	0	0	0.00122	0.001824	0.001498	0	0	0
TAG 56:2	1.0139	1.3173	1.2948	1.0811	0.4041	0.3662	0.5327	0.3229	0.8092	2.6008	2.5579	2.5929
TAG 54:7	0.9836	1.477	1.3271	0.153	0.001	0.1348	0.001	0.1892	0.1814	0.3799	0.3811	0.3692
TAG 54:6	0.7241	0.7179	0.9059	0.6124	0.001	0.2551	0.001	0.4732	0.0518	0.3776	0.34995	0.4077
TAG 54:5-35	0	0	0.00224	0.00315	0	0	0.00183	0.001824	0	0	0	0
TAG 54:5-34	0	0	0.00336	0.0021	0	0	0.00244	0.001824	0	0	0	0
TAG 54:5-33	0	0	0.00224	0.0021	0	0	0.00244	0.002432	0	0	0.00163	0
TAG 54:5	1.3288	1.4708	1.5588	1.087	0.7898	0.5162	0.8045	0.978	0.9221	0.9045	1.06095	0.85875
TAG 54:4-31	0.0021	0	0.00784	0.00525	0.001446	0.002514	0.00488	0.003648	0.001498	0.001508	0.00326	0.00258
TAG 54:4-30	0	0	0.00336	0.0021	0	0	0.00183	0.001824	0	0	0.00163	0.00172
TAG 54:4(-FA 16:0)-32	0	0	0.00336	0.0021	0	0	0.00183	0.001824	0	0	0.00163	0
TAG 54:4	1.9376	1.7148	1.6253	1.531	0.8257	0.6247	1.0884	1.0096	0.9221	0.9437	0.8351	0.73115
TAG 54:3-28	0	0	0.00336	0.0021	0.002169	0.002514	0.00305	0.00304	0.001498	0	0.00163	0.00172
TAG 54:3-27	0.0042	0.003956	0.01568	0.0147	0.007953	0.009218	0.01281	0.01216	0.004494	0.005278	0.007335	0.00688
TAG 54:3-26	0	0	0.00224	0	0	0	0	0.001216	0	0	0	0.00172
TAG 54:3-25	0	0	0	0	0	0	0.00122	0.001216	0	0	0	0
TAG 54:3(-FA 16:0)-29	0	0	0.00336	0.0021	0.001446	0.002514	0.00244	0.001824	0.001498	0.001508	0	0.00172
TAG 54:3	2.7936	2.9758	2.8153	2.1666	1.6939	1.872	1.4621	1.6414	1.0504	1.0737	1.07685	1.0616
TAG 54:2-23	0.0021	0	0.00336	0.0042	0.002169	0.003352	0.00366	0.003648	0.001498	0.002262	0.00163	0.00172
TAG 54:2(-FA 16:0)-24	0	0	0.00336	0.00315	0.001446	0.002514	0.00244	0.00304	0.001498	0.001508	0	0
TAG 54:2	1.8869	1.8623	1.9717	1.2255	0.9339	0.5927	0.6629	0.1263	0.1879	0.3599	0.32295	0.33465
TAG 54:1	0.6515	0.5909	0.6442	0.3676	0.1796	0.1379	0.142	0.4419	0.4204	0.3045	0.4155	0.6569
TAG 52:5	1.7553	2.1059	1.7672	1.7784	1.2106	1.2523	1.3239	1.1711	1.6304	1.3708	1.0455	1.3857
TAG 52:4-22	0	0	0.00224	0.0021	0	0	0.00122	0.001824	0	0	0	0
TAG 52:4	3.3181	3.2315	2.5946	2.2424	2.2775	2.4702	2.6477	2.3029	2.0325	1.9571	1.7565	2.5349
TAG 52:3-20	0.0021	0	0.00336	0.00315	0.001446	0.001676	0.00366	0.002432	0	0.001508	0.002445	0.00258
TAG 52:3-19	0	0	0.0056	0.0042	0.001446	0.001676	0.00366	0.004256	0	0.001508	0.002445	0.00258
TAG 52:3(-FA 16:0)-21	0	0	0.00336	0.00315	0.001446	0	0.00244	0.001824	0	0	0.00163	0.00172
TAG 52:3	3.0299	3.2483	3.742	3.902	1.9642	2.1663	1.3887	1.6665	2.2303	1.3063	2.0823	2.1306
TAG 52:2-16	0.00735	0.004945	0.02352	0.0189	0.009399	0.011732	0.02135	0.021888	0.008239	0.00754	0.013855	0.00946
TAG 52:2-15	0	0	0.00224	0	0	0.001676	0.00244	0.001824	0	0	0	0.00172
TAG 52:2(-FA 18:0)-18	0	0	0.00224	0.0021	0	0	0.00183	0.001824	0	0	0	0
TAG 52:2(-FA 16:0)-17	0.00315	0.001978	0.01008	0.00735	0.004338	0.005866	0.00854	0.008512	0.002996	0.00377	0.00489	0.0043
TAG 52:2	4.8354	5.4589	4.4098	4.8373	2.6522	2.3007	3.8884	2.8391	3.4355	3.5118	2.9709	3.3943
TAG 52:1-12	0.565	0.5978	0.6048	0.8423	0.2338	0.3028	0.3142	0.2608	0.3745	0.377	0.326	0.4258
TAG 52:1(-FA 18:0)-14	0.0315	0.01978	0.0896	0.0525	0.02892	0.0419	0.0549	0.04864	0.02996	0.0377	0.0326	0.0172
TAG 52:1(-FA 16:0)-13	0.51	0.4978	0.672	0.525	0.2892	0.2419	0.2488	0.24256	0.2996	0.2377	0.2445	0.258
TAG 52:1	2.4028	2.303	3.8468	2.873	1.2216	1.3688	1.6673	1.4203	1.0864	1.59365	1.46385	1.54355
TAG 52:0(-FA 16:0)-11	0.21	0.2967	0.56	0.21	0.1446	0.2514	0.183	0.1824	0.1498	0.2262	0.163	0.172
TAG 50:6-10	0	0	0.00336	0.0021	0	0.001676	0	0	0	0	0	0
TAG 50:3-9	0	0	0.00336	0.0021	0	0	0.00244	0.00304	0	0	0.00163	0.00172
TAG 50:3	3.5152	3.267	2.1345	3.0542	1.301	1.331	1.4073	0.8828	0.7425	0.7356	0.6891	0.6339
TAG 50:2-7	0.0021	0	0.00448	0.00525	0.001446	0.003352	0.00549	0.004256	0.001498	0.001508	0.002445	0.00258
TAG 50:2-6	0	0	0.0056	0.00525	0.001446	0.001676	0.00488	0.004256	0.001498	0.001508	0.00326	0.00258
TAG 50:2(-FA 16:0)-8	0	0	0.0056	0.0042	0.001446	0.002514	0.00427	0.00304	0.001498	0.001508	0.00326	0.00258
TAG 50:2	5.0773	5.3754	4.124	4.1671	3.545	2.9312	2.4483	1.8103	2.5734	2.1106	1.7436	1.2398
TAG 50:1-5	0.00315	0.001978	0.00672	0.0063	0.002892	0.00419	0.00549	0.005472	0.003745	0.00377	0.00326	0.00258
TAG 48:2	0.976	1.049	0.967	0.8156	1.3693	0.4029	0.5732	0.6785	0.4938	0.4522	0.3616	0.1674
TAG 48:1-2	0	0	0	0	0	0	0.00122	0.001216	0	0	0	0
TAG 48:1(-FA 16:0)-4	0	0	0.00336	0.00315	0.001446	0.001676	0.00244	0.002432	0.001498	0	0.00163	0.00172
TAG 48:1(-FA 14:0)-3	0	0	0.00224	0.0021	0	0.001676	0.00122	0.001216	0	0	0	0
TAG 48:1	1.2669	1.366	1.7662	1.7449	0.9046	0.8128	0.887	0.915	0.7679	0.6198	0.8799	0.664
SM d18:1/20:1(2OH)	0.00315	0.002967	0.00224	0.00315	0.002169	0.002514	0.00122	0.001216	0.001498	0.002262	0.00163	0.00258
SM d18:0/12:0	0.0042	0.002967	0.00224	0.00315	0.002169	0.001676	0.00183	0.001216	0.001498	0.001508	0.002445	0.00258
SM 44:2;2(SM)	0.0231	0.01978	0.03584	0.0399	0.015183	0.019274	0.02257	0.016416	0.015729	0.015834	0.020375	0.01892
SM 42:4;3(SM)	0.0084	0.010879	0.01232	0.01155	0.005061	0.005866	0.0061	0.004864	0.003745	0.003016	0.005705	0.00516
SM 42:3;3(SM)	0.0063	0.005934	0.00672	0.00735	0.002892	0.002514	0.00305	0.003648	0.002247	0.002262	0.00326	0.00258
SM 42:3;2(SM)	0.34545	0.304612	0.47936	0.43785	0.28197	0.298328	0.28365	0.217056	0.243425	0.214136	0.22494	0.22704
SM 42:2;3(SM)	0.00315	0.002967	0.00336	0.0042	0.002169	0.002514	0.00183	0.001216	0.001498	0.002262	0.00163	0.00172
SM 42:2;2(SM)	0.2436	0.225492	0.32704	0.3318	0.172797	0.215366	0.2074	0.17936	0.196238	0.191516	0.173595	0.17716
SM 42:1;3(SM)	0.01155	0.008901	0.00896	0.0105	0.008676	0.010894	0.00671	0.005472	0.009737	0.009048	0.007335	0.00774
SM 42:1;2(SM)	0.06825	0.064285	0.10192	0.1029	0.047718	0.05028	0.05002	0.041344	0.047936	0.04901	0.04401	0.04214
SM 40:3;3(SM)	0.0084	0.010879	0.01792	0.0126	0.006507	0.006704	0.00915	0.006688	0.005992	0.005278	0.00652	0.00774
SM 40:2;3(SM)	0.00735	0.005934	0.00784	0.0084	0.003615	0.00419	0.00427	0.003648	0.002996	0.003016	0.00326	0.00344
SM 40:2;2(SM)	0.3171	0.300656	0.34048	0.3528	0.226299	0.24721	0.22814	0.183616	0.230692	0.21489	0.19234	0.1677
SM 40:1;2(SM)	0.68775	0.579554	0.87248	0.83475	0.433077	0.49023	0.51911	0.40432	0.507073	0.480298	0.392015	0.40248
SM 40:0;3(SM)	0.0084	0.006923	0.01008	0.00945	0.00723	0.007542	0.00549	0.004864	0.008988	0.008294	0.007335	0.00688
SM 38:3;2(SM)	0.01995	0.018791	0.02688	0.0231	0.016629	0.018436	0.01769	0.011552	0.013482	0.014326	0.01467	0.01548
SM 38:2;3(SM)	0.0147	0.014835	0.028	0.02415	0.011568	0.01257	0.01342	0.010336	0.009737	0.009802	0.008965	0.01032
SM 38:2;2(SM)	0.11445	0.100878	0.13664	0.1386	0.078084	0.093018	0.09028	0.077824	0.086884	0.093496	0.09291	0.08428
SM 38:1;2(SM)	0.57015	0.460874	0.756	0.71505	0.377406	0.471794	0.45018	0.375136	0.415695	0.412438	0.393645	0.4171
SM 36:1;2(SM)	0.2247	0.210657	0.26208	0.25095	0.169182	0.199444	0.18178	0.13984	0.179011	0.191516	0.170335	0.17974
SM 34:2;2(SM)	0.0021	0.001978	0.00224	0.0021	0.001446	0.001676	0.00122	0	0.001498	0.001508	0.00163	0.00172
SM 34:1;3(SM)	0.0168	0.016813	0.03024	0.0231	0.012291	0.011732	0.01403	0.012768	0.010486	0.009802	0.01141	0.0129
SM 34:1;2(SM)	0.0378	0.038571	0.056	0.05355	0.030366	0.032682	0.03599	0.031616	0.050932	0.044486	0.059495	0.0516
SM 32:2;3(SM)	0.00315	0.001978	0.00336	0.00315	0.001446	0.001676	0.00122	0	0	0	0	0.00172
SM 32:1;2(SM)	0.0021	0.002967	0.00336	0.00315	0.001446	0.001676	0.00122	0.001824	0.002247	0.002262	0.00326	0.00344
PS O-40:6	4.34805	4.83127	4.96496	6.05955	5.76105	4.00061	6.58253	5.20294	4.69781	6.59055	5.31379	4.81134
PS O-40:5	10.0569	11.9906	12.5608	14.2579	8.26534	9.98363	10.7202	9.83149	10.4317	11.687	8.66018	9.85814
PS O-40:4	0.0462	0.120658	0.07392	0.1176	0.071577	0.056146	0.04636	0.035872	0.043442	0.065598	0.054605	0.05934
PS O-40:0	1.32405	1.32427	2.36768	1.77135	1.24428	1.41287	0.89121	0.900448	1.02538	1.28557	0.991855	0.93224
PS O-38:6	0.8316	1.00384	0.93296	1.00905	0.595752	0.667048	0.63257	0.545376	0.754992	0.577564	0.55257	0.57706
PS O-38:5	4.25145	5.19522	5.17216	5.5944	5.78635	5.52882	6.46419	6.60726	6.1488	6.26407	6.37736	6.09944
PS O-38:4	3.78315	4.85302	4.53936	5.7099	3.39087	4.26317	3.24947	5.01446	5.39522	3.52043	3.91363	3.73136
PS O-38:3	0.5901	0.973176	0.9912	0.90825	0.704202	0.640232	0.64416	0.57456	0.543025	0.641654	0.54116	0.46096
PS O-38:2	0.189	0.288788	0.34496	0.3171	0.177858	0.191902	0.16409	0.240768	0.220955	0.21112	0.178485	0.15738
PS O-38:1	0.0525	0.075164	0.12992	0.0861	0.077361	0.072906	0.02806	0.029184	0.050932	0.06409	0.05379	0.04644
PS O-36:3	1.0878	1.13933	1.23648	1.4385	0.923994	0.777664	0.86742	0.791616	0.796936	0.80678	0.762025	0.70778
PS O-36:2	2.982	3.6593	3.40032	3.87765	2.52182	2.44947	2.56993	2.22589	1.95114	2.08933	1.87858	1.43276
PS 42:5	1.071	1.26592	1.29472	1.66215	0.989787	1.02487	0.94794	0.879168	0.889812	1.14382	0.90954	0.69746
PS 40:6	4.69665	6.58081	6.66624	7.0749	4.69516	4.4766	4.52071	3.62307	5.62574	5.96339	6.02937	4.83664
PS 40:5	9.786	11.7444	11.4856	13.419	9.49877	11.5174	12.3173	9.24979	10.021	12.1898	7.92832	11.6708
PS 40:4	24.2634	26.2827	27.6528	31.1987	20.1088	26.7424	28.5348	26.616	24.1464	28.7688	23.3888	21.6831
PS 40:3	7.83195	8.84166	9.11456	10.2417	6.85621	8.44673	10.9272	9.68115	10.4204	10.583	8.93564	5.3836
PS 40:2	1.06155	1.22043	1.55456	1.57395	0.806868	0.860626	0.90585	0.804992	1.89281	1.29123	1.07743	0.72498
PS 38:6	0.3486	0.460874	0.56112	0.38955	0.341256	0.338552	0.26596	0.2584	0.246421	0.285012	0.214345	0.19264
PS 38:5	1.8648	2.55953	2.20192	2.2533	1.58988	1.62991	1.76046	1.31024	2.19915	1.31347	1.20946	0.98212
PS 38:4	9.85845	11.2716	11.2896	13.7886	8.44392	13.5493	11.6895	11.3842	14.5042	11.2706	10.432	10.3356
PS 38:3	9.3198	10.522	10.8864	13.2394	8.4591	11.4026	10.8171	8.69546	11.3514	13.4086	7.74169	5.84972
PS 38:2	1.9488	2.63569	2.60624	2.5872	1.84726	1.86958	1.78425	1.74618	2.55717	1.79226	1.48982	1.50328
PS 38:1	0.6909	0.611202	1.09536	0.85365	0.605874	0.513694	0.41968	0.341088	0.638148	0.487084	0.501225	0.39818
PS 38:0	2.17035	2.86217	3.12704	3.12375	1.85594	2.20981	1.93858	1.82947	2.63049	2.85012	2.49879	2.14226
PS 36:3	0.57855	0.659663	0.90048	0.76335	0.561048	0.65364	0.54839	0.448096	0.640395	0.511966	0.49552	0.4515
PS 36:2	2.6922	2.81865	2.92992	3.19515	2.16322	3.84611	2.34362	2.09274	2.7976	2.09386	1.72535	1.4878
PS 36:1	7.61775	8.21562	8.56352	9.6264	7.09489	10.7093	8.94729	9.85382	8.51872	9.62635	8.17361	8.04544
PS 34:2	0.34755	0.470764	0.38528	0.64995	0.28197	0.367882	0.38979	0.314944	0.431424	0.606216	0.409945	0.4085
PS 34:1	2.4234	2.98282	2.38336	3.48495	2.8263	2.92824	2.9886	2.85075	2.18933	2.67293	2.09863	2.24976
PS 34:0	1.1466	1.19966	0.90944	1.1067	0.668052	0.675428	0.54717	0.461472	0.911533	1.16945	0.90628	0.83936
PS 32:0	0.07455	0.105823	0.15456	0.0903	0.055671	0.073744	0.03538	0.047424	0.091378	0.082186	0.052975	0.08342
PS 28:0	8.6961	11.78	12.0086	14.6244	8.40054	11.5498	13.8176	9.42656	12.8937	9.33075	6.93565	7.9851
PG 38:5	0.09765	0.072197	0.13776	0.0987	0.164844	0.144136	0.07503	0.056544	0.083139	0.095758	0.09943	0.08686
PG 36:5	0.15435	0.070219	0.24752	0.21315	0.161229	0.098884	0.04392	0.099104	0.057673	0.093496	0.052975	0.07568
PG 36:4	1.10565	1.13043	2.08992	1.5876	0.794577	0.831296	0.68991	0.540512	0.810418	0.623558	0.550125	0.73788
PE O-40:6	0.0168	0.014835	0.02016	0.01785	0.010122	0.013408	0.0122	0.010336	0.010486	0.01131	0.007335	0.0086
PE O-40:4	0.01995	0.020769	0.03248	0.03045	0.015183	0.021788	0.01952	0.016416	0.016478	0.017342	0.01141	0.01032
PE O-40:0	0.09555	0.085054	0.17248	0.10605	0.073746	0.114806	0.11222	0.058976	0.101115	0.092186	0.13053	0.06192
PE O-38:6	0.00945	0.006923	0.01344	0.0105	0.006507	0.00838	0.00793	0.008512	0.008239	0.00754	0.00652	0.00602
PE O-38:5	0.0189	0.016813	0.02576	0.02415	0.015183	0.015922	0.01586	0.013984	0.013482	0.012818	0.008965	0.01118
PE O-38:4	0.0189	0.01978	0.03248	0.02625	0.015183	0.019274	0.01952	0.018848	0.015729	0.012818	0.01141	0.01118
PE O-38:0	0.00525	0.004945	0.00784	0.0084	0.005784	0.005866	0.00305	0.003648	0.006741	0.005278	0.00326	0.00344
PE O-36:5	0.00315	0.003956	0.00784	0.00525	0.002169	0.003352	0.00305	0.002432	0.002996	0.002262	0.00326	0.00344
PE O-36:1	0.0021	0.001978	0	0.00315	0.001446	0.001676	0.00244	0.001824	0.001498	0.001508	0	0.00172
PE O-34:2	0.0042	0.002967	0.00784	0.0042	0.002169	0.002514	0.00244	0.002432	0.003745	0.00377	0.00326	0.00344
PE O-34:1	0.00735	0.005934	0.00784	0.0084	0.003615	0.00419	0.00427	0.004864	0.005992	0.005278	0.00489	0.0043
PE 40:6	0.1449	0.126592	0.21728	0.1785	0.106281	0.154192	0.10736	0.103968	0.170023	0.161356	0.110025	0.1204
PE 40:5	0.2646	0.226481	0.33488	0.2835	0.182196	0.222908	0.17629	0.168416	0.229194	0.197548	0.14833	0.14964
PE 40:4	0.4431	0.373842	0.58016	0.51555	0.276909	0.362016	0.31354	0.299136	0.28462	0.263146	0.214345	0.20468
PE 40:2	0.01995	0.018791	0.03024	0.02625	0.01446	0.018436	0.01708	0.015808	0.016478	0.015834	0.013855	0.01376
PE 40:1	0.00735	0.005934	0.01456	0.00945	0.004338	0.007542	0.00549	0.005472	0.006741	0.00377	0.00326	0.0043
PE 40:0	0.00315	0.003956	0.00784	0.00525	0.002892	0.00419	0.00305	0.00304	0.003745	0.003016	0.00163	0.00258
PE 38:6	0.0252	0.024725	0.03024	0.0252	0.020244	0.027654	0.0183	0.017024	0.032207	0.03016	0.017115	0.01806
PE 38:5	0.1533	0.139449	0.16912	0.13965	0.109896	0.131566	0.09821	0.097888	0.15729	0.133458	0.093725	0.09546
PE 38:4	0.81585	0.681421	0.84672	0.78855	0.538635	0.621796	0.50569	0.481536	0.632156	0.59189	0.426245	0.42398
PE 38:3	0.39375	0.320436	0.4704	0.4494	0.23859	0.321792	0.30012	0.27664	0.32207	0.303108	0.271395	0.25112
PE 38:2	0.06825	0.062307	0.10192	0.0903	0.044103	0.056146	0.05551	0.050464	0.056924	0.057304	0.0489	0.04472
PE 36:6	0.0021	0	0.00224	0.0021	0.001446	0.002514	0.00122	0	0.002247	0.001508	0	0.00172
PE 36:5	0.0063	0.006923	0.01008	0.0084	0.005784	0.00838	0.00427	0.004256	0.006741	0.006786	0.004075	0.00516
PE 36:4	0.0315	0.032637	0.04368	0.03465	0.025305	0.03771	0.02257	0.02128	0.03745	0.033176	0.023635	0.02322
PE 36:3	0.04095	0.03956	0.04704	0.04305	0.031089	0.04609	0.03928	0.039792	0.044191	0.039208	0.03608	0.0358
PE 36:2	0.1449	0.136482	0.18816	0.17115	0.099051	0.124024	0.1159	0.107616	0.147553	0.131196	0.195355	0.1989
PE 36:1	0.18585	0.156262	0.23968	0.21105	0.113511	0.154192	0.1403	0.126464	0.153545	0.148538	0.114915	0.12126
PE 36:0	0.01785	0.015824	0.0224	0.0189	0.012291	0.015084	0.01281	0.011552	0.015729	0.013572	0.01141	0.01118
PE 34:4	0.0021	0.001978	0.00336	0.0021	0.001446	0.002514	0.00122	0.001216	0.002247	0.002262	0.00163	0.00172
PE 34:3	0.01155	0.008901	0.01232	0.0084	0.007953	0.00838	0.0061	0.005472	0.011984	0.01131	0.00815	0.00774
PE 34:2	0.042	0.035604	0.04928	0.042	0.026751	0.038548	0.02745	0.02736	0.044191	0.040716	0.02934	0.0301
PE 34:1	0.11025	0.101867	0.13216	0.12915	0.070131	0.08799	0.0732	0.068096	0.125832	0.1131	0.187205	0.09202
PE 34:0	0.02625	0.020769	0.0224	0.01995	0.012291	0.017598	0.01098	0.010944	0.026215	0.02262	0.017115	0.01548
PE 32:2	0.00315	0.001978	0.00336	0.00315	0.002169	0.001676	0.00244	0.002432	0.003745	0.003016	0.002445	0.00258
PE 32:1	0.0084	0.006923	0.00896	0.0084	0.004338	0.006704	0.00732	0.004864	0.008988	0.008294	0.007335	0.00602
PE 32:0	0.00525	0.005934	0.00336	0.00525	0.003615	0.003352	0.00244	0.002432	0.005243	0.006032	0.00326	0.00344
PC O-42:6	0.00315	0.002967	0.00336	0.00315	0.001446	0.001676	0.00122	0.001216	0	0	0.00163	0.00172
PC O-42:4	0.00315	0.002967	0.00336	0.00315	0.001446	0.001676	0.00122	0.001824	0.001498	0	0.00163	0.00172
PC O-42:2	0.0084	0.007912	0.0056	0.00525	0.007953	0.009218	0.00305	0.00304	0.006741	0.006786	0.00489	0.00602
PC O-40:6	0.00735	0.007912	0.02128	0.0168	0.005784	0.005866	0.00976	0.010336	0.004494	0.00377	0.00978	0.0086
PC O-40:5	0.0126	0.011868	0.01904	0.021	0.008676	0.00838	0.00915	0.01216	0.006741	0.006032	0.01141	0.01032
PC O-40:4	0.0147	0.013846	0.01456	0.0126	0.006507	0.00838	0.00793	0.006688	0.005243	0.004524	0.007335	0.00774
PC O-40:3	0.0063	0.008901	0.00896	0.00735	0.003615	0.005028	0.00366	0.003648	0.002996	0.002262	0.004075	0.00344
PC O-40:0	0.04725	0.033626	0.03696	0.0378	0.038319	0.041062	0.02562	0.024928	0.047187	0.050518	0.04075	0.04042
PC O-38:6	0.0147	0.013846	0.04144	0.04305	0.010122	0.011732	0.02257	0.023712	0.008239	0.00754	0.01793	0.02064
PC O-38:5	0.02625	0.026703	0.04816	0.0504	0.018075	0.020112	0.02989	0.029792	0.012733	0.010556	0.02282	0.02408
PC O-38:4	0.01995	0.017802	0.028	0.02835	0.015183	0.015922	0.0183	0.01824	0.010486	0.009802	0.015485	0.01548
PC O-38:3	0.0147	0.014835	0.01792	0.0168	0.010122	0.010894	0.01037	0.010336	0.009737	0.006032	0.008965	0.00946
PC O-38:2	0.0084	0.008901	0.00896	0.00945	0.005784	0.006704	0.00366	0.005472	0.004494	0.00377	0.00489	0.00516
PC O-38:0	0.0126	0.00989	0.00896	0.0084	0.010122	0.010894	0.00671	0.007296	0.013482	0.010556	0.010595	0.01118
PC O-36:5	0.0084	0.006923	0.01904	0.0189	0.005784	0.006704	0.0122	0.011552	0.004494	0.00377	0.00978	0.01118
PC O-36:4	0.0105	0.010879	0.01568	0.01785	0.00723	0.00838	0.00976	0.009728	0.005992	0.006032	0.00978	0.01118
PC O-36:3	0.0168	0.015824	0.02016	0.0189	0.010845	0.01257	0.01281	0.012768	0.008988	0.009048	0.01304	0.0129
PC O-36:2	0.02835	0.024725	0.02912	0.02835	0.026629	0.03676	0.02464	0.023984	0.022733	0.024326	0.02467	0.0272
PC O-36:1	0.01785	0.015824	0.01568	0.01785	0.010845	0.01257	0.00976	0.010336	0.010486	0.009802	0.010595	0.01118
PC O-34:5	0.0042	0.001978	0.00336	0.00315	0.001446	0.002514	0.00183	0.001824	0.002247	0.001508	0.002445	0.00258
PC O-34:4	0.0021	0	0.00224	0.0021	0.001446	0	0.00122	0.001216	0.001498	0	0.00163	0.00172
PC O-34:3	0.00525	0.005934	0.00784	0.0063	0.003615	0.00419	0.00549	0.005472	0.003745	0.00377	0.005705	0.00516
PC O-34:2	0.0357	0.035604	0.0448	0.04305	0.043136	0.036816	0.03745	0.04736	0.04247	0.029604	0.030155	0.03096
PC O-34:1	0.19635	0.169119	0.19488	0.1848	0.112788	0.236594	0.18163	0.191264	0.254111	0.19802	0.18247	0.11954
PC O-34:0	0.0399	0.037582	0.03808	0.03675	0.026028	0.0290952	0.0342376	0.03138	0.0285224	0.0356648	0.0428072	0.02494
PC O-32:2	0.00525	0.003956	0.00784	0.0063	0.003615	0.00419	0.00427	0.004864	0.002996	0.00377	0.005705	0.00602
PC O-32:1	0.0231	0.021758	0.028	0.0294	0.015183	0.01676	0.01708	0.017632	0.024231	0.012818	0.02956	0.01892
PC O-32:0	0.0525	0.042527	0.05376	0.0525	0.060366	0.05352	0.05721	0.04344	0.047713	0.044882	0.050155	0.03354
PC O-30:1	0.0021	0.001978	0.00224	0.0021	0.001446	0.001676	0.00122	0.001216	0.001498	0	0.00163	0.00172
PC O-30:0	0.0042	0.002967	0.00448	0.0042	0.002892	0.002514	0.00244	0.002432	0.002247	0.002262	0.00326	0.00344
PC 40:6	0.1008	0.07912	0.08624	0.08295	0.077361	0.081286	0.05734	0.055328	0.080892	0.078416	0.075795	0.07826
PC 40:5	0.1176	0.100878	0.12096	0.1155	0.087483	0.10056	0.08174	0.07904	0.099617	0.081432	0.092095	0.086
PC 40:4	0.08715	0.068241	0.10416	0.1134	0.067962	0.072906	0.07076	0.065056	0.066661	0.061828	0.07498	0.07396
PC 40:3	0.03885	0.030659	0.04256	0.04305	0.025305	0.02933	0.02989	0.028576	0.024717	0.021866	0.028525	0.02838
PC 40:2	0.01365	0.00989	0.0112	0.0126	0.00723	0.007542	0.00671	0.008512	0.00749	0.006032	0.007335	0.00688
PC 40:1	0.00315	0.002967	0.00336	0.00315	0.001446	0.0018471	0.0015246	0.0012021	0.0008796	0.0005571	0.0002346	0.00172
PC 40:0	0.0021	0.001978	0.00224	0.00315	0	0	0.00122	0.001216	0	0	0.00163	0.00172
PC 38:6	0.1113	0.084065	0.07504	0.06615	0.085314	0.087152	0.05063	0.0456	0.093625	0.083694	0.07009	0.0731
PC 38:5	0.54495	0.413402	0.39872	0.4011	0.375237	0.371234	0.27633	0.25232	0.345289	0.291044	0.33904	0.3354
PC 38:4	0.62895	0.591422	0.68096	0.6027	0.495978	0.588276	0.42273	0.408576	0.387982	0.35815	0.450695	0.4214
PC 38:3	0.4326	0.337249	0.42336	0.4473	0.28197	0.304194	0.29097	0.259008	0.277879	0.242034	0.25917	0.28294
PC 38:2	0.1323	0.109779	0.1288	0.13965	0.080976	0.10475	0.07564	0.077824	0.092876	0.081432	0.085575	0.08428
PC 38:1	0.03045	0.025714	0.0336	0.02835	0.018798	0.020112	0.02013	0.019456	0.017227	0.015834	0.017115	0.01892
PC 38:0	0.00735	0.004945	0.01232	0.01155	0.004338	0.005028	0.00671	0.006688	0.003745	0.003016	0.00652	0.00602
PC 36:6	0.0147	0.010879	0.0112	0.00735	0.010122	0.01257	0.00793	0.006688	0.009737	0.01131	0.00815	0.01032
PC 36:5	0.0966	0.080109	0.06832	0.0693	0.075915	0.077096	0.05551	0.050464	0.068159	0.058812	0.061125	0.07138
PC 36:4	0.4725	0.394611	0.36736	0.43785	0.313782	0.39386	0.28243	0.253536	0.286867	0.269178	0.28688	0.28896
PC 36:3	0.67725	0.544939	0.43904	0.4914	0.46272	0.541348	0.29402	0.329536	0.41944	0.368706	0.349635	0.36636
PC 36:2	1.06575	1.04933	1.15472	1.1235	0.73746	0.926828	0.65758	0.608	0.761733	0.751738	0.768545	0.80238
PC 36:1	0.9156	0.857463	0.78848	0.92085	0.582738	0.640232	0.57767	0.589152	0.581224	0.511966	0.585985	0.63124
PC 34:5	0.0042	0.002967	0.00448	0.00315	0.002892	0.003352	0.00244	0.001824	0.002996	0.002262	0.00326	0.00258
PC 34:4	0.03465	0.027692	0.03248	0.03465	0.026028	0.031844	0.01952	0.020064	0.023219	0.021112	0.02608	0.02838
PC 34:3	0.1911	0.163185	0.18592	0.17745	0.143154	0.175142	0.12871	0.117344	0.155792	0.134966	0.160555	0.1677
PC 34:2	1.2075	0.925704	1.09088	0.9177	0.689019	0.901688	0.61671	0.608	0.695821	0.668044	0.755505	0.82216
PC 34:1	1.51515	1.29955	1.7248	1.4994	0.97605	1.3165	0.84302	0.949088	1.11077	1.08576	1.06276	1.16186
PC 32:4	0.0021	0.001978	0.00224	0	0.002169	0.001676	0.00122	0	0.002247	0.002262	0.00163	0.00172
PC 32:3	0.02415	0.021758	0.0168	0.01785	0.020244	0.020112	0.01281	0.012768	0.02247	0.020358	0.020375	0.02236
PC 32:2	0.27195	0.225492	0.2072	0.21105	0.193041	0.204472	0.17202	0.16112	0.207473	0.229216	0.233905	0.21586
PC 32:1	1.26735	1.03746	1.30816	1.17495	0.813375	0.982974	0.77043	0.85424	0.814912	0.84448	0.88672	0.93912
PC 32:0	1.27995	1.169	1.61616	1.46055	0.979665	1.1556	0.83631	0.88768	0.976696	0.881426	0.889165	1.0535
PC 30:2	0.0105	0.008901	0.01008	0.0084	0.008676	0.009218	0.00549	0.005472	0.010486	0.008294	0.00652	0.00774
PC 30:1	0.0672	0.05934	0.05936	0.0525	0.049887	0.05866	0.04758	0.044992	0.063665	0.058058	0.061125	0.07138
PC 30:0	0.6048	0.551862	0.50736	0.5229	0.418617	0.39386	0.30927	0.324064	0.349783	0.35815	0.383865	0.41968
LPS 30:6	0.567	0.917792	0.90496	0.94815	0.466335	0.667886	0.3355	0.417696	0.534786	0.736658	0.46129	0.43688
LPS 28:1	3.26025	3.80369	3.31408	3.63615	3.46471	3.2263	3.4701	3.83008	2.73235	3.83655	3.20132	2.92716
LPS 24:1	0.36855	0.383732	0.33152	0.357	0.291369	0.23464	0.20801	0.160512	0.290612	0.33664	0.25428	0.26918
HexCer t18:0/22:0(OH)	0.0021	0.001978	0.00224	0	0.001446	0.001676	0.00183	0.001216	0	0	0	0
HexCer t18:0/16:0(OH)	0.0021	0.003956	0.00336	0.00315	0.002892	0.002514	0.00244	0.002432	0.002996	0.002262	0.002445	0.00258
HexCer t18:0/12:0(OH)	0.09555	0.093955	0.11088	0.09975	0.066516	0.080448	0.05795	0.05168	0.066661	0.070876	0.074165	0.08256
HexCer d18:1/24:1	0.00525	0.007912	0.0112	0.00735	0.005061	0.007542	0.00549	0.004864	0.005243	0.004524	0.004075	0.0043
HexCer d18:1/22:1	0	0	0.00224	0.0021	0.001446	0.001676	0	0.001216	0.001498	0.001508	0	0.00172
HexCer d18:1/18:0	0.03885	0.033626	0.02128	0.01995	0.027474	0.035196	0.0122	0.010944	0.023968	0.01885	0.013855	0.01032
HexCer d18:1/12:0	0.05355	0.055384	0.06384	0.05775	0.034704	0.04609	0.0305	0.032224	0.035203	0.04147	0.039935	0.04128
Hex2Cer t18:0/12:0(OH)	0.0672	0.061318	0.07504	0.07245	0.046272	0.059498	0.03965	0.043776	0.047187	0.050518	0.05053	0.05074
Hex2Cer d18:1/8:0	0.0042	0.002967	0.00672	0.0042	0.002169	0.003352	0.00244	0.002432	0.002247	0.002262	0.00163	0.00172
Hex2Cer d18:1/10:2	0	0.001978	0.00224	0	0.001446	0.001676	0	0	0	0	0	0
Hex2Cer d18:0/12:0	0.0126	0.013846	0.01344	0.01155	0.009399	0.010894	0.00671	0.007904	0.008988	0.008294	0.00978	0.0086
DAG 38:4-15	0.66465	0.3956	0.80864	0.7434	0.533574	0.734088	0.55571	0.558144	0.5992	0.658996	0.748985	0.71638
DAG 38:4(-FA 18:0)-16	0.07875	0.066263	0.10752	0.1197	0.093267	0.101398	0.07198	0.070528	0.068908	0.096512	0.10106	0.0946
DAG 38:4	1.694	1.7165	2.1837	2.639	1.1629	0.8109	0.8038	0.598	0.7212	0.5197	0.5028	0.3257
DAG 36:3-14	0.00945	0.007912	0.01792	0.0126	0.010845	0.010894	0.01464	0.010944	0.011235	0.019604	0.013855	0.01204
DAG 36:2-13	0.0189	0.010879	0.02576	0.01995	0.025305	0.01676	0.02074	0.026144	0.017976	0.02262	0.020375	0.01634
DAG 36:2-12	0.06825	0.055384	0.11088	0.09765	0.051333	0.074582	0.07015	0.062624	0.081641	0.083694	0.075795	0.07912
DAG 36:1-10	0.0336	0.021758	0.04928	0.0567	0.039765	0.041062	0.0244	0.046208	0.033705	0.032422	0.036675	0.03526
DAG 36:1(-FA 18:0)-11	0.0273	0.025714	0.04704	0.042	0.026751	0.035196	0.04026	0.038304	0.030709	0.042978	0.026895	0.03526
DAG 36:0(-FA 18:0)-9	0.19845	0.282854	0.44016	0.22995	0.146769	0.284082	0.1891	0.141056	0.20223	0.435058	0.21842	0.34486
DAG 34:2-8	0.0168	0.010879	0.04592	0.0525	0.023136	0.032682	0.02135	0.020672	0.015729	0.01885	0.022005	0.01548
DAG 34:1-5	0.3155	0.493955	0.23632	0.36275	0.10122	0.144136	0.09638	0.11552	0.130326	0.140998	0.09454	0.0817
DAG 34:1-4	0.0126	0.010879	0.04032	0.02835	0.013014	0.01676	0.01891	0.022496	0.025466	0.01885	0.01956	0.02752
DAG 34:1(-FA 18:0)-7	0.0105	0.018791	0.05152	0.0357	0.011568	0.027654	0.01281	0.00912	0.009737	0.050518	0.02119	0.01892
DAG 34:1(-FA 16:0)-6	0.13125	0.07912	0.19376	0.1701	0.08676	0.094694	0.09272	0.08816	0.140063	0.123656	0.085575	0.09632
DAG 32:1-3	0.0231	0.014835	0.0784	0.063	0.023859	0.026816	0.03599	0.027968	0.035203	0.039962	0.02445	0.02494
DAG 30:2(-FA 18:0)-2	0.0357	0.026703	0.02464	0.0231	0.016629	0.014246	0.02135	0.015808	0.02247	0.025636	0.038305	0.01376
DAG 30:2(-FA 12:0)-1	0.0147	0.012857	0	0.01155	0.006507	0.010056	0.00671	0.008512	0.010486	0.00754	0.010595	0.0086
Cer t18:0/28:0 (0H)	0.01575	0.017802	0.02464	0.01785	0.016629	0.010894	0.01098	0.009728	0.011235	0.01131	0.01141	0.01204
Cer t18:0/22:0 (0H)	0.00945	0.010879	0.02128	0.0147	0.006507	0.007542	0.0122	0.01216	0.008239	0.010556	0.007335	0.00774
Cer t18:0/18:0 (0H)	0.58065	0.570653	0.87472	0.7875	0.394758	0.50699	0.59719	0.493696	0.343042	0.395096	0.36838	0.43086
Cer t18:0/16:0 (20H)	0.021	0.013846	0.01456	0.01785	0.009399	0.01257	0.01037	0.010944	0.010486	0.01131	0.012225	0.01462
Cer t18:0/16:0 (0H)	0.02625	0.037582	0.0672	0.04515	0.018798	0.035196	0.02684	0.02736	0.023219	0.035438	0.026895	0.03698
Cer t18:0/12:0 (2OH)	0.00735	0.004945	0.0056	0.0063	0.002892	0.00419	0.00305	0.00304	0.003745	0.002262	0.00326	0.0043
Cer d18:1/24:1 (OH)	0.0126	0.006923	0.01008	0.0126	0.003615	0.010056	0.00732	0.007296	0.004494	0.00754	0.004075	0.00602
Cer d18:1/24:0 (OH)	0.01785	0.020769	0.02352	0.0231	0.012291	0.015922	0.0122	0.013984	0.013482	0.012064	0.00815	0.01118
Cer d18:1/24:0	0.0105	0.006923	0.01008	0.0063	0.005061	0.006704	0.00549	0.004256	0.006741	0.006786	0.004075	0.00516
Cer d18:1/22:0	0.00315	0.001978	0.00448	0.0042	0.001446	0.002514	0.00244	0.001824	0.001498	0.003016	0	0.00172
Cer d18:1/18:0(OH)	0	0.001978	0.00336	0.00315	0	0	0.00122	0.001216	0	0	0	0
Cer d18:1/16:2	0.0987	0.091977	0.08736	0.07245	0.051333	0.07123	0.05368	0.050464	0.047187	0.058058	0.061125	0.06794
Cer d18:1/16:1(OH)	0.01155	0.00989	0.01344	0.0084	0.010122	0.009218	0.00671	0.00608	0.006741	0.006786	0.00652	0.01204
Cer d18:1/16:1 (OH)	0.18795	0.144394	0.1288	0.12285	0.092544	0.11732	0.09882	0.113296	0.090629	0.096512	0.09128	0.11266
Cer d18:1/16:1	0.00315	0.001978	0.00336	0.00525	0.002169	0.003352	0.00244	0.00304	0.001498	0.00377	0.002445	0.00258
Cer d18:1/16:0 (OH)	0.00315	0.001978	0.00224	0.0021	0.001446	0.001676	0.00122	0.001824	0.002247	0.001508	0.00163	0
Cer d18:1/16:0 (2OH)	1.365	1.1235	1.02256	1.0626	0.688296	1.13884	0.90638	1.28461	1.25649	0.992172	1.3767	0.88924
Cer d18:1/16:0	0.18375	0.177031	0.28896	0.27195	0.325802	0.273466	0.26104	0.274496	0.221521	0.189254	0.2393	0.20898
Cer d18:1/16:0	0.0189	0.017802	0.03808	0.0273	0.013737	0.018436	0.01769	0.017632	0.017976	0.023374	0.01467	0.02064
Cer d18:1/14:0	0.0105	0.00989	0.01792	0.0231	0.007953	0.010056	0.00854	0.011552	0.011235	0.014326	0.012225	0.01462
Cer d18:1/12:0	0.10605	0.105823	0.112	0.1071	0.067239	0.085476	0.06771	0.065056	0.073402	0.080678	0.075795	0.09374
Cer d18:1/12:0	0.12285	0.109779	0.11872	0.0945	0.0723	0.090504	0.15978	0.0908	0.105649	0.073892	0.079055	0.09288
Cer d18:1/10:3(OH)	0.0084	0.010879	0.01232	0.0105	0.00723	0.009218	0.00732	0.006688	0.005992	0.009802	0.00815	0.00946
Cer d18:0/18:0	0.01155	0.00989	0.01344	0.0105	0.008676	0.010056	0.00976	0.010944	0.005992	0.00754	0.00652	0.01032
Cer d18:0/16:0	0.0063	0.004945	0.00784	0.00735	0.004338	0.005866	0.0061	0.004864	0.004494	0.006786	0.00489	0.00602
Cer d18:0/12:0	0.01995	0.022747	0.02352	0.0189	0.013737	0.015922	0.01464	0.0152	0.01498	0.013572	0.01467	0.01806
CE 30:4	0.3111	0.3216	0.4665	0.4843	0.1988	0.0602	0.207	0.1231	0.1415	0.1787	0.1471	0.1566
CE 30:3	7.27875	6.37714	6.09072	7.18925	3.14772	3.94274	2.35429	3.04438	2.54269	2.05353	3.15298	3.25848
CE 30:2	0.2957	0.2862	0.3616	0.3118	0.1475	0.038	0.1172	0.164	0.153	0.158	0.0783	0.14857
CE 18:1	3.0147	3.7178	2.82016	3.3231	1.21084	0.520112	0.91281	0.613376	1.31198	1.11734	0.615485	0.52236
