# Supplementary material for: UBQLN2 links proteotoxicity with lipid metabolism in neurodegeneration
Source: Nat Neurosci. 2026 Mar 30;29(4):782–95. doi: 10.1038/s41593-026-02226-y (PMC13058728; doi:10.1038/s41593-026-02226-y)
Supplement: Supplementary file 6 — Differentially regulated genes in motor neurons derived from UBQLN2 mutant human iPSCs under GS. [file 41593_2026_2226_MOESM6_ESM.xlsx]

## Sheet: Supplementary Table 4
Supplementary Table 4. Significantly changed genes in motor neurons derived from UBQLN2-mutant human iPSCs under GS.
Description	The UBQLN2-mutant iPSCs and isogenic controls were differentiated into motor neurons and starved with glucose-free medium for 24 hours. Genes with significantly changed levels (adj_p < 0.05, fold change > 2) in mutant neurons are listed (n=3-4).
TranscriptID	GeneName	Isogenic CTRL-1	Isogenic CTRL-2	Isogenic CTRL-3	P497H_1	P497H_2	P497H_3	P497H_4	P506T_1	P506T_2	P506T_3
ENSG00000271290.1	COPS8P1	0	0	0	11.7416	13.7518	10.4605	14.5934	36.8253	33.7525	18.4275
ENSG00000091664.9	SLC17A6	15.0471	13.046	21.9903	109.588	43.22	64.6649	140.722	184.126	176.172	227.633
ENSG00000139874.6	SSTR1	11.7033	13.046	3.82439	20.8739	49.1137	31.3815	27.102	82.8569	113.606	123.572
ENSG00000170962.13	PDGFD	45.9772	20.5009	54.4976	54.794	180.738	135.036	59.4159	363.138	420.671	373.969
ENSG00000215093.3	EEF1A1P29	15.0471	18.6372	34.4195	95.2372	46.1668	93.1935	68.7973	115.59	158.884	151.756
ENSG00000113430.10	IRX4	1.6719	21.4327	7.64879	105.674	43.22	50.4006	118.832	41.9399	53.5101	65.0381
ENSG00000285081.1	AC004593.1	3.3438	13.046	13.3854	37.834	41.2555	44.6949	22.9324	42.9628	58.4495	47.6946
ENSG00000206159.11	GYG2P1	13.3752	12.1142	12.4293	88.7141	67.7769	58.9592	56.2887	45.0087	65.8586	75.8778
ENSG00000233460.1	RPL35AP31	11.7033	47.5248	39.2	120.025	80.5464	110.311	124.044	134.003	130.894	190.778
ENSG00000233821.1	ENOX1-AS1	64.3681	38.2062	47.8049	100.456	135.554	179.73	145.934	226.066	210.747	207.038
ENSG00000256120.2	SOX5-AS1	35.1099	22.3646	21.0342	169.601	57.9541	134.085	120.917	118.659	106.197	94.3052
ENSG00000259485.2	LINC02253	12.5392	5.59115	4.78049	58.7079	22.5923	31.3815	34.3987	28.6419	45.2778	17.3435
ENSG00000259691.2	FKBP1AP2	21.7347	13.9779	11.4732	33.9201	56.9718	40.891	37.5258	71.6047	64.2121	42.2748
ENSG00000152128.13	TMEM163	55.1726	64.2982	40.1561	76.9726	257.356	221.572	74.0093	194.356	181.111	208.122
ENSG00000259946.1	BX005019.1	14.2111	27.9557	43.0244	79.5818	97.245	68.4687	54.204	92.0632	110.313	69.374
ENSG00000241397.1	LINC00903	38.4537	58.7071	30.5951	118.72	49.1137	98.8992	88.6026	126.843	111.136	136.58
ENSG00000159248.5	GJD2	163.846	254.397	176.878	585.774	739.652	614.316	568.099	589.205	527.692	605.938
ENSG00000196358.11	NTNG2	249.949	289.808	429.288	729.282	1098.18	867.27	813.06	1005.53	862.747	924.625
ENSG00000124191.18	TOX2	327.692	464.065	223.727	1362.02	1679.69	2012.22	1387.41	948.251	992.818	943.052
ENSG00000225206.10	MIR137HG	659.564	597.321	1194.17	1652.95	1683.62	2554.26	1841.89	2270.89	2288.58	2345.71
ENSG00000286998.1	AC103974.2	26.7504	23.2965	43.0244	50.8802	97.245	112.213	80.2636	75.6964	96.3181	87.8014
ENSG00000106123.12	EPHB6	295.09	328.946	179.746	622.304	522.569	601.954	841.204	743.666	722.798	772.869
ENSG00000182601.7	HS3ST4	112.853	45.6611	30.5951	421.392	217.082	360.412	377.343	194.356	154.768	175.603
ENSG00000245105.4	A2M-AS1	71.8916	139.779	93.6976	401.823	244.586	264.365	333.563	252.662	246.146	345.786
ENSG00000248423.1	AC100850.1	33.438	33.5469	22.9464	71.7541	47.1491	62.763	78.1788	75.6964	65.8586	93.2213
ENSG00000277171.1	AC010975.1	31.7661	39.138	23.9025	83.4957	70.7237	122.673	55.2464	87.9715	73.2676	80.2136
ENSG00000251294.1	AC091885.2	34.2739	25.1602	24.8586	104.37	65.8123	136.937	105.281	82.8569	51.8636	71.5419
ENSG00000140015.20	KCNH5	77.7433	41.9336	64.0586	227.004	377.193	299.551	206.392	103.315	149.828	166.931
ENSG00000153820.13	SPHKAP	89.4466	38.2062	60.2342	139.594	375.228	295.747	77.1364	155.485	114.429	130.076
ENSG00000198822.10	GRM3	140.439	95.9814	87.961	275.275	432.2	426.028	290.825	215.837	223.096	238.473
ENSG00000198846.6	TOX	714.737	469.657	519.161	1433.78	965.575	1665.12	1445.79	1103.74	1114.66	1268.24
ENSG00000185053.14	SGCZ	166.354	31.6832	30.5951	121.33	310.398	437.439	117.789	120.705	116.076	140.916
ENSG00000200488.1	RN7SKP203	306.793	158.416	77.444	799.732	341.831	268.169	318.97	347.794	300.48	224.381
ENSG00000288105.1	AC117461.1	441.381	165.871	130.029	524.457	332.991	783.586	505.556	361.092	409.146	372.885
ENSG00000197705.10	KLHL14	456.428	23.2965	29.639	18.2647	30.4505	19.0191	8.33907	125.82	119.369	132.244
ENSG00000100345.22	MYH9	5581.63	13173.7	10294.3	3919.08	4340.67	2705.47	3873.5	6100.72	6071.34	6147.18
ENSG00000012171.20	SEMA3B	322.676	1220.73	386.264	262.229	186.632	135.036	242.875	403.032	364.692	410.824
ENSG00000249859.12	PVT1	607.735	2274.67	1154.01	386.167	612.938	398.45	324.181	852.096	759.843	829.236
ENSG00000136160.17	EDNRB	142.111	257.193	387.22	3.91386	0	19.0191	3.12715	158.553	159.707	142
ENSG00000168263.9	KCNV2	42.6334	318.696	150.107	31.3109	64.83	53.2534	66.7126	95.132	73.2676	126.824
ENSG00000161714.12	PLCD3	285.895	795.807	342.283	249.182	248.515	129.33	202.222	272.098	245.323	298.091
ENSG00000136048.14	DRAM1	418.811	481.771	972.352	114.807	111.979	111.262	112.577	326.313	349.874	378.305
ENSG00000105810.10	CDK6	2489.46	3937.1	2606.32	1102.4	1059.87	1142.1	815.144	1525.18	1648.11	1622.7
ENSG00000131435.13	PDLIM4	218.183	233.896	340.371	46.9663	124.749	49.4496	105.281	170.828	122.662	126.824
ENSG00000111981.5	ULBP1	193.104	314.036	305.951	117.416	59.9187	91.2916	137.595	137.072	144.066	148.504
ENSG00000167601.12	AXL	832.605	1025.04	1048.84	404.432	309.416	455.507	369.004	530.898	471.712	509.465
ENSG00000113739.10	STC2	3558.64	3875.6	5403.87	1296.79	808.411	1369.37	1348.84	2081.65	2132.17	2199.37
ENSG00000242808.10	SOX2-OT	65.204	134.188	160.625	49.5755	32.415	47.5477	36.4834	55.2379	46.101	78.0457
ENSG00000100065.15	CARD10	416.303	598.253	629.113	150.031	162.075	236.788	151.146	278.235	279.899	259.068
ENSG00000168209.5	DDIT4	1014.84	1854.4	2193.29	951.068	380.14	677.079	1153.92	901.197	757.373	854.167
ENSG00000172340.15	SUCLG2	270.848	241.351	275.356	63.9264	36.3441	38.9891	40.653	121.728	130.071	138.748
ENSG00000136982.6	DSCC1	132.916	182.644	182.615	97.8465	34.3796	54.2044	80.2636	80.811	85.6161	80.2136
ENSG00000111716.14	LDHB	1400.21	1479.79	1048.84	493.146	589.364	551.553	672.338	647.511	552.389	739.266
ENSG00000117399.14	CDC20	570.117	533.023	459.883	221.785	113.944	97.9483	162.612	269.029	270.02	222.213
ENSG00000197903.8	H2BC12	1669.39	3344.44	1246.75	741.024	949.858	534.436	774.491	916.54	995.287	1122.99
ENSG00000123689.6	G0S2	84.4309	81.0717	118.556	22.1785	22.5923	29.4796	39.6106	43.9858	32.9293	59.6182
ENSG00000185532.20	PRKG1	327.692	288.876	952.274	106.979	342.813	121.722	100.069	239.364	223.096	288.336
ENSG00000181019.13	NQO1	211.495	266.511	282.049	103.065	72.6882	81.7821	69.8397	121.728	110.313	131.16
ENSG00000118503.15	TNFAIP3	577.641	337.333	827.025	199.607	307.452	202.553	185.544	264.937	274.136	290.503
ENSG00000213719.8	CLIC1	794.152	881.538	1096.64	383.558	416.484	189.24	334.605	515.554	379.51	407.572
ENSG00000166289.6	PLEKHF1	27.5863	102.504	49.7171	11.7416	20.6277	10.4605	20.8477	23.5273	32.106	28.1832
ENSG00000067182.8	TNFRSF1A	697.182	768.783	734.284	217.871	310.398	224.425	228.282	341.657	323.53	359.877
ENSG00000132429.10	POPDC3	41.7975	80.1398	132.898	37.834	23.5746	39.9401	21.8901	49.1004	33.7525	35.7709
ENSG00000110660.15	SLC35F2	292.582	464.065	843.279	186.561	169.933	179.73	213.689	222.998	261.788	254.732
ENSG00000182718.18	ANXA2	4122.9	4673.27	5040.55	744.938	1522.52	1079.33	886.026	2341.47	1831.69	2214.55
ENSG00000148926.10	ADM	254.965	537.682	212.254	41.7478	82.5109	78.9292	32.3139	148.324	164.646	150.672
ENSG00000100599.16	RIN3	158.83	139.779	135.766	23.4832	49.1137	28.5286	11.4662	62.3984	74.9141	62.8701
ENSG00000111907.21	TPD52L1	212.331	116.482	315.512	57.4033	81.5287	60.8611	56.2887	116.613	78.207	101.893
ENSG00000183873.18	SCN5A	66.04	113.687	154.888	45.6617	43.22	24.7248	60.4583	47.0545	46.101	60.7022
ENSG00000177469.13	CAVIN1	1042.43	1151.78	790.693	140.899	266.196	323.324	140.722	418.376	450.308	498.625
ENSG00000153721.19	CNKSR3	316.825	258.125	659.708	74.3633	116.891	93.1935	115.705	199.47	195.106	169.099
ENSG00000152229.18	PSTPIP2	219.855	209.668	142.459	96.5418	54.025	55.1553	103.196	86.9486	92.202	81.2976
ENSG00000161011.20	SQSTM1	4521.65	4575.42	2807.1	1478.13	2165.91	1688.89	1548.98	1896.5	1731.26	1791.8
ENSG00000087586.18	AURKA	422.99	287.012	395.825	191.779	93.316	107.458	153.23	165.714	158.061	177.771
ENSG00000140451.13	PIF1	173.877	199.418	131.942	31.3109	38.3087	34.2344	31.2715	112.522	44.4545	71.5419
ENSG00000284642.1	AL139424.2	234.066	335.469	276.312	104.37	156.181	103.654	71.9245	137.072	150.651	94.3052
ENSG00000148737.17	TCF7L2	441.381	514.386	374.791	100.456	185.65	175.927	109.45	196.402	208.278	196.198
ENSG00000149212.12	SESN3	10046.4	6471.76	13637.8	4960.16	6219.75	4676.79	4835.62	4327.99	4924.57	4355.38
ENSG00000134057.15	CCNB1	1056.64	791.148	1083.26	388.777	283.877	291.943	336.69	489.981	390.212	434.671
ENSG00000187720.14	THSD4	264.16	622.481	304.995	62.6217	150.288	92.2426	108.408	184.126	189.343	160.427
ENSG00000114346.14	ECT2	762.386	685.848	894.908	258.315	231.816	216.818	269.977	346.771	367.985	334.946
ENSG00000164611.13	PTTG1	269.176	217.123	174.966	65.231	40.2732	23.7739	47.9497	98.2008	89.7323	107.313
ENSG00000134762.17	DSC3	652.876	486.43	432.156	97.8465	156.181	122.673	91.7298	203.562	252.732	244.977
ENSG00000163565.19	IFI16	183.073	280.489	230.42	105.674	131.625	73.2235	58.3735	106.384	65.8586	136.58
ENSG00000075218.19	GTSE1	484.015	508.795	526.81	130.462	130.642	103.654	137.595	220.952	215.687	238.473
ENSG00000072163.20	LIMS2	35.9458	79.208	49.7171	7.82772	11.7873	15.2153	17.7205	23.5273	21.404	28.1832
ENSG00000196747.4	H2AC13	1913.49	2256.03	1513.5	459.226	579.541	367.068	377.343	904.265	738.439	876.93
ENSG00000184575.12	XPOT	6970.14	6065.47	8482.5	3652.93	2660.98	2948.91	3282.47	3085.14	3313.51	3099.06
ENSG00000139734.19	DIAPH3	606.063	539.546	395.825	173.514	195.472	119.82	93.8146	263.915	212.394	201.618
ENSG00000114200.10	BCHE	120.377	94.1177	149.151	10.437	32.415	28.5286	14.5934	64.4442	49.3939	45.5267
ENSG00000206503.13	HLA-A	68.5478	89.4584	126.205	33.9201	43.22	15.2153	38.5682	50.1233	50.2171	23.8473
ENSG00000106100.11	NOD1	81.0871	243.215	235.2	83.4957	82.5109	64.6649	63.5854	91.0403	85.6161	66.1221
ENSG00000149150.9	SLC43A1	179.729	252.534	158.712	73.0587	68.7591	51.3515	76.094	62.3984	79.8535	112.733
ENSG00000178202.13	POGLUT3	538.351	292.604	500.996	144.813	171.898	138.839	103.196	181.058	207.454	182.107
ENSG00000126453.9	BCL2L12	159.666	180.781	156.8	41.7478	55.0073	33.2834	25.0172	55.2379	63.3889	94.3052
ENSG00000113810.16	SMC4	1421.95	1443.45	1305.07	631.436	515.693	427.929	542.04	559.54	643.767	581.007
ENSG00000118508.5	RAB32	394.568	254.397	386.264	83.4957	76.6173	95.0954	70.8821	156.507	165.47	119.236
ENSG00000083454.22	P2RX5	93.6263	194.758	205.561	80.8864	43.22	39.9401	68.7973	58.3067	87.2626	63.9541
ENSG00000237943.7	PRKCQ-AS1	82.759	160.28	132.898	74.3633	27.5036	42.7929	36.4834	53.1921	44.4545	61.7862
ENSG00000151725.12	CENPU	288.402	177.985	279.181	105.674	70.7237	77.9783	81.306	104.338	120.192	91.0533
ENSG00000087842.11	PIR	163.846	294.467	273.444	66.5356	53.0428	63.7139	79.2212	102.292	102.904	104.061
ENSG00000244161.1	FLNB-AS1	155.487	148.165	78.4001	56.0986	55.9896	52.3025	43.7801	61.3755	49.3939	49.8625
ENSG00000156970.13	BUB1B	520.796	526.5	580.352	130.462	133.589	79.8802	116.747	244.479	200.869	238.473
ENSG00000165458.14	INPPL1	2645.78	3795.46	1895.94	688.839	1017.64	659.011	722.372	1176.36	1103.95	1208.62
ENSG00000169692.13	AGPAT2	127.9	177.053	116.644	19.5693	21.61	13.3134	48.992	78.7652	41.1616	56.3663
ENSG00000205730.6	ITPRIPL2	602.719	789.284	744.801	228.308	355.583	300.502	208.477	266.983	357.283	268.824
ENSG00000137812.20	KNL1	529.156	561.911	552.625	220.481	125.731	103.654	112.577	226.066	243.677	215.71
ENSG00000173040.13	EVC2	180.565	78.2761	167.317	24.7878	32.415	31.3815	28.1444	64.4442	56.803	56.3663
ENSG00000150687.12	PRSS23	640.337	829.354	1613.89	356.161	422.377	287.188	306.461	452.133	406.677	425.999
ENSG00000155363.18	MOV10	565.102	919.744	555.493	217.871	226.905	170.221	217.858	286.419	244.5	318.687
ENSG00000123485.12	HJURP	464.788	288.876	293.522	70.4495	76.6173	75.1254	71.9245	144.232	145.712	145.252
ENSG00000172965.17	MIR4435-2HG	553.398	1120.09	529.678	161.773	293.7	171.172	167.824	330.405	332.586	250.397
ENSG00000104375.17	STK3	267.504	126.733	271.532	70.4495	63.8478	75.1254	53.1616	97.1778	86.4393	92.1373
ENSG00000137693.14	YAP1	1621.74	1221.67	1238.15	166.991	181.721	201.602	126.128	510.439	549.919	616.778
ENSG00000014914.21	MTMR11	234.902	135.119	135.766	37.834	123.766	42.7929	29.1868	69.5589	65.0353	72.6259
ENSG00000125257.16	ABCC4	845.981	1215.14	1773.56	478.795	268.161	226.327	439.886	519.646	534.277	514.885
ENSG00000171320.15	ESCO2	79.4152	94.1177	137.678	31.3109	54.025	47.5477	22.9324	55.2379	38.6919	32.519
ENSG00000171786.6	NHLH1	123.72	328.014	471.356	161.773	181.721	52.3025	117.789	111.499	140.773	122.488
ENSG00000129534.14	MIS18BP1	566.774	387.653	582.264	198.302	160.111	147.398	135.51	176.966	235.444	209.206
ENSG00000187498.16	COL4A1	5717.06	2744.32	6372.4	908.015	1248.47	1198.2	830.78	2006.98	2149.46	1819.98
ENSG00000118971.9	CCND2	8372.87	10896.2	15344.4	2855.81	6004.64	4171.84	2995.81	4463.02	4436.4	5044.79
ENSG00000142227.11	EMP3	178.893	201.281	178.79	13.0462	42.2377	40.891	26.0596	86.9486	79.8535	57.4503
ENSG00000152518.8	ZFP36L2	610.243	501.34	486.654	91.3234	151.27	60.8611	81.306	228.112	222.273	189.694
ENSG00000134954.14	ETS1	636.993	218.987	768.703	28.7016	59.9187	60.8611	18.7629	211.745	249.439	187.526
ENSG00000106066.15	CPVL	171.37	134.188	193.132	66.5356	50.0959	52.3025	48.992	42.9628	65.8586	89.9694
ENSG00000151617.17	EDNRA	858.52	545.137	855.708	70.4495	257.356	219.67	69.8397	321.198	260.965	315.435
ENSG00000112984.12	KIF20A	829.262	650.437	550.713	164.382	184.667	134.085	143.849	277.213	265.081	262.32
ENSG00000177602.5	HASPIN	143.783	199.418	196.956	46.9663	22.5923	27.5777	41.6954	65.4672	62.5656	85.6335
ENSG00000175063.17	UBE2C	486.522	360.629	285.873	103.065	105.103	33.2834	85.4755	157.53	143.242	146.336
ENSG00000165891.16	E2F7	117.033	479.907	233.288	97.8465	55.9896	28.5286	53.1616	113.545	104.55	109.481
ENSG00000163347.6	CLDN1	519.124	163.075	498.127	95.2372	176.809	154.055	101.111	142.187	153.121	166.931
ENSG00000134250.20	NOTCH2	5580.8	3124.52	2591.98	669.27	1427.24	1295.2	849.543	1433.12	1327.05	1648.72
ENSG00000090889.12	KIF4A	582.657	547.933	541.152	202.216	384.069	167.368	131.34	231.181	183.581	234.137
ENSG00000175197.12	DDIT3	2364.06	1148.05	1589.04	544.026	223.958	666.619	510.768	690.474	627.303	656.885
ENSG00000165912.16	PACSIN3	113.689	356.902	69.7952	57.4033	52.0605	43.7439	36.4834	64.4442	46.9242	94.3052
ENSG00000198467.16	TPM2	1829.06	1374.49	4872.28	293.539	507.835	521.123	351.283	1054.64	922.02	1094.81
ENSG00000153993.13	SEMA3D	442.217	259.988	687.435	136.985	102.156	79.8802	110.493	147.301	186.05	195.114
ENSG00000198826.11	ARHGAP11A	134.588	146.302	192.176	63.9264	41.2555	28.5286	43.7801	38.8711	70.7979	69.374
ENSG00000122966.17	CIT	757.37	1068.84	446.498	352.247	288.788	270.071	262.681	283.35	307.889	267.74
ENSG00000151929.10	BAG3	449.741	967.269	434.069	230.918	294.682	162.613	199.095	246.525	209.101	243.893
ENSG00000108821.14	COL1A1	468.967	848.923	218.947	32.6155	176.809	107.458	22.9324	221.975	171.232	186.443
ENSG00000172037.14	LAMB2	960.506	1925.22	888.215	266.142	405.679	187.338	302.291	407.124	475.828	539.816
ENSG00000164220.7	F2RL2	169.698	225.51	126.205	30.0062	27.5036	48.4987	17.7205	50.1233	78.207	67.206
ENSG00000046604.13	DSG2	1253.09	1252.42	1337.58	383.558	278.966	196.848	229.324	454.179	481.591	504.045
ENSG00000178814.17	OPLAH	92.7904	554.456	205.561	136.985	76.6173	35.1853	76.094	109.453	103.727	105.145
ENSG00000087077.14	TRIP6	1485.48	900.175	1023.03	254.401	277.001	225.376	210.562	409.17	432.197	428.167
ENSG00000213186.8	TRIM59	270.012	169.598	251.454	56.0986	71.7059	60.8611	43.7801	68.5359	78.207	110.565
ENSG00000127920.6	GNG11	101.986	72.6849	198.868	10.437	50.0959	12.3624	14.5934	67.513	32.106	39.0229
ENSG00000111206.13	FOXM1	335.216	751.078	303.083	213.958	128.678	58.0082	183.46	182.081	151.475	182.107
ENSG00000255921.1	AC026310.1	25.9144	33.5469	73.6196	5.21848	0.982273	4.75477	17.7205	14.3209	19.7576	15.1756
ENSG00000144645.14	OSBPL10	1164.48	741.759	479.961	283.102	377.193	277.679	243.918	304.832	270.843	306.763
ENSG00000149554.13	CHEK1	494.882	531.159	540.196	170.905	259.32	197.798	197.011	196.402	198.399	181.023
ENSG00000011426.11	ANLN	1493.01	1088.41	1252.49	374.426	372.282	272.924	265.808	504.302	501.348	402.152
ENSG00000146670.10	CDCA5	316.825	408.154	274.4	146.117	82.5109	110.311	121.959	139.118	103.727	123.572
ENSG00000101888.12	NXT2	121.213	142.574	161.581	73.0587	75.635	41.842	43.7801	52.1692	52.6868	50.9465
ENSG00000165304.8	MELK	419.646	571.229	417.815	95.2372	112.961	56.1063	71.9245	200.493	172.879	139.832
ENSG00000050405.13	LIMA1	2670.86	1318.58	3101.58	587.079	750.457	754.107	525.362	810.156	898.969	871.51
ENSG00000153179.13	RASSF3	243.261	189.167	378.615	41.7478	23.5746	33.2834	29.1868	83.8798	120.192	91.0533
ENSG00000123560.14	PLP1	277.535	177.053	194.088	37.834	104.121	115.065	33.3563	75.6964	81.5	78.0457
ENSG00000121621.7	KIF18A	182.237	200.35	215.122	70.4495	52.0605	65.6158	52.1192	80.811	61.7424	73.7098
ENSG00000165424.7	ZCCHC24	708.885	260.92	630.069	69.1448	189.579	177.828	48.992	184.126	181.111	213.542
ENSG00000164109.14	MAD2L1	648.697	708.212	702.732	160.468	168.951	150.251	126.128	251.639	230.505	262.32
ENSG00000164850.15	GPER1	101.986	411.881	115.688	60.0125	61.8832	45.6458	93.8146	72.6276	69.9747	84.5495
ENSG00000109805.10	NCAPG	625.29	561.911	502.908	191.779	231.816	155.957	128.213	203.562	199.222	204.87
ENSG00000162433.15	AK4	835.949	716.599	1107.16	191.779	184.667	232.984	162.612	283.35	349.05	323.022
ENSG00000157483.9	MYO1E	363.638	707.28	346.108	159.164	204.313	129.33	188.672	172.874	135.01	199.45
ENSG00000165480.16	SKA3	207.315	243.215	239.981	86.1049	50.0959	42.7929	65.6702	107.407	79.0303	60.7022
ENSG00000139117.14	CPNE8	191.432	253.465	159.668	75.6679	86.44	59.9101	42.7377	40.917	74.0909	100.809
ENSG00000221869.5	CEBPD	267.504	232.033	259.103	19.5693	15.7164	19.97	20.8477	104.338	71.6212	94.3052
ENSG00000113580.15	NR3C1	2757.8	1013.86	2444.74	474.882	687.591	669.472	485.751	740.597	748.318	725.175
ENSG00000165124.18	SVEP1	1850.79	1046.48	1255.36	193.084	608.027	441.243	206.392	484.866	462.656	528.976
ENSG00000028116.18	VRK2	93.6263	93.1858	84.1367	27.397	42.2377	19.0191	32.3139	28.6419	44.4545	22.7633
ENSG00000008394.13	MGST1	192.268	187.304	316.469	48.2709	17.6809	19.0191	46.9073	84.9027	82.3232	78.0457
ENSG00000166710.21	B2M	754.026	500.408	1375.83	166.991	322.186	126.477	161.57	274.144	307.065	344.702
ENSG00000205181.7	LINC00654	157.158	182.644	232.332	65.231	45.1846	103.654	65.6702	76.7193	79.8535	44.4427
ENSG00000263528.8	IKBKE	93.6263	62.4345	233.288	7.82772	40.2732	43.7439	19.8053	58.3067	44.4545	33.603
ENSG00000104689.10	TNFRSF10A	0.835949	151.893	27.7269	1.30462	7.85819	0.950954	10.4238	27.619	14.8182	20.5954
ENSG00000157456.8	CCNB2	454.756	202.213	362.361	71.7541	88.4046	41.842	59.4159	104.338	133.364	118.153
ENSG00000185650.10	ZFP36L1	1500.53	1144.32	1023.98	183.951	311.381	260.561	125.086	462.362	409.146	407.572
ENSG00000135736.6	CCDC102A	457.264	167.734	242.849	27.397	57.9541	55.1553	50.0344	83.8798	79.8535	138.748
ENSG00000170312.16	CDK1	533.336	292.604	496.215	69.1448	96.2628	82.733	76.094	160.599	158.061	139.832
ENSG00000144771.8	LRTM1	10.0314	38.2062	332.722	10.437	17.6809	9.50954	8.33907	48.0775	45.2778	37.9389
ENSG00000116761.12	CTH	983.076	935.586	733.327	499.669	267.178	424.126	401.318	303.809	284.838	324.106
ENSG00000167034.10	NKX3-1	44.3053	53.1159	99.4342	18.2647	11.7873	5.70573	19.8053	26.596	27.9899	13.0076
ENSG00000188610.12	FAM72B	31.7661	119.278	52.5854	31.3109	30.4505	10.4605	17.7205	17.3897	32.9293	19.5114
ENSG00000197905.10	TEAD4	196.448	246.942	504.82	75.6679	57.9541	62.763	68.7973	106.384	98.7878	118.153
ENSG00000133805.15	AMPD3	50.9929	78.2761	58.322	33.9201	36.3441	13.3134	32.3139	32.7336	24.697	6.50381
ENSG00000113645.15	WWC1	202.3	633.664	372.878	140.899	227.887	108.409	159.485	161.622	128.424	120.32
ENSG00000169607.13	CKAP2L	416.303	234.828	439.805	75.6679	55.9896	65.6158	39.6106	124.797	125.954	119.236
ENSG00000152104.12	PTPN14	719.752	1887.01	586.088	413.564	215.118	185.436	255.384	372.345	346.581	356.625
ENSG00000117226.12	GBP3	50.9929	47.5248	75.5318	14.3508	13.7518	24.7248	11.4662	17.3897	24.697	16.2595
ENSG00000089685.15	BIRC5	571.789	656.96	512.469	194.388	125.731	84.6349	173.036	219.929	192.636	170.183
ENSG00000145386.11	CCNA2	932.919	664.415	707.513	213.958	161.093	108.409	180.332	247.548	238.737	281.832
ENSG00000213468.7	FIRRE	1442.01	2039.84	2675.16	472.272	277.001	255.807	454.479	594.319	691.515	764.197
ENSG00000152689.18	RASGRP3	107.837	81.0717	104.215	20.8739	41.2555	41.842	28.1444	40.917	21.404	34.687
ENSG00000162733.19	DDR2	5333.36	2131.16	3242.13	464.445	503.906	687.54	456.564	1171.25	1206.03	1160.93
ENSG00000159399.10	HK2	708.885	1842.28	2174.17	416.174	215.118	303.354	449.268	505.325	501.348	551.74
ENSG00000100097.12	LGALS1	514.945	410.018	299.259	120.025	162.075	179.73	104.238	108.43	134.187	160.427
ENSG00000105281.12	SLC1A5	1645.15	1819.92	3418.05	696.667	235.746	337.589	625.43	786.629	725.267	752.274
ENSG00000140470.15	ADAMTS17	186.417	134.188	135.766	49.5755	49.1137	43.7439	67.755	47.0545	55.1565	47.6946
ENSG00000107719.9	PALD1	164.682	357.834	296.39	79.5818	87.4223	84.6349	108.408	93.0861	108.667	67.206
ENSG00000102287.19	GABRE	70.2197	372.743	43.9805	15.6554	27.5036	8.55859	18.7629	66.4901	47.7474	45.5267
ENSG00000222041.11	CYTOR	286.731	472.452	240.937	43.0524	92.3337	61.812	43.7801	90.0174	114.429	123.572
ENSG00000112769.20	LAMA4	5763.03	2041.7	2841.52	641.873	986.202	828.281	668.168	1099.64	1091.61	1297.51
ENSG00000088325.16	TPX2	2083.19	1313.92	1998.25	369.207	341.831	276.728	281.444	611.709	627.303	525.725
ENSG00000060138.13	YBX3	1450.37	2987.54	2034.58	506.192	397.821	301.453	557.675	589.205	672.58	853.083
ENSG00000139354.11	GAS2L3	578.477	221.782	285.873	133.071	110.015	96.9973	105.281	139.118	102.904	112.733
ENSG00000111057.11	KRT18	932.083	1701.57	1197.04	187.865	256.373	143.594	193.883	423.491	379.51	442.259
ENSG00000050555.19	LAMC3	139.604	563.774	229.464	44.3571	45.1846	13.3134	56.2887	91.0403	119.369	92.1373
ENSG00000197594.13	ENPP1	139.604	291.672	163.493	84.8003	78.5819	59.9101	75.0516	65.4672	61.7424	65.0381
ENSG00000146833.16	TRIM4	433.858	309.377	273.444	49.5755	35.3618	17.1172	28.1444	105.361	95.4949	124.656
ENSG00000161638.11	ITGA5	1315.78	822.831	1328.02	142.204	269.143	241.542	128.213	394.849	334.232	379.389
ENSG00000072571.20	HMMR	250.785	205.009	374.791	92.628	66.7946	43.7439	104.238	69.5589	100.434	95.3892
ENSG00000111452.13	ADGRD1	340.231	128.596	517.249	76.9726	113.944	110.311	86.5179	135.026	88.909	91.0533
ENSG00000148803.12	FUOM	69.3838	205.941	105.171	26.0924	36.3441	25.6758	30.2291	53.1921	28.8131	39.0229
ENSG00000057657.17	PRDM1	29.2582	93.1858	30.5951	7.82772	6.87591	9.50954	9.38146	11.2522	12.3485	24.9313
ENSG00000252213.1	SNORA74D	131.244	98.777	127.161	56.0986	28.4859	23.7739	26.0596	42.9628	53.5101	16.2595
ENSG00000104856.14	RELB	319.333	212.464	393.913	65.231	154.217	63.7139	44.8225	95.132	76.5606	120.32
ENSG00000145945.7	FAM50B	493.21	437.042	379.571	5.21848	30.4505	50.4006	5.21192	86.9486	167.939	156.091
ENSG00000171848.16	RRM2	362.802	1196.51	698.908	307.89	313.345	114.115	269.977	268.006	209.924	226.549
ENSG00000115163.15	CENPA	158.83	108.096	101.346	14.3508	18.6632	17.1172	39.6106	51.1462	32.106	31.4351
ENSG00000171992.13	SYNPO	659.564	266.511	294.478	117.416	121.802	109.36	105.281	138.095	101.258	139.832
ENSG00000077150.20	NFKB2	480.671	711.008	779.22	123.939	190.561	187.338	162.612	172.874	223.096	215.71
ENSG00000112742.10	TTK	502.405	221.782	351.844	121.33	56.9718	84.6349	69.8397	128.888	116.899	87.8014
ENSG00000158716.9	DUSP23	335.216	212.464	209.386	139.594	91.3514	102.703	107.366	70.5818	73.2676	89.9694
ENSG00000136492.9	BRIP1	300.942	405.358	294.478	185.256	126.713	101.752	129.256	92.0632	97.1414	119.236
ENSG00000139618.16	BRCA2	417.975	562.842	587.044	251.792	183.685	173.074	164.697	174.92	139.949	166.931
ENSG00000166803.14	PCLAF	138.768	116.482	115.688	31.3109	40.2732	22.8229	23.9748	31.7107	29.6363	52.0305
ENSG00000106341.11	PPP1R17	93.6263	103.436	278.225	33.9201	45.1846	34.2344	21.8901	38.8711	51.0404	55.2824
ENSG00000138119.17	MYOF	561.758	1569.25	688.391	194.388	215.118	169.27	165.739	320.175	301.303	239.557
ENSG00000143476.18	DTL	318.497	686.78	553.581	246.573	148.323	104.605	269.977	167.76	140.773	166.931
ENSG00000118193.12	KIF14	446.397	597.321	442.674	186.561	124.749	108.409	145.934	144.232	135.833	171.267
ENSG00000182179.13	UBA7	518.288	172.394	234.244	73.0587	107.068	111.262	72.9669	94.1091	89.7323	96.4732
ENSG00000157978.12	LDLRAP1	88.6106	232.965	109.951	43.0524	41.2555	19.0191	23.9748	49.1004	51.8636	29.2671
ENSG00000140105.18	WARS1	8362.84	9598.14	17935.4	7132.36	2927.17	3860.87	6385.64	3682.53	3539.07	3531.57
ENSG00000065833.9	ME1	559.25	1170.41	718.03	388.777	305.487	263.414	353.368	231.181	239.56	261.236
ENSG00000102158.20	MAGT1	1018.19	824.695	817.464	361.38	379.157	369.921	297.079	264.937	284.015	239.557
ENSG00000139292.13	LGR5	11.7033	60.5708	40.1561	14.3508	29.4682	9.50954	10.4238	14.3209	9.05555	9.75571
ENSG00000198774.5	RASSF9	273.355	123.937	87.0049	14.3508	31.4327	56.1063	16.6781	52.1692	60.0959	30.3511
ENSG00000185480.12	PARPBP	144.619	172.394	141.503	50.8802	51.0782	41.842	66.7126	40.917	45.2778	48.7786
ENSG00000131747.15	TOP2A	4024.26	2336.17	3874.11	425.306	477.385	422.224	366.919	959.503	1037.27	1015.68
ENSG00000128283.7	CDC42EP1	201.464	745.487	350.888	130.462	78.5819	38.0382	80.2636	141.164	124.308	115.985
ENSG00000143228.13	NUF2	321.84	202.213	309.776	60.0125	64.83	49.4496	40.653	74.6735	78.207	92.1373
ENSG00000138180.16	CEP55	217.347	280.489	286.829	60.0125	48.1314	11.4115	47.9497	75.6964	62.5656	91.0533
ENSG00000253537.3	PCDHGA7	64.3681	108.096	66.9269	15.6554	22.5923	12.3624	31.2715	22.5043	32.9293	14.0916
ENSG00000124145.6	SDC4	88.6106	148.165	370.966	26.0924	33.3973	21.8719	11.4662	50.1233	40.3384	84.5495
ENSG00000156802.13	ATAD2	1165.31	1243.1	924.547	309.195	332.991	267.218	265.808	293.579	321.884	342.534
ENSG00000106211.10	HSPB1	1282.35	1367.04	546.888	236.136	568.736	237.739	361.707	302.786	287.308	328.442
ENSG00000171241.9	SHCBP1	202.3	226.442	200.781	69.1448	45.1846	38.0382	51.0768	60.3525	58.4495	61.7862
ENSG00000100968.14	NFATC4	920.38	477.111	482.83	39.1386	148.323	139.79	46.9073	173.897	158.061	207.038
ENSG00000101255.11	TRIB3	2516.21	3136.64	4438.21	1172.85	738.669	896.75	1328	1014.74	830.641	1044.95
ENSG00000172986.13	GXYLT2	526.648	136.983	317.425	54.794	62.8655	70.3706	42.7377	83.8798	113.606	82.3816
ENSG00000090339.9	ICAM1	258.308	261.852	1016.33	19.5693	35.3618	32.3324	13.551	152.416	136.656	147.42
ENSG00000138160.7	KIF11	1102.62	968.201	1131.06	297.453	215.118	152.153	222.028	321.198	326.823	260.152
ENSG00000137807.16	KIF23	600.212	643.914	579.396	190.474	192.526	154.055	173.036	156.507	193.459	166.931
ENSG00000103257.9	SLC7A5	6542.97	8204.08	6367.61	2731.87	1857.48	2403.06	3016.66	2106.2	1928.83	1939.22
ENSG00000102024.18	PLS3	927.068	2256.96	1390.17	585.774	270.125	245.346	363.792	397.918	428.081	462.854
ENSG00000187583.11	PLEKHN1	34.2739	191.963	15.2976	10.437	16.6986	14.2643	3.12715	25.5731	16.4646	26.0152
ENSG00000158710.15	TAGLN2	3163.23	4061.04	3099.67	1181.99	868.33	379.431	1346.76	901.197	923.666	1077.46
ENSG00000069869.16	NEDD4	781.612	403.495	1182.69	139.594	187.614	254.856	141.764	230.158	253.555	181.023
ENSG00000115232.14	ITGA4	412.959	369.948	816.508	130.462	91.3514	60.8611	120.917	152.416	163.823	132.244
ENSG00000184661.14	CDCA2	525.812	319.627	464.664	121.33	81.5287	67.5178	87.5603	148.324	101.258	117.069
ENSG00000131724.11	IL13RA1	400.42	164.007	239.025	62.6217	65.8123	44.6949	55.2464	71.6047	83.9697	66.1221
ENSG00000137868.19	STRA6	1136.89	487.362	864.313	112.197	107.068	86.5368	105.281	215.837	222.273	248.229
ENSG00000175868.14	CALCB	157.158	185.44	248.586	40.4432	45.1846	44.6949	44.8225	51.1462	33.7525	76.9617
ENSG00000111247.15	RAD51AP1	272.519	229.237	267.708	86.1049	73.6705	59.9101	57.3311	70.5818	95.4949	44.4427
ENSG00000117525.14	F3	150.471	104.368	125.249	31.3109	42.2377	31.3815	12.5086	37.8482	31.2828	34.687
ENSG00000106948.17	AKNA	1710.35	1163.89	1721.93	450.094	386.033	499.251	358.58	437.812	457.717	351.206
ENSG00000157613.11	CREB3L1	566.774	143.506	248.586	61.3171	82.5109	105.556	30.2291	66.4901	93.8484	97.5571
ENSG00000215808.4	LINC01139	789.972	119.278	379.571	24.7878	60.9009	54.2044	14.5934	107.407	109.49	125.74
ENSG00000071205.12	ARHGAP10	617.766	350.379	344.195	69.1448	100.192	96.0464	61.5007	122.751	116.899	108.397
ENSG00000125347.14	IRF1	92.7904	133.256	110.907	36.5293	32.415	12.3624	36.4834	22.5043	35.399	31.4351
ENSG00000223749.11	MIR503HG	190.596	108.096	129.073	39.1386	57.9541	15.2153	16.6781	40.917	31.2828	41.1908
ENSG00000169871.13	TRIM56	266.668	533.955	390.088	71.7541	77.5996	60.8611	27.102	126.843	91.3787	95.3892
ENSG00000142945.13	KIF2C	763.222	611.299	501.952	121.33	124.749	72.2725	112.577	169.805	139.949	184.275
ENSG00000134463.15	ECHDC3	109.509	104.368	160.625	20.8739	37.3264	48.4987	56.2887	54.215	23.0505	20.5954
ENSG00000173546.7	CSPG4	73.5635	277.694	147.239	26.0924	46.1668	25.6758	25.0172	32.7336	59.2727	37.9389
ENSG00000168078.10	PBK	127.9	181.712	124.293	50.8802	66.7946	50.4006	20.8477	63.4213	19.7576	29.2671
ENSG00000172216.6	CEBPB	711.393	648.573	696.04	217.871	98.2273	171.172	205.35	201.516	177.818	151.756
ENSG00000122359.18	ANXA11	1446.19	801.398	1070.83	177.428	219.047	187.338	129.256	237.318	291.424	327.358
ENSG00000244509.4	APOBEC3C	61.0243	104.368	96.5659	27.397	36.3441	7.60763	26.0596	14.3209	27.1667	26.0152
ENSG00000169136.12	ATF5	2356.54	926.267	3166.6	662.747	495.066	595.297	637.939	585.113	535.101	525.725
ENSG00000066279.18	ASPM	1991.23	2432.15	1740.1	716.236	1121.76	585.788	465.946	474.637	622.363	471.526
ENSG00000078596.11	ITM2A	952.146	179.849	378.615	24.7878	105.103	81.7821	27.102	132.98	134.187	117.069
ENSG00000197299.12	BLM	460.608	404.426	295.434	178.733	129.66	121.722	111.535	100.247	105.374	88.8854
ENSG00000261150.3	EPPK1	2852.26	4382.53	2637.88	1363.33	1305.44	1338.94	1477.06	799.927	819.939	871.51
ENSG00000080573.7	COL5A3	84.4309	67.0938	191.22	23.4832	25.5391	26.6267	23.9748	23.5273	27.1667	35.7709
ENSG00000152137.8	HSPB8	128.736	184.508	418.771	15.6554	32.415	10.4605	7.29669	47.0545	57.6262	79.1297
ENSG00000173157.17	ADAMTS20	117.869	128.596	324.117	58.7079	24.5568	28.5286	36.4834	58.3067	32.9293	52.0305
ENSG00000047365.12	ARAP2	549.219	456.611	1055.53	335.287	191.543	229.18	292.91	147.301	182.757	184.275
ENSG00000117724.13	CENPF	4499.91	5265	5515.73	1018.91	782.872	677.079	818.271	1313.44	1275.19	1223.8
ENSG00000077713.19	SLC25A43	56.8445	61.5026	78.4001	19.5693	17.6809	17.1172	14.5934	18.4126	18.1111	11.9236
ENSG00000080986.13	NDC80	416.303	269.307	310.732	58.7079	55.9896	54.2044	31.2715	85.9257	112.783	45.5267
ENSG00000147804.10	SLC39A4	16.719	118.346	41.1122	15.6554	12.7696	7.60763	31.2715	29.6648	9.05555	4.33587
ENSG00000003989.18	SLC7A2	598.54	820.035	753.405	153.945	125.731	76.0763	108.408	181.058	174.525	172.351
ENSG00000163535.18	SGO2	492.374	187.304	588	193.084	130.642	131.232	85.4755	134.003	105.374	68.29
ENSG00000141384.13	TAF4B	246.605	478.043	383.395	117.416	120.82	113.164	106.323	84.9027	79.0303	104.061
ENSG00000159216.19	RUNX1	24.2425	226.442	99.4342	14.3508	25.5391	35.1853	39.6106	33.7565	24.697	26.0152
ENSG00000112343.11	TRIM38	98.642	94.1177	87.961	13.0462	26.5214	16.1662	4.16954	10.2292	44.4545	13.0076
ENSG00000142765.18	SYTL1	14.2111	85.731	100.39	13.0462	13.7518	17.1172	15.6358	10.2292	24.697	13.0076
ENSG00000181418.8	DDN	25.0785	75.4805	203.649	18.2647	30.4505	8.55859	37.5258	34.7794	9.87878	27.0992
ENSG00000130038.10	CRACR2A	45.1413	72.6849	69.7952	26.0924	4.91137	13.3134	30.2291	17.3897	18.1111	8.67174
ENSG00000134602.16	STK26	532.5	335.469	917.854	101.76	135.554	94.1445	101.111	147.301	135.833	135.496
ENSG00000213928.9	IRF9	223.198	109.027	178.79	46.9663	47.1491	19.0191	78.1788	24.5502	35.399	59.6182
ENSG00000108515.18	ENO3	86.9387	284.217	786.869	122.634	97.245	53.2534	133.425	120.705	70.7979	79.1297
ENSG00000155846.17	PPARGC1B	202.3	409.086	402.517	151.336	107.068	77.0273	125.086	106.384	60.0959	69.374
ENSG00000075651.16	PLD1	1151.94	479.907	158.712	83.4957	141.447	78.9292	67.755	125.82	139.126	149.588
ENSG00000081320.11	STK17B	490.702	251.602	566.01	156.554	107.068	110.311	77.1364	93.0861	128.424	81.2976
ENSG00000197355.11	UAP1L1	82.759	697.03	130.029	66.5356	95.2805	108.409	76.094	69.5589	65.8586	73.7098
ENSG00000225614.4	ZNF469	242.425	214.327	130.029	23.4832	52.0605	78.9292	25.0172	42.9628	26.3434	62.8701
ENSG00000183765.23	CHEK2	249.113	229.237	334.634	76.9726	89.3869	71.3216	123.001	76.7193	65.0353	41.1908
ENSG00000126787.13	DLGAP5	377.013	264.648	349.932	97.8465	54.025	36.1363	38.5682	45.0087	102.904	74.7938
ENSG00000197536.11	IRF1-AS1	66.04	83.8672	48.761	20.8739	16.6986	12.3624	11.4662	16.3668	13.9949	14.0916
ENSG00000123307.4	NEUROD4	366.982	429.587	594.693	35.2247	79.5641	78.9292	23.9748	76.7193	123.485	109.481
ENSG00000135604.10	STX11	57.6805	59.6389	40.1561	5.21848	11.7873	15.2153	2.08477	8.1834	11.5252	15.1756
ENSG00000248432.1	AC139718.1	54.3367	23.2965	43.0244	3.91386	9.82273	6.65668	8.33907	10.2292	9.87878	6.50381
ENSG00000003436.16	TFPI	363.638	201.281	298.303	30.0062	41.2555	25.6758	15.6358	36.8253	76.5606	76.9617
ENSG00000139269.3	INHBE	354.442	241.351	570.791	65.231	21.61	33.2834	42.7377	57.2838	97.1414	101.893
ENSG00000137831.15	UACA	1428.64	584.275	1036.41	210.044	389.962	301.453	177.205	229.135	242.03	197.282
ENSG00000167107.13	ACSF2	121.213	206.873	50.6732	16.9601	21.61	20.921	11.4662	29.6648	22.2273	30.3511
ENSG00000165806.21	CASP7	62.6962	124.869	99.4342	35.2247	23.5746	11.4115	19.8053	28.6419	11.5252	21.6794
ENSG00000050767.17	COL23A1	83.5949	141.642	47.8049	27.397	17.6809	14.2643	14.5934	21.4814	5.76262	31.4351
ENSG00000117650.13	NEK2	356.95	222.714	191.22	58.7079	50.0959	24.7248	34.3987	51.1462	51.0404	62.8701
ENSG00000189057.11	FAM111B	101.986	109.959	176.878	13.0462	54.025	1.90191	7.29669	27.619	16.4646	36.8549
ENSG00000163395.17	IGFN1	138.768	111.823	266.751	13.0462	19.6455	22.8229	6.2543	34.7794	40.3384	32.519
ENSG00000142089.16	IFITM3	1225.5	567.502	927.415	79.5818	98.2273	93.1935	152.188	173.897	155.591	236.305
ENSG00000130829.18	DUSP9	49.321	64.2982	87.961	7.82772	6.87591	11.4115	25.0172	9.20632	9.87878	22.7633
ENSG00000169679.15	BUB1	616.93	611.299	609.035	182.647	97.245	119.82	165.739	125.82	142.419	107.313
ENSG00000148773.14	MKI67	3038.68	5860.46	3298.54	1445.52	910.567	524.927	1249.82	869.486	835.58	780.457
ENSG00000165105.10	RASEF	152.143	310.309	80.3123	65.231	87.4223	65.6158	64.6278	43.9858	46.9242	19.5114
ENSG00000163694.15	RBM47	76.0714	82.0035	108.995	26.0924	9.82273	11.4115	8.33907	7.16047	18.1111	28.1832
ENSG00000042493.16	CAPG	35.1099	55.9115	63.1025	15.6554	21.61	16.1662	12.5086	5.11462	12.3485	13.0076
ENSG00000134107.5	BHLHE40	437.201	848.923	402.517	80.8864	117.873	71.3216	67.755	122.751	107.843	102.977
ENSG00000162692.12	VCAM1	297.598	130.46	423.552	76.9726	65.8123	77.0273	80.2636	65.4672	52.6868	49.8625
ENSG00000151012.13	SLC7A11	1555.7	1949.45	2672.29	876.704	205.295	657.109	895.408	388.711	444.545	383.725
ENSG00000204592.9	HLA-E	85.2668	112.755	60.2342	20.8739	24.5568	19.0191	25.0172	10.2292	23.0505	17.3435
ENSG00000156535.15	CD109	278.371	122.073	219.903	31.3109	50.0959	33.2834	37.5258	42.9628	32.9293	44.4427
ENSG00000135842.17	NIBAN1	1013.17	984.042	1161.66	133.071	177.791	215.867	124.044	182.081	228.035	200.534
ENSG00000141682.12	PMAIP1	252.457	233.896	749.581	87.4095	54.025	17.1172	58.3735	78.7652	87.2626	71.5419
ENSG00000164649.20	CDCA7L	291.746	314.036	292.566	109.588	110.015	100.801	84.4331	51.1462	50.2171	69.374
ENSG00000284669.1	AC092053.3	58.5164	111.823	41.1122	19.5693	27.5036	15.2153	8.33907	19.4356	7.40909	13.0076
ENSG00000133863.9	TEX15	136.26	197.554	253.366	90.0187	49.1137	46.5968	69.8397	47.0545	36.2222	27.0992
ENSG00000187955.12	COL14A1	816.722	129.528	252.41	46.9663	92.3337	138.839	47.9497	79.7881	76.5606	68.29
ENSG00000167779.9	IGFBP6	218.183	164.939	286.829	28.7016	136.536	65.6158	59.4159	36.8253	45.2778	42.2748
ENSG00000112175.8	BMP5	83.5949	39.138	58.322	5.21848	6.87591	7.60763	0	6.13755	5.76262	21.6794
ENSG00000196296.14	ATP2A1	83.5949	237.624	1362.44	76.9726	84.4755	40.891	86.5179	114.568	91.3787	106.229
ENSG00000186642.16	PDE2A	142.111	925.335	402.517	120.025	213.153	100.801	145.934	85.9257	93.0252	91.0533
ENSG00000077009.13	NMRK2	5.0157	63.3664	60.2342	7.82772	7.85819	5.70573	1.04238	3.06877	4.11616	16.2595
ENSG00000038295.8	TLL1	66.04	196.622	102.303	20.8739	23.5746	27.5777	26.0596	22.5043	12.3485	31.4351
ENSG00000105227.16	PRX	170.534	526.5	161.581	84.8003	91.3514	100.801	54.204	47.0545	70.7979	37.9389
ENSG00000130707.18	ASS1	1110.98	2086.43	1151.14	305.281	186.632	185.436	362.75	289.488	253.555	241.725
ENSG00000163932.15	PRKCD	40.1256	256.261	150.107	48.2709	41.2555	33.2834	55.2464	45.0087	11.5252	23.8473
ENSG00000230183.4	CNOT6LP1	63.5321	11.1823	130.985	10.437	17.6809	24.7248	10.4238	10.2292	15.6414	10.8397
ENSG00000179546.4	HTR1D	16.719	59.6389	24.8586	2.60924	6.87591	5.70573	14.5934	4.0917	11.5252	2.16794
ENSG00000121570.12	DPPA4	107.837	114.619	131.942	11.7416	30.4505	3.80382	10.4238	18.4126	20.5808	22.7633
ENSG00000102755.12	FLT1	30.0942	54.9796	138.634	23.4832	4.91137	7.60763	7.29669	13.298	4.93939	20.5954
ENSG00000135525.18	MAP7	130.408	656.96	113.776	122.634	141.447	55.1553	101.111	41.9399	46.9242	66.1221
ENSG00000099337.5	KCNK6	27.5863	60.5708	41.1122	7.82772	1.96455	8.55859	10.4238	15.3439	6.58586	0
ENSG00000143333.7	RGS16	310.973	922.54	1176	234.832	343.796	242.493	327.309	160.599	115.252	128.992
ENSG00000127528.6	KLF2	66.04	120.21	100.39	5.21848	18.6632	34.2344	19.8053	18.4126	11.5252	17.3435
ENSG00000133138.20	TBC1D8B	134.588	125.801	61.1903	28.7016	40.2732	45.6458	17.7205	30.6877	9.05555	13.0076
ENSG00000170955.10	CAVIN3	65.204	47.5248	44.9366	16.9601	15.7164	9.50954	10.4238	8.1834	10.702	6.50381
ENSG00000186340.16	THBS2	670.431	133.256	290.654	26.0924	146.359	126.477	29.1868	40.917	70.7979	62.8701
ENSG00000254535.4	PABPC4L	250.785	59.6389	94.6537	10.437	42.2377	30.4305	11.4662	17.3897	19.7576	27.0992
ENSG00000198796.7	ALPK2	68.5478	82.0035	281.093	2.60924	19.6455	13.3134	2.08477	20.4585	16.4646	31.4351
ENSG00000105559.12	PLEKHA4	248.277	132.324	296.39	46.9663	39.2909	21.8719	34.3987	42.9628	46.101	17.3435
ENSG00000160712.13	IL6R	19.2268	150.029	40.1561	9.13234	15.7164	13.3134	9.38146	14.3209	9.87878	8.67174
ENSG00000176046.9	NUPR1	152.143	114.619	23.9025	5.21848	2.94682	11.4115	6.2543	15.3439	17.2879	11.9236
ENSG00000129667.13	RHBDF2	116.197	290.74	124.293	30.0062	44.2023	20.921	46.9073	14.3209	29.6363	35.7709
ENSG00000024526.17	DEPDC1	481.507	243.215	430.244	67.8402	87.4223	54.2044	48.992	45.0087	74.0909	53.1144
ENSG00000128016.7	ZFP36	86.1028	350.379	146.283	30.0062	44.2023	18.0681	14.5934	38.8711	26.3434	21.6794
ENSG00000106366.9	SERPINE1	128.736	390.449	1142.54	83.4957	33.3973	64.6649	57.3311	74.6735	96.3181	75.8778
ENSG00000185215.11	TNFAIP2	377.849	736.168	1068.92	116.111	169.933	147.398	157.4	106.384	96.3181	119.236
ENSG00000196352.16	CD55	307.629	975.656	401.561	189.17	201.366	124.575	175.121	84.9027	84.7929	76.9617
ENSG00000188522.15	FAM83G	279.207	654.165	203.649	61.3171	95.2805	75.1254	69.8397	71.6047	50.2171	44.4427
ENSG00000067066.17	SP100	383.701	142.574	200.781	63.9264	45.1846	23.7739	11.4662	29.6648	16.4646	59.6182
ENSG00000073756.12	PTGS2	27.5863	158.416	116.644	20.8739	6.87591	18.0681	6.2543	11.2522	27.9899	4.33587
ENSG00000240563.2	L1TD1	27.5863	26.092	35.3756	7.82772	0	1.90191	4.16954	0	4.93939	7.58778
ENSG00000181381.14	DDX60L	141.275	54.0478	343.239	13.0462	39.2909	25.6758	10.4238	24.5502	19.7576	31.4351
ENSG00000128335.14	APOL2	314.317	142.574	334.634	14.3508	59.9187	34.2344	16.6781	46.0316	33.7525	30.3511
ENSG00000183508.5	TENT5C	81.923	176.121	9.56098	15.6554	21.61	11.4115	6.2543	16.3668	13.9949	6.50381
ENSG00000116711.10	PLA2G4A	86.1028	127.665	57.3659	14.3508	15.7164	22.8229	2.08477	14.3209	12.3485	9.75571
ENSG00000149451.18	ADAM33	231.558	38.2062	49.7171	15.6554	24.5568	50.4006	12.5086	12.2751	13.9949	16.2595
ENSG00000138772.13	ANXA3	450.577	202.213	390.088	28.7016	79.5641	76.0763	22.9324	37.8482	41.9848	56.3663
ENSG00000105825.14	TFPI2	805.019	524.636	2177.99	19.5693	94.2982	66.5668	39.6106	144.232	144.066	165.847
ENSG00000104415.14	CCN4	186.417	295.399	324.117	40.4432	90.3691	50.4006	6.2543	19.4356	52.6868	31.4351
ENSG00000138135.7	CH25H	96.1342	46.5929	130.985	2.60924	1.96455	11.4115	10.4238	10.2292	18.1111	6.50381
ENSG00000104881.16	PPP1R13L	70.2197	396.972	24.8586	37.834	38.3087	20.921	21.8901	22.5043	11.5252	28.1832
ENSG00000111321.11	LTBR	240.753	703.553	133.854	58.7079	70.7237	52.3025	75.0516	60.3525	41.9848	32.519
ENSG00000242516.2	LINC00960	290.074	222.714	255.278	28.7016	118.855	99.8502	50.0344	32.7336	40.3384	21.6794
ENSG00000078081.8	LAMP3	89.4466	139.779	194.088	5.21848	23.5746	13.3134	8.33907	19.4356	9.87878	21.6794
ENSG00000231419.6	LINC00689	27.5863	135.119	20.0781	5.21848	11.7873	3.80382	10.4238	10.2292	1.64646	9.75571
ENSG00000136826.15	KLF4	341.903	500.408	652.059	48.2709	110.015	73.2235	13.551	52.1692	49.3939	70.4579
ENSG00000185745.10	IFIT1	789.972	150.029	2632.14	157.859	144.394	107.458	97.9841	118.659	153.944	127.908
ENSG00000024422.12	EHD2	229.886	324.287	127.161	50.8802	64.83	58.0082	22.9324	32.7336	27.1667	16.2595
ENSG00000149596.7	JPH2	44.3053	49.3885	254.322	2.60924	19.6455	16.1662	5.21192	22.5043	13.1717	2.16794
ENSG00000117228.10	GBP1	52.6648	16.7734	337.503	24.7878	17.6809	7.60763	15.6358	20.4585	10.702	13.0076
ENSG00000130813.18	SHFL	183.073	103.436	106.127	33.9201	26.5214	51.3515	52.1192	10.2292	8.23232	23.8473
ENSG00000102359.8	SRPX2	36.7818	40.0699	55.4537	5.21848	7.85819	10.4605	14.5934	6.13755	5.76262	2.16794
ENSG00000123609.11	NMI	66.8759	31.6832	61.1903	0	4.91137	3.80382	3.12715	10.2292	0	6.50381
ENSG00000239713.9	APOBEC3G	31.7661	43.7973	35.3756	13.0462	3.92909	15.2153	6.2543	6.13755	0	5.41984
ENSG00000233009.1	NALCN-AS1	12.5392	13.046	18.1659	0	4.91137	2.85286	6.2543	2.04585	2.4697	0
ENSG00000007264.15	MATK	160.502	276.762	143.415	60.0125	55.9896	44.6949	44.8225	33.7565	12.3485	10.8397
ENSG00000059378.13	PARP12	124.556	105.3	125.249	14.3508	15.7164	11.4115	18.7629	24.5502	4.93939	4.33587
ENSG00000150051.14	MKX	500.734	112.755	134.81	18.2647	23.5746	48.4987	22.9324	23.5273	24.697	21.6794
ENSG00000198203.10	SULT1C2	76.9073	5.59115	58.322	7.82772	0.982273	12.3624	2.08477	4.0917	6.58586	2.16794
ENSG00000224597.10	SVIL-AS1	490.702	559.115	518.205	44.3571	49.1137	35.1853	30.2291	57.2838	46.101	37.9389
ENSG00000229647.2	MYOSLID	5.0157	4.65929	49.7171	0	2.94682	0	0	2.04585	0	3.2519
ENSG00000184584.13	STING1	57.6805	52.1841	104.215	2.60924	27.5036	13.3134	19.8053	4.0917	1.64646	13.0076
ENSG00000223345.3	H2BP1	56.0086	47.5248	26.7708	9.13234	2.94682	4.75477	2.08477	5.11462	2.4697	3.2519
ENSG00000153266.13	FEZF2	107.001	40.0699	213.21	13.0462	2.94682	7.60763	9.38146	3.06877	8.23232	17.3435
ENSG00000187608.10	ISG15	1232.19	309.377	3158.95	79.5818	221.994	114.115	78.1788	173.897	107.02	81.2976
ENSG00000163435.16	ELF3	47.6491	336.401	87.0049	39.1386	20.6277	19.0191	26.0596	10.2292	17.2879	8.67174
ENSG00000276975.3	HYDIN2	37.6177	153.757	93.6976	35.2247	7.85819	9.50954	18.7629	0	9.87878	11.9236
ENSG00000197769.6	MAP1LC3C	95.2982	7.45487	114.732	2.60924	11.7873	10.4605	4.16954	4.0917	4.93939	7.58778
ENSG00000121236.21	TRIM6	97.8061	36.3425	97.522	2.60924	16.6986	3.80382	3.12715	7.16047	1.64646	8.67174
ENSG00000166292.12	TMEM100	120.377	13.046	38.2439	0	11.7873	3.80382	2.08477	4.0917	6.58586	2.16794
ENSG00000135899.19	SP110	100.314	16.7734	42.0683	2.60924	11.7873	11.4115	6.2543	0	8.23232	3.2519
ENSG00000184979.10	USP18	245.769	82.0035	346.108	26.0924	25.5391	21.8719	26.0596	14.3209	23.0505	10.8397
ENSG00000185885.16	IFITM1	148.799	13.9779	92.7415	2.60924	7.85819	8.55859	4.16954	9.20632	6.58586	2.16794
ENSG00000152049.6	KCNE4	710.557	98.777	130.029	5.21848	25.5391	28.5286	8.33907	18.4126	11.5252	35.7709
ENSG00000134343.14	ANO3	180.565	26.092	88.9171	10.437	13.7518	17.1172	8.33907	2.04585	3.29293	14.0916
ENSG00000125144.14	MT1G	9.19544	5.59115	75.5318	0	0	0	0	2.04585	1.64646	2.16794
ENSG00000168394.11	TAP1	70.2197	66.1619	137.678	11.7416	14.7341	13.3134	20.8477	4.0917	13.1717	0
ENSG00000173193.15	PARP14	973.045	285.149	2705.76	54.794	108.05	113.164	55.2464	81.834	56.803	104.061
ENSG00000258081.4	AL110292.1	33.438	14.9097	28.6829	0	2.94682	0	0	3.06877	1.64646	0
ENSG00000268916.6	CSAG3	38.4537	5.59115	85.0928	0	12.7696	2.85286	0	0	3.29293	4.33587
ENSG00000119917.14	IFIT3	651.204	141.642	2330.01	58.7079	55.9896	74.1744	67.755	56.2609	60.0959	62.8701
ENSG00000105939.13	ZC3HAV1	2177.65	1084.68	6003.34	332.678	315.31	195.897	299.164	175.943	182.757	172.351
ENSG00000069482.7	GAL	225.706	384.857	389.132	83.4957	41.2555	20.921	100.069	17.3897	32.106	6.50381
ENSG00000196263.8	ZNF471	34.2739	75.4805	79.3562	5.21848	5.89364	3.80382	5.21192	2.04585	2.4697	5.41984
ENSG00000198046.12	ZNF667	13.3752	56.8434	10.5171	3.91386	14.7341	1.90191	6.2543	2.04585	0	2.16794
ENSG00000129910.8	CDH15	118.705	36.3425	351.844	18.2647	12.7696	7.60763	10.4238	10.2292	9.87878	4.33587
ENSG00000007314.12	SCN4A	81.923	191.031	306.908	23.4832	18.6632	8.55859	33.3563	10.2292	6.58586	7.58778
ENSG00000163840.10	DTX3L	261.652	93.1858	479.961	16.9601	19.6455	22.8229	14.5934	13.298	6.58586	15.1756
ENSG00000134321.12	RSAD2	281.715	65.2301	754.362	14.3508	22.5923	7.60763	16.6781	10.2292	19.7576	16.2595
ENSG00000108771.13	DHX58	114.525	67.0938	192.176	15.6554	7.85819	20.921	20.8477	2.04585	4.93939	8.67174
ENSG00000276410.4	H2BC3	96.9701	55.9115	75.5318	0	5.89364	1.90191	2.08477	6.13755	0	2.16794
ENSG00000188219.14	POTEE	94.4623	174.258	90.8293	2.60924	34.3796	29.4796	2.08477	4.0917	6.58586	2.16794
ENSG00000163421.9	PROK2	13.3752	19.569	24.8586	1.30462	1.96455	0.950954	2.08477	2.04585	0	0
ENSG00000119922.10	IFIT2	698.018	189.167	2776.51	31.3109	39.2909	42.7929	55.2464	35.8024	46.101	47.6946
ENSG00000125730.17	C3	33.438	233.896	70.7513	28.7016	15.7164	4.75477	10.4238	4.0917	6.58586	1.08397
ENSG00000099251.14	HSD17B7P2	16.719	27.9557	18.1659	7.82772	3.92909	6.65668	1.04238	0	0	2.16794
ENSG00000136235.17	GPNMB	58.5164	121.142	7.64879	15.6554	7.85819	5.70573	16.6781	2.04585	0	4.33587
ENSG00000179542.16	SLITRK4	128.736	209.668	201.737	0	1.96455	3.80382	0	12.2751	5.76262	0
ENSG00000187688.15	TRPV2	136.26	181.712	115.688	33.9201	35.3618	30.4305	22.9324	7.16047	4.93939	2.16794
ENSG00000145626.12	UGT3A1	73.5635	9.31858	292.566	2.60924	7.85819	9.50954	8.33907	2.04585	6.58586	3.2519
ENSG00000137628.17	DDX60	590.18	85.731	1102.38	10.437	32.415	12.3624	2.08477	18.4126	7.40909	26.0152
ENSG00000008517.18	IL32	86.9387	122.073	363.317	3.91386	18.6632	21.8719	20.8477	4.0917	4.93939	7.58778
ENSG00000136997.21	MYC	24245.9	75463.7	59912.9	542.722	429.253	672.325	592.074	1498.58	1515.57	1608.61
ENSG00000165917.10	RAPSN	15.0471	19.569	97.522	2.60924	2.94682	0	2.08477	0	1.64646	2.16794
ENSG00000138642.15	HERC6	330.2	40.0699	319.337	37.834	16.6986	26.6267	9.38146	2.04585	5.76262	10.8397
ENSG00000100342.21	APOL1	13.3752	29.8195	21.0342	2.60924	0	0	0	0	1.64646	0
ENSG00000157601.14	MX1	1921.85	109.027	2447.61	36.5293	90.3691	35.1853	33.3563	41.9399	41.9848	22.7633
ENSG00000197943.10	PLCG2	570.953	182.644	1354.79	35.2247	24.5568	29.4796	47.9497	10.2292	11.5252	28.1832
ENSG00000049249.9	TNFRSF9	33.438	7.45487	118.556	0	3.92909	0	0	2.04585	1.64646	0
ENSG00000272068.1	AL365181.2	5.0157	166.803	11.4732	10.437	7.85819	8.55859	9.38146	2.04585	0	2.16794
ENSG00000133321.11	PLAAT4	35.1099	3.72743	62.1464	0	0	3.80382	0	0	0	2.16794
ENSG00000138496.16	PARP9	265.832	26.092	365.23	13.0462	15.7164	22.8229	4.16954	6.13755	3.29293	4.33587
ENSG00000198771.11	RCSD1	11.7033	7.45487	67.883	0	0	1.90191	0	0	1.64646	0
ENSG00000188707.6	ZBED6CL	44.3053	228.305	146.283	30.0062	37.3264	12.3624	18.7629	4.0917	3.29293	0
ENSG00000130303.13	BST2	186.417	254.397	179.746	40.4432	3.92909	10.4605	32.3139	2.04585	1.64646	4.33587
ENSG00000287080.2	H3C3	147.127	46.5929	93.6976	0	3.92909	9.50954	2.08477	2.04585	1.64646	0
ENSG00000226258.7	GRM7-AS3	47.6491	48.4566	64.0586	15.6554	11.7873	24.7248	15.6358	2.04585	0	0
ENSG00000126709.15	IFI6	2492.8	57.7752	1688.47	15.6554	25.5391	7.60763	2.08477	24.5502	5.76262	21.6794
ENSG00000247516.8	MIR4458HG	34.2739	85.731	59.2781	2.60924	19.6455	3.80382	2.08477	2.04585	0	0
ENSG00000183486.13	MX2	50.157	41.0018	65.9708	0	7.85819	8.55859	4.16954	0	1.64646	0
ENSG00000174080.12	CTSF	295.926	342.924	253.366	9.13234	1.96455	2.85286	14.5934	3.06877	1.64646	4.33587
ENSG00000138646.9	HERC5	1778.9	140.711	5834.11	31.3109	11.7873	15.2153	27.102	12.2751	15.6414	46.6106
ENSG00000233608.4	TWIST2	280.043	95.0495	103.259	13.0462	46.1668	30.4305	16.6781	4.0917	0	0
ENSG00000127399.15	LRRC61	136.26	229.237	173.054	15.6554	5.89364	8.55859	7.29669	1.02292	1.64646	1.08397
ENSG00000237975.7	FLG-AS1	33.438	58.7071	71.7074	0	0	0	0	0	0.823232	0
ENSG00000196604.13	POTEF	1035.74	1360.51	830.849	19.5693	236.728	379.431	48.992	10.2292	1.64646	4.33587
ENSG00000286058.1	AC018865.2	137.096	246.011	228.507	7.82772	57.9541	98.8992	13.551	3.06877	0	0
ENSG00000143631.11	FLG	58.5164	274.898	165.405	0	0	0	0	0	1.64646	0
ENSG00000221963.6	APOL6	111.181	48.4566	330.81	3.91386	15.7164	5.70573	1.04238	0	0.823232	0
ENSG00000185985.11	SLITRK2	79.4152	86.6628	88.9171	0	0	0	0	0	0	0
ENSG00000287985.1	AC073270.2	25.9144	23.2965	26.7708	0	0	0	0	0	0	0
ENSG00000105550.10	FGF21	1.6719	40.0699	5.73659	0	0	0	0	0	0	0
ENSG00000263711.6	LINC02864	21.7347	14.9097	10.5171	1.30462	0	0	0	0	0	0
ENSG00000234444.10	ZNF736	890.286	757.601	1166.44	92.628	39.2909	29.4796	40.653	0	0	0
ENSG00000272808.4	AC015712.6	21.7347	15.8416	38.2439	2.60924	5.89364	3.80382	1.04238	0	0	0
ENSG00000231240.1	KLF2P1	74.3995	218.987	138.634	7.82772	14.7341	72.2725	6.2543	0	0	0
ENSG00000180178.11	FAR2P1	70.2197	82.0035	86.0488	10.437	25.5391	47.5477	4.16954	0	0	0
