# Supplementary material for: UBQLN2 links proteotoxicity with lipid metabolism in neurodegeneration
Source: Nat Neurosci. 2026 Mar 30;29(4):782–95. doi: 10.1038/s41593-026-02226-y (PMC13058728; doi:10.1038/s41593-026-02226-y)
Supplement: Supplementary file 7 — Lipidomic analysis of HeLa cells with depletion of UBQLN2 under GS. [file 41593_2026_2226_MOESM7_ESM.xlsx]

## Sheet: Supplementary Table 5
Supplementary Table 5. The lipidomic analysis of HeLa cells with depletion of UBQLN2 under glucose starvation.
Description	HeLa cells were transfected with control or UBQLN2 shRNAs and cultured in complete medium or glucose-free medium for 24 hours. 430 types of lipids were detected and quantified (n=3).
Lipid Name	wt/cm1	wt/cm2	wt/cm3	wt/gs1	wt/gs2	wt/gs3	ub2/cm1	ub2/cm2	ub2/cm3	ub2/gs1	ub2/gs2	ub2/gs3
TAG 36:0	0.0248	0.0229	0.022	0.0566	0.044	0.03495	0.0242	0.0334	0.02615	0.02415	0.02695	0.0217
TAG 40:2	0.001	0.001	0.001	0.001	0.014	0.001	0.01565	0.001	0.001	0.01185	0.01455	0.0088
TAG 42:0	0.014	0.01885	0.0142	0.001	0.001	0.0151	0.01135	0.001	0.02615	0.001	0.02885	0.001
TAG 42:1	0.001	0.001	0.001	0.001	0.001	0.001	0.001	0.001	0.001	0.001	0.001	0.001
TAG 42:2	0.001	0.001	0.001	0.001	0.001	0.001	0.001	0.001	0.001	0.001	0.001	0.001
TAG 44:0	0.0536	0.07875	0.0649	0.04785	0.01945	0.0273	0.05505	0.07845	0.087	0.0288	0.0393	0.02595
TAG 44:1	0.0281	0.074	0.06155	0.001	0.001	0.001	0.09655	0.0855	0.0607	0.001	0.001	0.001
TAG 44:2	0.001	0.001	0.001	0.001	0.001	0.00795	0.001	0.001	0.001	0.001	0.001	0.001
TAG 44:3	0.001	0.001	0.001	0.001	0.001	0.001	0.001	0.001	0.001	0.001	0.001	0.001
TAG 46:0	0.2067	0.32555	0.2781	0.23665	0.16395	0.13045	0.29765	0.27495	0.38455	0.1717	0.2087	0.1127
TAG 46:1	0.20115	0.17975	0.18135	0.0334	0.04695	0.0614	0.2068	0.22955	0.2653	0.0501	0.05025	0.03535
TAG 46:2	0.0146	0.0197	0.01485	0.03155	0.001	0.0081	0.0417	0.03375	0.0251	0.001	0.001	0.001
TAG 46:3	0.06455	0.06305	0.05595	0.0697	0.03375	0.03705	0.08905	0.07785	0.0766	0.05635	0.06775	0.0508
TAG 46:4	0.0321	0.0235	0.001	0.001	0.001	0.034	0.001	0.001	0.001	0.001	0.001	0.001
TAG 46:5	0.001	0.001	0.001	0.001	0.001	0.001	0.001	0.001	0.001	0.001	0.001	0.001
TAG 48:0	0.7696	1.00235	0.93485	1.0271	0.77575	0.6299	0.90655	1.0147	1.1056	0.83315	0.77875	0.69835
TAG 48:1	1.1848	1.5904	1.50315	0.44465	0.34635	0.3247	1.541	2.04245	1.95505	0.2284	0.2312	0.1921
TAG 48:2	0.29725	0.3951	0.38895	0.1677	0.13605	0.09965	0.48595	0.5015	0.5483	0.1382	0.09755	0.0903
TAG 48:3	0.1084	0.1731	0.1287	0.09065	0.1193	0.11475	0.1101	0.2064	0.20005	0.1479	0.1182	0.10615
TAG 48:4	0.06805	0.05375	0.0561	0.05475	0.00935	0.01605	0.02945	0.06295	0.0517	0.02505	0.021	0.014
TAG 50:0	0.29275	0.44115	0.4549	0.1846	0.3412	0.3139	0.42275	0.3986	0.229	0.39035	0.3941	0.3306
TAG 50:1	1.85225	2.27565	2.08645	0.36865	0.59975	0.4721	3.1187	3.52935	1.50625	0.3676	0.40215	0.31225
TAG 50:2	2.35005	3.41305	2.8085	1.0394	0.86865	0.75435	4.01745	3.79315	2.0033	0.59505	0.57005	0.5591
TAG 50:3	0.4277	0.45365	0.50245	0.35635	0.32705	0.335	0.5423	0.5397	0.34765	0.2457	0.27065	0.2195
TAG 50:4	0.13785	0.1032	0.1239	0.0788	0.0758	0.06435	0.11135	0.0835	0.08585	0.04095	0.0709	0.1132
TAG 50:5	0.03275	0.04185	0.022	0.01855	0.0736	0.01645	0.06135	0.037	0.0148	0.06675	0.06565	0.0484
TAG 50:6	0.09495	0.08815	0.07175	0.0938	0.0798	0.0456	0.044	0.066	0.0772	0.059	0.03935	0.0323
TAG 50:7	0.3517	0.62325	0.4876	0.31145	0.2792	0.27315	0.7244	0.7511	0.3206	0.27945	0.2887	0.24685
TAG 52:0	3.66715	4.732	4.0946	4.2277	3.70805	3.52865	3.99035	4.39785	4.79305	4.0653	4.2105	3.96925
TAG 52:1	3.34125	4.5735	3.9766	1.69045	1.1846	1.1559	7.07185	7.72905	8.7868	0.8117	0.70455	0.806
TAG 52:2	8.4807	11.3399	10.4131	3.19025	2.5715	2.5774	14.3336	14.3711	17.3024	1.68105	1.6743	1.70835
TAG 52:3	1.05235	1.2489	1.2343	0.67735	0.6007	0.5082	1.5328	1.69605	1.77195	0.46465	0.49435	0.38515
TAG 52:4	0.3912	0.4412	0.394	0.3865	0.36535	0.2919	0.44705	0.58995	0.62595	0.31725	0.33575	0.2574
TAG 52:5	0.22335	0.1498	0.2146	0.1759	0.12805	0.19035	0.2021	0.1983	0.28225	0.142	0.1825	0.1889
TAG 54:1	0.65545	0.80305	0.6577	0.3464	0.35485	0.29155	1.2192	1.28025	1.558	0.18795	0.1979	0.22225
TAG 54:2	1.3474	1.7475	1.37715	0.6028	0.4496	0.39445	1.9925	2.13645	2.4784	0.3594	0.3216	0.3094
TAG 54:3	4.52455	6.1997	5.8963	2.2061	1.61095	1.52235	8.48375	9.7442	9.6996	1.24275	1.23375	1.19395
TAG 54:4	0.53805	0.6851	0.6563	0.6848	0.5379	0.50845	0.83395	0.92125	0.9753	0.40555	0.4423	0.36
TAG 54:5	0.4048	0.5468	0.5129	0.6755	0.67405	0.4817	0.66885	0.6611	0.67315	0.47815	0.5522	0.48795
TAG 54:6	0.57085	0.75905	0.5706	0.6572	0.66815	0.58845	0.5458	0.6354	0.73445	0.51845	0.533	0.49025
TAG 54:7	1.09025	1.43165	1.27905	1.3742	1.23595	1.10165	1.21045	1.21075	1.38895	1.186	1.18885	0.99695
TAG 54:8	0.26265	0.2502	0.2288	0.1982	0.15185	0.12035	0.3424	0.47715	0.5278	0.12345	0.13715	0.1376
TAG 54:9	0.3421	0.48005	0.51315	0.26415	0.1972	0.1276	0.7482	0.8061	0.9085	0.17675	0.18665	0.1447
TAG 56:0	0.3401	0.4885	0.46945	0.4403	0.34675	0.48315	0.3952	0.44345	0.40435	0.4615	0.4612	0.40555
TAG 56:1	0.23825	0.2659	0.2536	0.11725	0.20185	0.2034	0.43625	0.4525	0.5404	0.1291	0.15735	0.12115
TAG 56:2	1.0607	1.36885	1.21665	0.56555	0.5002	0.42265	2.00225	2.1458	2.49215	0.30505	0.37955	0.33625
TAG 56:3	0.8597	1.20915	1.0409	0.5255	0.4246	0.40555	1.5266	1.70355	1.78645	0.38175	0.4216	0.3733
TAG 56:4	0.72495	0.8991	0.757	0.73405	0.5451	0.51445	1.0291	1.1244	1.24085	0.4994	0.44965	0.45215
TAG 56:5	0.3467	0.4299	0.4082	0.60915	0.4511	0.4491	0.58495	0.5771	0.67625	0.3595	0.39065	0.3558
TAG 56:6	0.6883	0.935	0.72385	0.9904	0.82005	0.72105	0.8449	0.90595	0.95425	0.74825	0.73035	0.73335
TAG 56:7	0.2458	0.2746	0.18495	0.3153	0.28775	0.2525	0.27335	0.32985	0.30585	0.2087	0.2444	0.2149
TAG 56:8	0.0867	0.13685	0.1024	0.14675	0.1468	0.084	0.1525	0.19985	0.18045	0.06825	0.11785	0.0988
TAG 56:9	0.001	0.001	0.001	0.001	0.001	0.001	0.001	0.001	0.001	0.001	0.001	0.001
TAG 58:1	0.14205	0.3135	0.2299	0.1687	0.1656	0.1255	0.25255	0.27325	0.2881	0.11805	0.10355	0.09355
TAG 58:2	0.2662	0.2668	0.2416	0.18115	0.1458	0.08605	0.37575	0.3942	0.43215	0.08965	0.05465	0.0884
TAG 58:3	0.3538	0.43385	0.34455	0.15745	0.1932	0.165	0.5576	0.5934	0.6088	0.1461	0.1263	0.1415
TAG 58:4	0.001	0.02685	0.001	0.001	0.0138	0.015	0.001	0.0259	0.001	0.0281	0.03165	0.02525
TAG 58:5	0.0922	0.15875	0.13085	0.1383	0.1159	0.13645	0.2024	0.1668	0.20035	0.08685	0.14085	0.091
TAG 58:6	0.14635	0.15905	0.1315	0.1652	0.21065	0.16195	0.2254	0.2953	0.2722	0.1236	0.1465	0.13895
TAG 58:7	0.1154	0.12505	0.14	0.18625	0.16225	0.16125	0.1444	0.1445	0.0954	0.11785	0.11495	0.1187
TAG 58:8	0.13735	0.17805	0.13655	0.19145	0.1544	0.18045	0.2332	0.2201	0.2173	0.1935	0.2067	0.154
TAG 58:9	0.02865	0.0196	0.001	0.02815	0.04635	0.05045	0.0384	0.001	0.02395	0.0504	0.05745	0.05305
TAG 60:1	0.0294	0.1118	0.0743	0.02875	0.0463	0.04935	0.0815	0.10975	0.12015	0.03155	0.03235	0.031
TAG 60:2	0.04395	0.0514	0.07095	0.001	0.014	0.001	0.10995	0.11675	0.12655	0.001	0.00935	0.01345
TAG 60:4	0.06045	0.0811	0.08305	0.001	0.001	0.001	0.0848	0.0953	0.14565	0.001	0.0294	0.0207
TAG 64:9	0.10485	0.1726	0.09655	0.07675	0.0756	0.07085	0.08365	0.10735	0.11375	0.0481	0.03995	0.0486
TAG 66:2	0.001	0.03975	0.001	0.001	0.001	0.001	0.001	0.0274	0.0262	0.001	0.001	0.001
TAG 68:7	0.4263	0.5103	0.3331	0.2446	0.21985	0.1683	0.30415	0.40675	0.3519	0.1414	0.2025	0.13565
TAG 68:8	0.1502	0.2523	0.22245	0.0913	0.09135	0.0844	0.14605	0.1758	0.23275	0.06285	0.0675	0.0565
TAG 68:9	0.0871	0.0976	0.0534	0.04785	0.01895	0.0357	0.0466	0.0686	0.09275	0.02585	0.03855	0.0367
TAG 70:10	0.32975	0.4054	0.2904	0.2372	0.26125	0.1967	0.30605	0.33515	0.29705	0.13185	0.1479	0.1531
TAG 70:12	0.12595	0.14585	0.09425	0.09785	0.11355	0.08225	0.1085	0.11225	0.1127	0.0609	0.05915	0.05775
TAG 70:2	0.001	0.001	0.001	0.001	0.001	0.001	0.001	0.001	0.001	0.001	0.001	0.001
TAG 70:5	0.0184	0.03875	0.001	0.001	0.02585	0.001	0.001	0.04425	0.04475	0.02	0.001	0.001
TAG 70:6	0.001	0.001	0.001	0.001	0.001	0.001	0.001	0.001	0.001	0.001	0.001	0.001
TAG 70:7	0.001	0.001	0.001	0.001	0.001	0.001	0.001	0.001	0.001	0.001	0.001	0.001
TAG 70:8	0.25765	0.3112	0.24485	0.20945	0.12	0.1176	0.2538	0.31975	0.28285	0.09645	0.10185	0.1128
TAG 72:1	0.001	0.001	0.001	0.001	0.001	0.001	0.001	0.001	0.001	0.001	0.001	0.001
DAG 26:2	0.062	0.0896	0.07585	0.08715	0.08815	0.06715	0.07685	0.07315	0.07585	0.0795	0.075	0.0887
DAG 28:0	0.4109	0.4411	0.40455	0.31815	0.2173	0.2466	0.22985	0.36245	0.307	0.2873	0.2209	0.22875
DAG 28:1	0.08605	0.09855	0.0836	0.0328	0.001	0.0618	0.0789	0.0782	0.0959	0.1126	0.0617	0.0807
DAG 28:2	0.0677	0.089	0.14605	0.11825	0.1137	0.0957	0.1048	0.0765	0.08915	0.0828	0.13515	0.10495
DAG 28:3	0.32705	0.21775	0.2869	0.17785	0.2719	0.28745	0.21025	0.27885	0.2535	0.2864	0.18205	0.2463
DAG 30:0	1.2481	1.183	1.1903	0.7994	0.769	0.63005	0.98035	1.24375	1.1667	0.6187	0.57055	0.6533
DAG 30:1	0.40135	0.5571	0.5544	0.4164	0.39615	0.3498	0.32225	0.52705	0.43235	0.32725	0.37735	0.38545
DAG 30:2	0.29895	0.52615	0.4038	0.7546	0.5306	0.4483	0.38325	0.34095	0.6021	0.48365	0.40375	0.35505
DAG 30:3	0.2944	0.40895	0.4304	0.3117	0.16355	0.2315	3.0151	0.35635	0.37255	0.52065	1.24585	0.15
DAG 30:4	0.1135	0.1299	0.1025	0.10125	0.132	0.12575	0.10075	0.0921	0.12615	0.1136	0.1209	0.0979
DAG 32:0	1.72395	1.73985	1.82845	1.90125	1.5532	1.6642	1.65605	1.93995	2.0438	2.03015	1.514	1.57085
DAG 32:1	2.6476	2.8929	2.3333	0.8057	0.8779	0.73845	2.0193	2.47405	2.71755	0.7746	0.78805	0.63235
DAG 32:2	0.7191	0.8372	0.83625	0.72545	0.84685	0.7593	0.61205	0.54425	0.7596	0.77545	0.63025	0.58515
DAG 32:3	0.97305	1.2567	1.1605	0.97845	1.23505	1.09605	1.92995	0.948	1.15415	1.52185	1.5396	0.8246
DAG 32:4	0.11355	0.13745	0.20185	0.17635	0.22935	0.10735	0.13765	0.0978	0.19185	0.149	0.13645	0.1667
DAG 32:6	0.09945	0.11295	0.1302	0.0831	0.13575	0.2001	0.1441	0.10665	0.10895	0.1076	0.0873	0.07945
DAG 34:0	1.17595	1.376	1.4665	0.9022	0.87005	0.7999	0.56285	0.7826	0.67035	0.64735	0.4747	0.39635
DAG 34:1	15.7666	16.3899	14.5515	2.38935	2.38845	2.00255	13.1928	14.9794	16.4104	2.68995	2.23285	2.31005
DAG 34:2	1.40315	1.2753	1.4205	0.7077	0.8788	0.87965	0.97005	1.4915	1.1463	0.88465	0.8391	0.7128
DAG 34:3	0.7427	0.7136	0.6688	0.63265	0.7147	0.542	0.5132	0.5693	0.71515	0.6749	0.56095	0.54675
DAG 36:0	15.6272	17.6904	17.0434	18.2567	16.3426	14.8557	12.7032	13.9825	16.0232	16.1443	13.802	12.1319
DAG 36:1	3.51235	3.51775	3.39115	0.85515	0.72335	0.90805	4.2716	5.004	5.70735	1.1601	1.015	1.0244
DAG 36:2	9.07145	8.29	9.446	1.51875	1.4612	1.2076	7.60285	9.96625	10.5266	1.7191	1.49065	1.40765
DAG 36:3	0.837	0.9778	0.89125	0.4996	0.5875	0.5025	0.83935	0.8539	1.17945	0.5843	0.51345	0.44355
DAG 36:5	0.4976	0.56055	0.67565	0.5988	0.588	0.5319	0.4234	0.4462	0.6692	0.60415	0.635	0.64525
DAG 38:0	2.80815	2.69815	3.45755	3.2933	3.23945	3.1144	2.309	2.46035	3.00855	2.54465	2.16035	1.81885
DAG 38:1	13.873	14.1682	20.2493	18.7773	15.6598	16.1115	7.06325	7.5496	9.1674	7.67625	6.35695	6.5586
DAG 38:4	1.68675	1.56055	1.9112	1.59215	1.6121	1.36255	1.3673	1.4055	2.1093	1.65165	1.56815	1.29415
DAG 38:5	0.58545	0.47465	0.37165	0.4549	0.49555	0.4752	0.44105	0.2948	0.5128	0.40115	0.41235	0.3822
DAG 40:0	0.2228	0.19295	0.2952	0.14825	0.09235	0.37515	0.1507	0.257	0.1576	0.2416	0.2474	0.15115
DAG 40:2	0.11945	0.1019	0.1408	0.1077	0.12175	0.1256	0.0828	0.09735	0.1394	0.12205	0.13455	0.10385
DAG 40:3	0.2848	0.2612	0.3529	0.1021	0.30875	0.18025	0.2403	0.21405	0.2691	0.3259	0.1896	0.14665
DAG 40:4	0.09075	0.097	0.001	0.076	0.0999	0.0863	0.07515	0.04915	0.0529	0.09125	0.0948	0.05565
DAG 40:5	0.15775	0.1721	0.14435	0.1169	0.09235	0.10975	0.1051	0.1362	0.15845	0.15015	0.1399	0.1109
DAG 42:0	0.2094	0.25625	0.16875	0.24875	0.21905	0.19295	0.177	0.2092	0.1846	0.26995	0.1138	0.1836
DAG 42:1	0.14645	0.175	0.13885	0.1596	0.10995	0.1042	0.1466	0.09955	0.123	0.44415	0.09945	0.1614
DAG 42:2	0.1114	0.1123	0.1174	0.12545	0.14775	0.1042	0.0767	0.1155	0.12395	0.1126	0.0915	0.0845
DAG 42:4	0.1114	0.14875	0.11735	0.093	0.0624	0.1121	0.04695	0.0637	0.1024	0.1222	0.1065	0.0714
DAG 42:6	0.05405	0.1445	0.11175	0.0477	0.20865	0.16805	0.10735	0.199	0.156	0.2094	0.1661	0.22095
DAG 44:0	0.144	0.21445	0.28605	0.3295	0.2003	0.0822	0.1337	0.17725	0.2569	0.2098	0.20765	0.0985
CE 14:0	0.5312	0.50545	0.46195	0.29985	0.3125	0.326	0.1841	0.27115	0.2057	0.15195	0.0972	0.10505
CE 16:0	2.22795	1.6849	1.733	2.4698	1.9229	1.8231	0.739	1.1689	0.98025	0.6579	0.6584	0.7691
CE 16:1	0.84075	0.71715	0.7062	1.1696	1.0612	1.2188	0.31305	0.37385	0.3094	0.4905	0.4098	0.46815
CE 16:2	0.0346	0.02785	0.0446	0.0749	0.1277	0.0767	0.0195	0.0254	0.0186	0.0209	0.0484	0.05205
CE 18:0	1.19015	0.9118	0.88545	1.14575	1.13	1.22135	0.70215	0.85345	0.89695	0.54495	0.54665	0.46075
CE 18:1	9.21345	7.50385	8.52245	10.7103	8.80495	9.8503	4.1003	4.41955	4.7603	3.5202	3.2156	3.80085
CE 18:2	0.60515	0.47585	0.42855	1.5334	1.4261	1.48635	0.2631	0.354	0.35835	0.68785	0.69125	0.66505
CE 18:3	0.1582	0.0709	0.09545	0.19705	0.1562	0.18705	0.05805	0.0727	0.061	0.1252	0.11565	0.10775
CE 2:0	6.5672	5.0981	4.5343	5.52845	5.2602	4.9298	4.8079	5.8582	5.04385	4.69075	4.96645	4.92865
CE 20:1	1.29705	1.28665	1.12835	1.02775	1.09	1.04175	0.7377	0.68765	0.64145	0.4999	0.50705	0.50165
CE 20:3	0.5195	0.4452	0.5448	0.84755	0.59015	0.8383	0.3112	0.2912	0.28675	0.2624	0.3156	0.36945
CE 20:4	0.3487	0.35835	0.31235	3.8346	3.13835	3.5951	0.2151	0.3366	0.3423	2.5921	2.37675	2.8527
CE 20:5	0.08345	0.09505	0.1007	0.6839	0.79195	0.8356	0.0698	0.0596	0.07265	0.7024	0.70475	0.6875
CE 21:5	0.0717	0.07935	0.02775	0.11745	0.06625	0.0665	0.10135	0.07265	0.09895	0.0752	0.0757	0.0709
CE 22:2	0.28335	0.1693	0.3072	0.34695	0.35745	0.4011	0.1395	0.21405	0.2334	0.2183	0.19605	0.1903
CE 22:3	0.22185	0.21805	0.1328	0.418	0.35	0.51085	0.07685	0.22255	0.15775	0.27435	0.247	0.2761
CE 24:1	0.5601	0.3762	0.58765	0.4266	0.46185	0.4243	0.31385	0.3962	0.5096	0.1544	0.12305	0.18285
CE 24:3	0.10225	0.0914	0.08555	0.17395	0.19395	0.2425	0.0825	0.1122	0.10075	0.1027	0.08175	0.13005
CE 26:0	0.03475	0.06215	0.0189	0.0844	0.12215	0.09705	0.04465	0.03815	0.0358	0.04	0.04475	0.0485
CE 26:3	0.0744	0.09165	0.0702	0.0681	0.0942	0.06825	0.10385	0.0814	0.0763	0.0476	0.0756	0.07485
CE 26:4	0.09695	0.04985	0.04585	0.08875	0.1388	0.1295	0.07465	0.0754	0.0858	0.0617	0.10905	0.07485
CE 26:5	0.07795	0.08335	0.0875	0.13135	0.145	0.14105	0.0953	0.08565	0.0894	0.09555	0.07855	0.10395
CE 28:3	0.07395	0.07385	0.06045	0.07525	0.06375	0.0878	0.06645	0.09465	0.0523	0.0666	0.0251	0.0681
CE 30:0	0.03955	0.05835	0.0466	0.0481	0.0755	0.1023	0.0266	0.0373	0.001	0.04015	0.0272	0.0638
CE 30:1	0.1439	0.1613	0.0636	0.0591	0.0846	0.1083	0.08075	0.0885	0.05415	0.0674	0.0547	0.03825
CE 30:2	0.91875	0.85955	0.5728	0.4515	0.61965	0.65715	0.6666	0.75395	0.78795	0.60405	0.6166	0.5445
CE 30:3	13.0243	12.5257	7.75745	7.87775	9.56165	8.9971	10.8262	11.6787	9.22845	8.2327	7.9109	8.36465
CE 30:4	0.19725	0.16385	0.1034	0.1753	0.17855	0.1169	0.162	0.21905	0.14525	0.1159	0.0875	0.11745
CE 30:5	0.0955	0.09785	0.0979	0.07665	0.1347	0.10085	0.0667	0.073	0.07295	0.05495	0.05705	0.0696
CE 30:6	0.08565	0.0616	0.08525	0.066	0.07785	0.0985	0.07435	0.10215	0.08135	0.084	0.0479	0.0609
CE 34:0	0.1229	0.09015	0.09265	0.16075	0.1856	0.1197	0.07445	0.06985	0.06525	0.09585	0.06405	0.09105
CE 34:1	0.1293	0.0723	0.08365	0.1548	0.15485	0.12485	0.0592	0.0961	0.1034	0.0867	0.06405	0.1138
CE 34:3	0.1147	0.068	0.0657	0.20095	0.11805	0.1429	0.05785	0.0694	0.0985	0.0821	0.06885	0.1184
SM 30:0;2	0.009	0.01245	0.0078	0.011	0.0158	0.0124	0.01395	0.01105	0.01295	0.0182	0.0133	0.01485
SM 32:1;2	0.93935	0.949	0.8782	0.8672	1.0037	0.86065	0.77375	0.9427	0.928	0.8219	0.80455	0.92275
SM 32:2;3	0.84825	0.7922	0.6673	0.8059	0.90875	0.79355	0.66705	0.76645	0.63165	0.6173	0.6008	0.6916
SM 34:1;2	24.6003	28.1004	23.2039	29.9427	32.3003	28.8517	26.4417	29.1636	28.8792	29.6399	28.0033	34.0414
SM 34:1;3	5.8778	5.97565	5.42205	4.30405	4.57075	4.20305	6.47605	7.10335	7.71115	5.4501	5.0842	5.65475
SM 34:2;2	1.8597	1.85655	1.5874	2.02975	1.99665	1.8626	1.66635	1.96335	1.8028	1.69825	1.67085	1.8537
SM 34:2;3	0.00925	0.0114	0.01505	0.01225	0.014	0.01085	0.01515	0.01065	0.01515	0.00585	0.01285	0.0098
SM 36:1;2	3.145	3.483	3.04915	3.2479	4.27605	3.78505	2.73215	3.27385	3.29275	3.7372	3.52695	3.9392
SM 36:2;2	0.00975	0.0108	0.01055	0.00415	0.00605	0.0106	0.0089	0.0049	0.00585	0.0097	0.0098	0.0117
SM 36:2;3	0.001	0.0071	0.0086	0.0042	0.0045	0.00405	0.0091	0.0058	0.001	0.00965	0.00745	0.0055
SM 38:1;2	13.6722	13.7956	11.673	7.1777	8.40845	7.16315	10.0729	10.9311	11.1813	6.9563	6.3305	7.0491
SM 38:1;4	0.00625	0.013	0.01565	0.0106	0.01015	0.01455	0.0043	0.0102	0.0124	0.01255	0.00535	0.0086
SM 38:2;2	0.85445	0.9103	0.8309	0.7078	1.00305	0.80705	0.6702	0.8229	0.7235	0.847	0.82025	0.8024
SM 38:2;3	4.6371	4.81505	4.2116	2.24865	2.6872	2.42355	4.4085	5.176	5.005	2.88805	2.35445	2.90925
SM 38:2;4	0.0128	0.01365	0.01305	0.01665	0.0112	0.0146	0.0137	0.0139	0.0087	0.00725	0.01265	0.0197
SM 38:3;2	0.1789	0.1873	0.1695	0.23385	0.3336	0.2672	0.1401	0.16495	0.1606	0.25785	0.27405	0.2798
SM 40:0;3	0.179	0.2101	0.18225	0.27315	0.30885	0.32135	0.18015	0.20625	0.20475	0.3118	0.2999	0.3037
SM 40:0;4	0.00555	0.00545	0.0056	0.00435	0.0123	0.00495	0.00525	0.001	0.001	0.01005	0.00545	0.00665
SM 40:1;2	37.326	41.6058	35.3267	15.6839	17.3959	16.5828	37.1497	42.0323	37.7411	15.9714	16.2549	17.8588
SM 40:2;2	6.1263	6.24715	5.70035	5.5683	6.0315	5.39595	5.0961	6.1965	6.03165	5.2585	5.19995	5.48195
SM 40:2;3	1.56665	1.70665	1.53775	1.20435	1.3991	1.2853	1.43305	1.76725	1.70905	1.30755	1.10515	1.36105
SM 40:2;4	0.0076	0.0074	0.001	0.00515	0.00585	0.001	0.001	0.00515	0.00575	0.0049	0.0046	0.01055
SM 40:3;3	1.45225	1.53855	1.359	1.4544	1.5377	1.4306	1.34635	1.6849	1.67415	1.3813	1.30765	1.501
SM 42:0;4	0.0048	0.01065	0.0103	0.001	0.001	0.00965	0.00445	0.0043	0.00495	0.005	0.0097	0.0108
SM 42:1;2	5.31135	5.82295	4.78705	4.57345	5.2527	4.88245	5.9708	7.16385	6.38215	5.4745	4.6852	4.4386
SM 42:1;3	0.24765	0.2362	0.2082	0.3637	0.50625	0.39305	0.19585	0.2763	0.2157	0.4878	0.52525	0.47335
SM 42:2;2	11.5264	12.6053	11.0304	14.5105	14.0213	13.3787	12.2272	15.0032	14.3632	15.0768	12.9554	14.8878
SM 42:2;3	0.27665	0.30305	0.26245	0.333	0.455	0.3381	0.34325	0.37045	0.3739	0.3533	0.3507	0.391
SM 42:3;2	5.28265	5.4672	5.1173	8.415	9.01385	8.76465	4.8121	6.5681	5.88535	9.11345	8.17745	8.96285
SM 42:3;3	0.35485	0.41985	0.34285	0.3756	0.44225	0.3814	0.33355	0.39925	0.4115	0.4574	0.32955	0.43665
SM 42:4;3	0.3816	0.3891	0.32705	0.46295	0.58405	0.43065	0.40375	0.4885	0.5573	0.48005	0.4937	0.49275
SM 44:0;3	0.00925	0.0137	0.01255	0.00885	0.01085	0.01165	0.0098	0.0086	0.0113	0.0125	0.0043	0.0051
SM 44:0;4	0.01075	0.0159	0.0067	0.0089	0.012	0.01215	0.0134	0.01095	0.00945	0.0105	0.0062	0.00825
SM 44:1;2	0.0124	0.01375	0.0219	0.01125	0.01305	0.01135	0.01655	0.021	0.00595	0.0078	0.01235	0.0137
SM 44:1;4	0.00685	0.001	0.0105	0.0129	0.00485	0.0082	0.0116	0.0079	0.0054	0.0096	0.001	0.0051
SM 44:2;2	0.4697	0.40095	0.39955	0.3196	0.3648	0.36775	0.41135	0.48525	0.331	0.3463	0.3775	0.36695
SM 44:2;4	0.01865	0.0186	0.0179	0.0113	0.0146	0.00905	0.01485	0.018	0.0113	0.01325	0.01355	0.01375
SM 46:1;2	0.01075	0.0152	0.02665	0.01405	0.0197	0.017	0.0193	0.01525	0.01455	0.01545	0.01405	0.0243
SM 46:1;4	0.00885	0.0053	0.001	0.0124	0.001	0.00525	0.01065	0.0112	0.00515	0.0107	0.01025	0.00615
SM 46:2;4	0.011	0.0143	0.0172	0.00995	0.01175	0.01175	0.0139	0.0082	0.01365	0.01555	0.0128	0.0169
SM 48:1;2	0.0185	0.0197	0.01535	0.01095	0.0157	0.00785	0.0214	0.0217	0.01385	0.01	0.0172	0.01625
SM 48:1;3	0.045	0.05255	0.0385	0.0397	0.04715	0.0404	0.04615	0.055	0.04905	0.04365	0.04065	0.05555
Hex2Cer 26:0;3	0.0058	0.011	0.0137	0.01055	0.01085	0.01315	0.01085	0.0124	0.01535	0.0111	0.01	0.01
Hex2Cer 26:1;2	0.0566	0.06805	0.0534	0.05445	0.0715	0.05985	0.068	0.07875	0.0555	0.05195	0.05335	0.0627
Hex2Cer 26:2;2-H2O	0.001	0.00725	0.001	0.00505	0.00405	0.001	0.00795	0.0046	0.00695	0.0041	0.00365	0.001
Hex2Cer 28:0;3	0.0261	0.02075	0.025	0.0256	0.0217	0.01915	0.03475	0.0437	0.01665	0.02055	0.02425	0.01925
Hex2Cer 28:3;2-H2O	0.0159	0.02345	0.02035	0.01705	0.01585	0.0113	0.0253	0.03075	0.02615	0.01805	0.021	0.02105
Hex2Cer 30:0;2	0.01315	0.016	0.0186	0.01315	0.01535	0.0179	0.0195	0.0205	0.0171	0.0164	0.0211	0.01485
Hex2Cer 30:0;3-H2O	0.08445	0.06205	0.0843	0.06505	0.0636	0.07195	0.0796	0.08005	0.07385	0.0655	0.0769	0.0693
Hex2Cer 32:0;3	0.038	0.0279	0.0387	0.0138	0.0362	0.0358	0.0405	0.0343	0.02675	0.0312	0.0346	0.0333
Hex2Cer 34:1;2	0.1719	0.1313	0.12375	0.1539	0.17125	0.1389	0.18015	0.13555	0.13275	0.11225	0.11665	0.1136
Hex2Cer 38:2;2-H2O	0.02315	0.0269	0.0247	0.0302	0.0276	0.02265	0.02025	0.01765	0.02605	0.0193	0.0186	0.02375
Cer 32:1;2	0.01955	0.03535	0.03115	0.01345	0.01245	0.0181	0.03225	0.0259	0.0316	0.00985	0.01895	0.0176
Cer 34:0;2	0.01	0.01645	0.0169	0.0181	0.0159	0.02135	0.0199	0.0181	0.0176	0.01495	0.01535	0.01285
Cer 34:0;3-H2O	0.06205	0.0714	0.0628	0.07755	0.07865	0.0833	0.05945	0.07545	0.09265	0.07275	0.0461	0.06455
Cer 34:0;4-H2O	0.1274	0.105	0.12735	0.13005	0.1407	0.14885	0.12595	0.14275	0.1324	0.1319	0.13305	0.1412
Cer 34:1;2	0.5157	0.44595	0.4268	0.4999	0.4118	0.47915	0.5125	0.52235	0.58885	0.39065	0.4195	0.3851
Cer 34:1;2-H2O	0.0737	0.0564	0.07805	0.0645	0.0852	0.0689	0.0811	0.0754	0.0724	0.05275	0.0561	0.0549
Cer 34:1;3-H2O	0.0192	0.0191	0.0227	0.0199	0.01505	0.0184	0.0164	0.01525	0.01175	0.01645	0.0224	0.02925
Cer 34:1;4-H2O	6.42915	6.3237	6.2801	6.2507	5.64585	6.43375	6.5142	6.59465	6.38785	6.0924	6.56915	5.971
Cer 34:2;2	0.07065	0.0822	0.07435	0.06885	0.07575	0.07475	0.0788	0.08395	0.0765	0.05535	0.0481	0.06785
Cer 34:2;2-H2O	0.01665	0.0166	0.001	0.00785	0.0127	0.001	0.0147	0.01615	0.017	0.01305	0.01155	0.01035
Cer 34:2;3	0.76485	0.7824	0.7877	0.8318	0.68055	0.83545	0.7401	0.8123	0.73735	0.67805	0.8093	0.78905
Cer 34:2;3-H2O	0.11535	0.10875	0.12895	0.1314	0.12385	0.1127	0.1126	0.09195	0.11135	0.095	0.10705	0.11475
Cer 34:3;2	0.9486	0.7932	0.84865	0.8387	0.8182	0.9118	0.8364	0.76505	0.817	0.8875	0.99345	0.84625
Cer 36:0;2	0.0102	0.0045	0.001	0.00615	0.001	0.001	0.00365	0.001	0.001	0.00445	0.0051	0.001
Cer 36:0;3-H2O	0.09895	0.0767	0.07195	0.0909	0.1117	0.11065	0.0779	0.08905	0.09465	0.0932	0.06025	0.08995
Cer 36:1;3	0.001	0.0029	0.01285	0.00885	0.01045	0.001	0.001	0.005	0.00575	0.00445	0.0109	0.00345
Cer 36:1;4-H2O	0.0049	0.00845	0.0072	0.008	0.00515	0.006	0.001	0.003	0.001	0.00515	0.00515	0.00885
Cer 40:0;3-H2O	0.12805	0.0882	0.10925	0.17945	0.17385	0.18305	0.14635	0.14815	0.1836	0.13235	0.1447	0.15545
Cer 40:1;2	0.0225	0.0168	0.0181	0.02485	0.0332	0.02985	0.01935	0.02375	0.03195	0.02585	0.029	0.02205
Cer 40:2;2	0.0576	0.06655	0.05205	0.0701	0.0715	0.06575	0.0391	0.05935	0.06375	0.03155	0.04255	0.0313
Cer 40:2;3	0.03215	0.04985	0.0317	0.06015	0.0456	0.04875	0.05595	0.04775	0.05365	0.02725	0.03025	0.0425
Cer 40:2;3-H2O	0.0056	0.0098	0.001	0.0064	0.0055	0.001	0.00475	0.0056	0.01035	0.00465	0.001	0.00455
Cer 40:3;3	0.02015	0.01735	0.0231	0.0241	0.0318	0.02855	0.0177	0.01635	0.01865	0.00645	0.01345	0.01105
Cer 42:0;3-H2O	0.0502	0.0356	0.0559	0.0596	0.0474	0.0672	0.0572	0.06615	0.0769	0.0464	0.0318	0.03865
Cer 42:1;2	0.32985	0.29025	0.3174	0.3282	0.32165	0.41385	0.3727	0.411	0.49495	0.2583	0.2493	0.24235
Cer 42:1;2-H2O	0.0428	0.04005	0.0488	0.04055	0.05105	0.0333	0.04115	0.0625	0.07435	0.03425	0.03395	0.0282
Cer 42:1;3-H2O	0.12915	0.11665	0.12805	0.11925	0.1181	0.10995	0.13715	0.1428	0.14885	0.0638	0.06615	0.0709
Cer 42:2;2	0.1764	0.16025	0.15495	0.1321	0.14645	0.1393	0.1747	0.2069	0.212	0.06615	0.06575	0.07335
Cer 42:2;2-H2O	0.02395	0.0179	0.02085	0.01705	0.01945	0.0256	0.02075	0.0278	0.0236	0.00545	0.00715	0.00575
Cer 42:2;3-H2O	0.39955	0.38455	0.4611	0.30955	0.2794	0.2838	0.33305	0.31835	0.3739	0.14805	0.19905	0.14615
Cer 42:2;4-H2O	0.00575	0.01005	0.01155	0.0104	0.0047	0.0058	0.01305	0.00645	0.0131	0.001	0.0088	0.001
Cer 42:3;2-H2O	0.0462	0.0491	0.0581	0.0415	0.0309	0.0281	0.04395	0.0365	0.0449	0.02155	0.02445	0.01875
Cer 42:3;3-H2O	0.02175	0.01605	0.01615	0.0226	0.0237	0.0183	0.01395	0.02005	0.0153	0.0112	0.0201	0.01225
Cer 44:2;2-H2O	0.0082	0.00495	0.00525	0.01055	0.01265	0.001	0.00595	0.0229	0.01445	0.0124	0.00315	0.001
Cer 46:0;3	0.3158	0.2717	0.31275	0.33215	0.3297	0.3484	0.263	0.2685	0.37365	0.301	0.2922	0.26435
Cer 46:0;4	0.01085	0.02495	0.02205	0.02385	0.02255	0.02135	0.01695	0.01865	0.02855	0.02475	0.02	0.0198
Cer 48:2;2-H2O	0.0128	0.00515	0.0077	0.0061	0.001	0.001	0.0066	0.0167	0.0241	0.01195	0.00585	0.00395
PG 36:1	0.001	0.001	0.08575	0.001	0.001	0.001	0.001	0.001	0.001	0.001	0.03865	0.001
PG 36:2	0.1309	0.07625	0.0429	0.001	0.001	0.001	0.0665	0.001	0.001	0.001	0.022	0.044
PG 36:3	0.001	0.001	0.001	0.001	0.001	0.001	0.001	0.05835	0.0798	0.001	0.03865	0.04145
PG 36:4	0.54375	0.66275	0.52565	0.15455	0.17435	0.22985	0.5622	0.6489	0.6636	0.13585	0.1355	0.22595
PG 36:5	0.044	0.0665	0.0794	0.001	0.001	0.0304	0.001	0.05835	0.0399	0.001	0.001	0.001
PG 38:2	0.001	0.001	0.001	0.001	0.001	0.001	0.001	0.001	0.001	0.001	0.001	0.001
PG 38:3	0.001	0.001	0.001	0.044	0.001	0.001	0.001	0.001	0.001	0.001	0.001	0.001
PG 38:4	0.11595	0.001	0.16675	0.07665	0.001	0.001	0.05395	0.1243	0.2165	0.001	0.03865	0.001
PG 38:5	0.1584	0.2133	0.35405	0.05395	0.043	0.0859	0.2139	0.1278	0.2104	0.037	0.05995	0.001
PG 40:2	0.001	0.0532	0.001	0.001	0.001	0.001	0.12605	0.05755	0.06505	0.001	0.001	0.001
PG 44:2	0.23205	0.25495	0.31995	0.03575	0.0276	0.0363	0.1964	0.17375	0.16805	0.001	0.0744	0.04015
PG O-38:5	0.001	0.001	0.08105	0.001	0.04095	0.03385	0.001	0.001	0.001	0.001	0.001	0.001
LPS 24:1	0.3056	0.3053	0.2422	0.28855	0.3076	0.31155	0.30245	0.28565	0.31435	0.27095	0.2762	0.2649
LPS 28:1	0.1585	0.1826	0.14225	0.13785	0.15205	0.1354	0.12385	0.1556	0.162	0.1169	0.12485	0.11585
LPS 30:6	0.03505	0.03025	0.038	0.0345	0.0326	0.0232	0.02785	0.0342	0.0324	0.02755	0.0284	0.02295
PS 28:0	0.413	0.4658	0.37885	0.45175	0.4601	0.39295	0.37075	0.52085	0.53835	0.37725	0.3725	0.36945
PS 34:0	0.02655	0.0378	0.0289	0.0159	0.0188	0.0139	0.0272	0.0475	0.033	0.0279	0.0214	0.01835
PS 34:2	0.04285	0.03385	0.03925	0.02915	0.02635	0.0269	0.0417	0.04445	0.0432	0.0249	0.0299	0.02545
PS 36:1	1.0419	1.4097	1.1517	0.93425	1.154	1.2393	1.16865	1.29125	1.3403	1.39995	1.17625	1.0367
PS 36:2	0.41745	0.48755	0.4342	0.33385	0.4021	0.41955	0.36645	0.45155	0.4359	0.4203	0.4038	0.31765
PS 36:3	0.03005	0.03865	0.03835	0.0212	0.0281	0.0302	0.0267	0.0366	0.03485	0.03875	0.03085	0.02675
PS 38:0	0.01605	0.02525	0.0169	0.02075	0.00675	0.01095	0.0054	0.0209	0.01625	0.0147	0.0121	0.01525
PS 38:0	0.10445	0.10975	0.1054	0.07835	0.09195	0.1073	0.10625	0.1353	0.05965	0.09725	0.0967	0.093
PS 38:1	0.0905	0.12115	0.0957	0.0764	0.0988	0.11635	0.09195	0.12515	0.12855	0.1307	0.09535	0.10685
PS 38:1	0.02195	0.0279	0.0203	0.01315	0.01835	0.01725	0.01425	0.02695	0.00995	0.0193	0.0156	0.0137
PS 38:2	0.1816	0.2376	0.2008	0.13215	0.2046	0.198	0.14435	0.2642	0.21585	0.2052	0.1779	0.16345
PS 38:3	0.1432	0.1534	0.15565	0.15405	0.19715	0.18435	0.13225	0.17285	0.13305	0.18005	0.135	0.16715
PS 38:4	0.1045	0.1248	0.11275	0.1973	0.2186	0.2416	0.0984	0.12735	0.1278	0.1662	0.16255	0.1631
PS 38:5	0.0454	0.03915	0.0444	0.045	0.03685	0.05535	0.03065	0.06315	0.0616	0.047	0.038	0.04835
PS 38:6	0.01385	0.02025	0.01845	0.01635	0.00785	0.0109	0.012	0.0211	0.01505	0.01855	0.0165	0.0097
PS 40:0	0.00545	0.00595	0.001	0.0113	0.0067	0.0127	0.012	0.001	0.0057	0.0112	0.012	0.00895
PS 40:1	0.0822	0.0963	0.1121	0.07095	0.08615	0.0817	0.0874	0.13935	0.0605	0.0979	0.0728	0.0693
PS 40:2	0.1885	0.22955	0.19745	0.1848	0.1888	0.22245	0.1887	0.23265	0.16735	0.25235	0.19385	0.201
PS 40:3	0.06945	0.08885	0.0953	0.0753	0.1018	0.09295	0.06375	0.10725	0.06425	0.1099	0.08765	0.09385
PS 40:4	0.1573	0.2205	0.18985	0.16525	0.21915	0.18675	0.181	0.2608	0.18415	0.25225	0.21145	0.18665
PS 40:5	0.1792	0.27895	0.23755	0.1394	0.1961	0.1886	0.20235	0.27365	0.1452	0.2263	0.19705	0.1962
PS 40:6	0.21045	0.2526	0.2142	0.14685	0.21335	0.194	0.1964	0.28115	0.17225	0.236	0.21715	0.2298
PS 42:5	0.01705	0.0309	0.0368	0.02635	0.0312	0.0304	0.02295	0.0377	0.027	0.03035	0.0281	0.0259
PS 48:2	0.01415	0.01975	0.02725	0.0194	0.0153	0.0051	0.02075	0.0268	0.02775	0.0058	0.0125	0.0083
PS O-36:2	0.479	0.53915	0.43885	0.38315	0.5036	0.508	0.4761	0.63175	0.57495	0.56785	0.4689	0.49085
PS O-36:3	0.1918	0.25475	0.19175	0.16595	0.18835	0.1818	0.17375	0.22915	0.20235	0.19795	0.1864	0.1591
PS O-38:1	0.0298	0.0272	0.0268	0.03	0.03315	0.03085	0.0252	0.0165	0.001	0.0417	0.0267	0.0239
PS O-38:2	0.02295	0.0233	0.0223	0.0281	0.02635	0.0263	0.0185	0.0328	0.0271	0.03465	0.01725	0.02185
PS O-38:2	0.04335	0.04165	0.0498	0.0503	0.0412	0.0535	0.034	0.0569	0.0615	0.05175	0.0348	0.0426
PS O-38:3	0.0943	0.0942	0.0905	0.0781	0.0856	0.08885	0.08405	0.09135	0.08225	0.09275	0.08705	0.0635
PS O-38:4	0.0061	0.00745	0.001	0.01475	0.0149	0.00905	0.00665	0.001	0.0149	0.014	0.0087	0.00425
PS O-38:4	0.0668	0.08895	0.0655	0.07825	0.095	0.08705	0.051	0.0944	0.07615	0.0912	0.06145	0.06235
PS O-38:5	0.0448	0.0503	0.04655	0.08405	0.1135	0.106	0.06555	0.06725	0.0545	0.09055	0.07735	0.0865
PS O-38:6	0.0297	0.0334	0.0236	0.01475	0.02275	0.0227	0.0207	0.01935	0.019	0.0217	0.0208	0.02435
PS O-40:0	0.0211	0.04365	0.03615	0.01815	0.02555	0.02595	0.03015	0.0384	0.03955	0.0348	0.0368	0.0269
PS O-40:4	0.001	0.0092	0.0129	0.01055	0.014	0.0139	0.0077	0.0168	0.0087	0.00605	0.0124	0.0125
PS O-40:5	0.0762	0.1232	0.08655	0.1018	0.0943	0.0853	0.08705	0.1149	0.09295	0.12155	0.0937	0.09315
PS O-40:6	0.0835	0.1198	0.093	0.0662	0.08775	0.09455	0.1016	0.13525	0.06955	0.10945	0.11345	0.0921
LPC 16:0	0.1327	0.10695	0.09685	0.07165	0.1109	0.07575	0.0952	0.09305	0.10825	0.08305	0.0709	0.073
LPC 18:0	0.0863	0.0557	0.07165	0.0861	0.1219	0.0839	0.07215	0.0706	0.08485	0.08975	0.0756	0.09675
LPC 18:1	0.2832	0.2259	0.18395	0.06785	0.09	0.0764	0.1115	0.10065	0.1145	0.0693	0.0681	0.0721
LPC 18:2	0.0225	0.0169	0.0175	0.00895	0.0146	0.0111	0.00865	0.00705	0.0128	0.00755	0.0066	0.01095
LPC 18:3	0.001	0.001	0.00625	0.0027	0.0047	0.0028	0.003	0.001	0.001	0.0024	0.00345	0.001
LPC 20:0	0.0055	0.0075	0.00725	0.0076	0.00845	0.00555	0.00915	0.00975	0.0069	0.0091	0.00775	0.00725
LPC 20:1	0.002	0.00355	0.001	0.001	0.001	0.001	0.001	0.001	0.001	0.001	0.00365	0.001
LPC 20:2	0.016	0.01385	0.0119	0.01025	0.013	0.01705	0.01215	0.0147	0.0122	0.01545	0.01025	0.0095
LPC 20:3	0.00815	0.0096	0.00785	0.0073	0.01045	0.0066	0.0054	0.0084	0.00795	0.0057	0.0075	0.00735
LPC 20:4	0.0179	0.0172	0.0198	0.03195	0.05315	0.0358	0.0138	0.01165	0.0184	0.0343	0.04085	0.04515
LPC 20:5	0.001	0.00505	0.00575	0.005	0.0086	0.00615	0.0029	0.0022	0.005	0.00515	0.00855	0.00555
LPC 20:6	0.0031	0.001	0.001	0.001	0.0076	0.001	0.001	0.001	0.00405	0.00195	0.001	0.0091
LPC 22:1	0.00715	0.0066	0.0051	0.0019	0.00995	0.0061	0.0029	0.0061	0.0069	0.0061	0.001	0.00505
LPC 22:2	0.0061	0.00765	0.0068	0.00545	0.00875	0.00425	0.0064	0.00615	0.006	0.0062	0.00475	0.0046
LPC 22:3	0.003	0.00295	0.00525	0.00545	0.0188	0.0047	0.00335	0.00555	0.00545	0.0083	0.00435	0.0041
LPC 22:4	0.0092	0.0071	0.0069	0.01095	0.0971	0.0127	0.0088	0.00835	0.01195	0.0265	0.01435	0.0119
LPC 22:5	0.01325	0.00605	0.0073	0.0082	0.02685	0.00615	0.00495	0.00615	0.007	0.00935	0.00855	0.00735
LPC 22:6	0.0081	0.01155	0.00305	0.0091	0.0157	0.00895	0.0064	0.00615	0.00765	0.00865	0.00865	0.00875
LPC 30:0	0.0031	0.00365	0.0036	0.005	0.01045	0.0066	0.00335	0.0077	0.00205	0.001	0.0043	0.00465
LPC 30:1	0.003	0.001	0.00525	0.00455	0.0102	0.001	0.0029	0.00325	0.005	0.00325	0.00315	0.00465
LPC 30:2	0.04215	0.04325	0.04535	0.05385	0.07485	0.06215	0.04475	0.0496	0.0482	0.06125	0.05305	0.05755
LPC 30:3	0.0097	0.01075	0.01115	0.0107	0.02565	0.01425	0.00935	0.01125	0.00965	0.0127	0.0129	0.01395
LPC O-18:0	0.01495	0.01195	0.0196	0.0067	0.01505	0.0042	0.0182	0.01505	0.0182	0.00695	0.00975	0.00585
LPC O-18:1	0.0455	0.03425	0.0327	0.0289	0.02955	0.0225	0.0409	0.0515	0.03785	0.02365	0.01715	0.0306
PC 30:0	14.4027	14.7389	13.7861	5.3212	5.4176	4.9825	13.5198	16.9158	15.5249	5.51515	5.263	5.4247
PC 30:1	7.3839	7.6212	6.8779	7.49795	7.5736	7.3677	7.2527	8.0946	6.74975	6.6804	6.66165	6.80875
PC 30:2	0.49075	0.54865	0.5109	0.5602	0.5871	0.61915	0.5083	0.5308	0.52495	0.47755	0.5306	0.52195
PC 30:3	0.01375	0.01655	0.01405	0.019	0.0282	0.02065	0.01545	0.0131	0.0163	0.0178	0.0193	0.0171
PC 32:0	30.7962	29.0142	25.8749	10.366	11.2102	9.98215	29.4752	36.8978	35.3729	12.5131	12.073	12.2622
PC 32:1	42.0378	43.6769	39.5491	19.4208	17.9618	18.9087	34.5827	38.4275	37.1535	17.1238	15.4581	15.0166
PC 32:2	1.80475	1.80665	1.7546	1.4445	1.5727	1.4389	1.39205	1.7023	1.6237	1.37085	1.37095	1.3542
PC 32:3	0.07665	0.0776	0.0907	0.09155	0.096	0.11295	0.0714	0.0836	0.0827	0.123	0.1215	0.12145
PC 32:4	0.01585	0.01345	0.01555	0.0225	0.036	0.01835	0.00795	0.0152	0.0152	0.037	0.0297	0.0222
PC 32:5	0.0298	0.0285	0.027	0.02725	0.04265	0.0222	0.038	0.0248	0.04285	0.02455	0.0249	0.01965
PC 34:1	76.4697	72.6768	82.9819	53.1258	60.7291	54.9401	68.7731	80.8045	71.869	56.0657	53.3007	52.0191
PC 34:2	22.1709	22.8353	20.2901	12.0786	12.977	11.9836	15.9095	20.0299	18.8663	9.2985	9.3018	8.6052
PC 34:3	0.96925	1.00585	0.91595	0.7828	1.0024	0.90675	0.81695	0.8829	0.9141	0.94165	0.83375	0.9032
PC 34:4	0.20905	0.20015	0.26565	0.3801	0.49275	0.3928	0.14875	0.19755	0.1601	0.4343	0.39035	0.42
PC 34:5	0.0765	0.0757	0.0621	0.1037	0.13965	0.12485	0.07035	0.07115	0.0688	0.1263	0.11795	0.10305
PC 36:1	18.2302	20.725	19.1608	10.7677	11.4386	10.3116	24.0505	27.9243	23.1735	10.4315	10.3003	8.2375
PC 36:2	51.5306	53.4322	57.4237	25.438	25.2445	22.9426	49.5242	63.2811	52.9379	21.6349	20.0409	23.4567
PC 36:3	7.71655	7.78225	7.55355	6.1446	6.7389	6.6133	6.3517	7.911	7.5965	6.18195	5.39035	5.09435
PC 36:4	5.1446	5.43905	5.05575	15.2677	18.3218	15.2772	4.1312	5.60645	5.1902	15.9637	14.6318	14.9374
PC 36:5	0.88575	0.9074	0.89495	1.96165	2.2892	2.0163	0.6278	0.8492	0.81185	2.1295	1.93785	2.0631
PC 36:6	0.24365	0.2282	0.21905	0.29785	0.3848	0.34325	0.2165	0.24475	0.3047	0.35635	0.2745	0.30025
PC 38:0	0.97335	0.92545	0.9741	1.0102	1.11085	1.01385	1.13245	1.2131	1.1973	1.0853	0.96825	0.98355
PC 38:1	1.691	1.6424	1.468	1.52845	1.54705	1.6913	1.76525	2.2433	1.98565	1.7184	1.48425	1.60245
PC 38:2	7.24755	7.42925	7.2166	5.84335	5.38825	5.3767	7.92955	9.42635	8.56965	5.80615	5.1868	5.59695
PC 38:3	3.33895	3.4703	3.30375	3.46345	3.63275	3.33275	3.24515	4.12825	3.60695	2.9284	2.80055	2.9253
PC 38:4	3.31815	3.63875	3.5175	8.34615	9.67935	8.95195	3.77605	4.7032	4.1745	8.8547	8.17345	8.1571
PC 38:5	4.386	4.3586	4.1331	8.6798	10.525	9.003	4.12655	5.0805	4.43955	9.6414	9.08855	9.1182
PC 38:6	1.4775	1.49245	1.54725	2.6444	2.82815	2.59755	1.19545	1.5441	1.511	2.7306	2.62025	2.308
PC 40:0	0.1456	0.13505	0.1558	0.1573	0.2531	0.25055	0.12805	0.1712	0.1128	0.19195	0.19815	0.21515
PC 40:1	0.15715	0.1335	0.15655	0.1141	0.15935	0.13305	0.14355	0.1964	0.14085	0.1257	0.1307	0.11935
PC 40:2	0.3656	0.3561	0.3697	0.2581	0.36245	0.30445	0.4197	0.56165	0.31625	0.35615	0.3238	0.2986
PC 40:3	0.4061	0.49275	0.46945	0.37935	0.43385	0.356	0.47585	0.6164	0.36795	0.40865	0.38035	0.4146
PC 40:4	0.4541	0.43575	0.49895	0.60455	0.7013	0.68535	0.5536	0.65015	0.27405	0.59835	0.55575	0.6209
PC 40:5	1.07625	1.1208	1.07265	1.5976	1.67355	1.64075	1.24245	1.49275	0.8236	1.62595	1.54295	1.6504
PC 40:6	1.1527	1.1911	1.22575	1.57145	1.78485	1.69105	1.1342	1.4572	1.1276	1.71675	1.6367	1.62625
PC O-30:0	3.0107	3.25865	2.948	1.41635	1.48	1.46285	3.94025	4.66475	3.78875	1.6985	1.73885	1.88435
PC O-30:1	1.3755	1.3747	1.394	1.176	1.1885	1.1098	1.801	2.07385	1.8399	1.34655	1.38275	1.32805
PC O-32:0	18.0676	17.4273	17.2165	8.10265	8.04365	8.0696	20.08	23.8006	24.2702	10.0536	9.0299	8.63655
PC O-32:1	11.6398	12.8057	11.6426	9.50915	9.15645	9.2393	13.9994	18.2266	16.7561	11.4611	10.9385	10.234
PC O-32:2	1.42015	1.47785	1.3309	1.4836	1.6003	1.43095	1.783	2.06755	1.2603	1.8298	1.7152	1.78605
PC O-32:3	0.0525	0.05455	0.0416	0.07625	0.11235	0.07455	0.0639	0.0776	0.06085	0.09485	0.10055	0.09995
PC O-34:0	6.0815	6.6634	6.19005	3.17415	3.9191	3.58965	8.18555	9.80655	10.16	4.60305	4.41865	4.38065
PC O-34:1	29.9837	31.8257	29.5183	17.6205	18.4494	17.4995	32.395	39.9876	36.431	18.8097	19.9347	19.424
PC O-34:2	7.5615	8.12335	6.90825	5.52675	5.4757	5.82305	8.496	9.30815	9.65745	5.4954	6.1581	5.6377
PC O-34:3	0.96245	0.9452	0.8642	0.7815	0.8295	0.8084	0.90445	1.0274	1.0055	0.79095	0.7841	0.7591
PC O-34:4	0.06935	0.067	0.06495	0.09825	0.1421	0.12855	0.0692	0.08065	0.0623	0.09815	0.10835	0.10895
PC O-34:5	0.0784	0.0644	0.07395	0.08445	0.131	0.10155	0.08515	0.0905	0.0883	0.0931	0.0822	0.0871
PC O-36:1	5.57025	5.51045	5.43855	3.13035	3.5538	3.20105	6.7176	8.1358	7.69785	3.76255	3.3992	3.8246
PC O-36:2	7.63355	9.27195	7.8948	4.3904	4.6112	4.43635	7.95885	9.08205	8.91245	4.55205	4.53275	4.553
PC O-36:3	3.6454	4.09195	3.9338	2.70605	3.192	3.0911	3.9585	4.38725	4.48715	2.90185	2.76815	2.6389
PC O-36:4	4.5113	4.8106	5.0847	6.48875	8.015	6.4662	4.4239	5.59075	5.33785	6.56685	6.2342	6.02195
PC O-36:5	1.9092	1.89045	1.8682	5.66075	7.35235	6.10015	1.946	2.1727	2.1564	5.85445	5.54315	5.43155
PC O-38:0	0.30105	0.28255	0.28165	0.4521	0.51015	0.42825	0.26425	0.3166	0.38555	0.47355	0.40595	0.4047
PC O-38:2	2.02585	2.1009	2.19085	1.3608	1.4599	1.40315	2.19335	2.55075	2.25855	1.3324	1.3803	1.44425
PC O-38:3	1.4793	1.47075	1.44915	1.11795	1.2279	1.27505	1.54145	1.9678	1.71255	1.1821	1.0711	1.15225
PC O-38:4	2.8483	2.9124	2.92325	3.08165	3.73135	3.23095	3.6261	4.0072	3.8703	3.86555	3.43175	3.5577
PC O-38:5	4.32155	4.842	4.74305	4.88495	6.67695	7.10125	5.23945	6.44565	5.9342	7.45985	6.99755	7.11985
PC O-38:6	2.49355	2.73095	2.40025	4.1988	5.20015	4.91655	2.6512	3.23995	3.00305	4.4952	4.22405	4.4164
PC O-40:0	0.996	1.0185	0.9936	1.46505	1.64975	1.53825	0.94995	1.1271	0.9875	1.57995	1.503	1.47475
PC O-40:3	0.36805	0.32665	0.37965	0.3212	0.34535	0.367	0.35335	0.466	0.33695	0.3682	0.31525	0.3255
PC O-40:4	0.4434	0.48215	0.5051	0.6572	0.72765	0.61565	0.5611	0.70295	0.63835	0.66215	0.5527	0.6115
PC O-40:5	0.7921	0.84715	0.9169	0.7831	0.9927	0.87775	0.9746	1.2751	1.1427	1.0375	0.94235	0.93895
PC O-40:6	1.0123	1.08305	1.11955	1.03005	1.201	1.16465	1.26985	1.644	1.53285	1.19695	1.1772	1.27875
PC O-42:2	0.1215	0.1255	0.15495	0.16305	0.36145	0.2848	0.1245	0.1424	0.1371	0.36075	0.33245	0.3073
PC O-42:4	0.12905	0.14145	0.13775	0.10235	0.2296	0.2245	0.13625	0.15515	0.1214	0.18185	0.18225	0.1846
PC O-42:6	0.16915	0.15425	0.1622	0.1702	0.2514	0.18535	0.16485	0.175	0.0858	0.1965	0.18165	0.1707
LPE 18:0	0.0147	0.00865	0.01515	0.0094	0.0108	0.00715	0.0147	0.01295	0.01345	0.00865	0.0099	0.00935
LPE 20:4	0.0042	0.0023	0.001	0.00275	0.001	0.00305	0.001	0.0028	0.001	0.00365	0.00315	0.00475
PE 30:1	0.00725	0.0046	0.0065	0.0026	0.001	0.003	0.00385	0.00515	0.0027	0.00495	0.001	0.00535
PE 32:2	0.0288	0.0269	0.02725	0.0169	0.0132	0.0189	0.01725	0.01675	0.0164	0.01525	0.015	0.0199
PE 34:0	0.2056	0.21705	0.19945	0.12945	0.1433	0.14565	0.19	0.22175	0.22065	0.1346	0.12535	0.1387
PE 34:1	2.17525	2.1468	2.1351	1.4449	1.34445	1.4796	1.9438	2.07805	2.2172	1.2025	1.27235	1.32625
PE 34:2	0.763	0.7499	0.7117	0.64555	0.64525	0.62515	0.5189	0.56995	0.5163	0.49485	0.46135	0.5575
PE 34:3	0.03905	0.034	0.04545	0.04425	0.0401	0.0376	0.02715	0.0288	0.02935	0.0324	0.041	0.03165
PE 34:5	0.00315	0.0035	0.001	0.00455	0.0053	0.0046	0.00305	0.00315	0.001	0.00335	0.0036	0.003
PE 36:0	0.1914	0.191	0.20125	0.1372	0.1664	0.14885	0.23725	0.26255	0.27865	0.13925	0.1656	0.15925
PE 36:1	2.3004	2.1262	2.31375	1.60665	1.7126	1.6219	2.50355	2.7017	2.81815	1.44705	1.6835	1.81465
PE 36:2	4.7107	4.86255	4.6203	4.26355	4.19525	4.4091	4.25605	4.2931	5.0322	3.4794	4.0714	4.09635
PE 36:3	0.797	0.76195	0.7892	0.7959	0.8447	0.84925	0.59665	0.6888	0.7384	0.67275	0.74195	0.76725
PE 36:4	0.7667	0.7205	0.78055	0.8788	0.9158	0.9027	0.6218	0.6545	0.80535	0.80315	0.8277	0.89305
PE 36:6	0.00905	0.00855	0.0116	0.0097	0.0096	0.0119	0.0082	0.0082	0.0127	0.013	0.0104	0.0115
PE 38:1	0.10915	0.1081	0.1064	0.0982	0.1103	0.11335	0.1089	0.1173	0.12505	0.0912	0.09305	0.10725
PE 38:2	0.54835	0.56335	0.54675	0.4207	0.5131	0.45365	0.4915	0.48885	0.5402	0.4037	0.4159	0.45185
PE 38:3	0.7818	0.861	0.9023	0.76685	0.92255	0.94365	0.80735	0.8004	0.90925	0.7597	0.77175	0.79945
PE 38:4	3.98405	4.21115	4.32575	4.21515	4.9483	4.5272	4.13615	4.5076	4.6416	4.11645	4.49105	4.5125
PE 38:5	2.03125	1.97565	2.14265	2.6665	2.89865	2.7288	1.79395	2.03675	2.01865	2.48525	2.5963	2.85895
PE 38:6	0.33785	0.3458	0.34065	0.53685	0.5567	0.509	0.30305	0.33575	0.32845	0.4899	0.4851	0.52575
PE 40:2	0.0935	0.10155	0.10765	0.0923	0.11195	0.1146	0.106	0.11365	0.12665	0.1142	0.11065	0.11695
PE 40:4	0.2956	0.3256	0.314	0.30985	0.3689	0.3595	0.31725	0.3211	0.3734	0.33955	0.32275	0.33455
PE 40:5	0.71145	0.7237	0.71205	0.56175	0.6945	0.7461	0.68115	0.75275	0.76325	0.62525	0.6739	0.75105
PE 40:6	0.99935	1.02905	0.9686	0.7091	0.80615	0.89265	0.90355	1.0279	1.1604	0.8045	0.80915	0.86095
PE 42:1	0.0146	0.01375	0.0131	0.01865	0.01425	0.01675	0.0121	0.01575	0.01495	0.0108	0.01775	0.0124
PE 42:3	0.02545	0.02735	0.0286	0.02465	0.0322	0.03895	0.0258	0.0298	0.0261	0.02995	0.0334	0.0285
PE O-32:2	0.0038	0.00255	0.0033	0.0044	0.00515	0.0079	0.0049	0.0031	0.0072	0.0023	0.00325	0.0034
PE O-34:1	0.08705	0.10025	0.09575	0.06655	0.0661	0.05995	0.13195	0.1467	0.15325	0.06105	0.0759	0.0821
PE O-34:2	0.0267	0.03165	0.0311	0.0384	0.0345	0.03255	0.02405	0.0245	0.0379	0.02815	0.03295	0.0345
PE O-34:3	0.0071	0.00745	0.00625	0.00685	0.00895	0.0102	0.0045	0.00745	0.0048	0.007	0.007	0.00665
PE O-36:1	0.1545	0.17515	0.15245	0.1229	0.1141	0.14315	0.1575	0.17345	0.17355	0.11595	0.1108	0.1249
PE O-36:2	0.1707	0.1365	0.14545	0.1297	0.15555	0.14075	0.1067	0.12535	0.13625	0.10275	0.1202	0.11545
PE O-36:3	0.02185	0.02235	0.01455	0.0352	0.0312	0.04075	0.02925	0.01965	0.0132	0.03025	0.0285	0.03815
PE O-36:5	0.07815	0.07885	0.0875	0.09745	0.08945	0.0855	0.0774	0.0817	0.0895	0.0917	0.09775	0.0813
PE O-38:0	0.0557	0.0496	0.06285	0.06565	0.07895	0.084	0.0504	0.0558	0.0455	0.07185	0.09025	0.0772
PE O-38:1	0.0287	0.03725	0.0344	0.02235	0.03615	0.03085	0.02625	0.034	0.03135	0.0241	0.02885	0.02585
PE O-38:2	0.10575	0.1018	0.102	0.09395	0.1069	0.0932	0.0971	0.08645	0.10665	0.08245	0.085	0.0875
PE O-38:3	0.0664	0.06905	0.0622	0.0578	0.0654	0.05215	0.063	0.0563	0.0609	0.0477	0.05665	0.0587
PE O-38:4	0.09395	0.0983	0.102	0.11625	0.12605	0.11995	0.10015	0.09865	0.1084	0.1001	0.10905	0.12145
PE O-38:5	0.11335	0.0858	0.1002	0.1165	0.14065	0.11475	0.1159	0.12365	0.144	0.1273	0.13745	0.1574
PE O-38:6	0.1007	0.0904	0.1065	0.09345	0.13605	0.1127	0.09495	0.10355	0.10555	0.1056	0.11265	0.11475
PE O-40:0	0.55325	0.55515	0.6147	0.55265	0.60355	0.64165	0.58795	0.56225	0.5811	0.60855	0.648	0.67645
PE O-40:4	0.0602	0.05665	0.0606	0.06645	0.077	0.07145	0.0558	0.0627	0.05865	0.05685	0.06495	0.06765
PE O-40:6	0.0469	0.055	0.04485	0.0507	0.05255	0.0544	0.0515	0.05405	0.066	0.0652	0.06265	0.05725
PE O-42:4	0.0108	0.00765	0.01115	0.0084	0.0102	0.01275	0.00715	0.0111	0.0122	0.00875	0.0087	0.01
PE O-42:5	0.01755	0.01135	0.0149	0.0149	0.0169	0.0194	0.01205	0.00995	0.01285	0.0179	0.0157	0.0167
