# Supplementary material for: UBQLN2 links proteotoxicity with lipid metabolism in neurodegeneration
Source: Nat Neurosci. 2026 Mar 30;29(4):782–95. doi: 10.1038/s41593-026-02226-y (PMC13058728; doi:10.1038/s41593-026-02226-y)
Supplement: Supplementary file 8 — Lipidomic analysis of HEK293 cells with depletion of UBQLN2 under GS. [file 41593_2026_2226_MOESM8_ESM.xlsx]

## Sheet: Supplementary Table 6
Supplementary Table 6. The lipidomic analysis of HEK293 cells with depletion of UBQLN2 under glucose starvation.
Description	HEK293 cells expressing control or UBQLN2 shRNAs were starved with glucose free medium for 24 hours and subjected to lipidomic analysis. 410 types of lipids were detected and quantified (n=3).
Feature	sh ctrl_GF1	sh ctrl_GF2	sh ctrl_GF3	shUB2(2-55)_GF1	shUB2(2-55)_GF2	shUB2(2-55)_GF3
TAG 36:0	0.0039	0.0047	0.0047	0.0035	0.0044	0.0039
TAG 42:0	0.0015	0.0023	0.0041	0.0027	0.0026	0.0042
TAG 44:0	0.0137	0.0135	0.0099	0.0198	0.0255	0.0133
TAG 44:1	0.0238	0.0209	0.0169	0.028	0.0318	0.0299
TAG 44:2	0.0032	0.0051	0.0052	0.006	0.001	0.0052
TAG 46:0	0.027	0.03	0.0275	0.0561	0.0597	0.0403
TAG 46:1	0.0664	0.0527	0.052	0.1189	0.1214	0.0889
TAG 46:2	0.0238	0.0166	0.0149	0.032	0.0304	0.0282
TAG 46:3	0.0351	0.029	0.0207	0.0286	0.019	0.017
TAG 46:4	0.027	0.0223	0.0197	0.0151	0.0206	0.0204
TAG 48:0	0.0569	0.0423	0.0503	0.0781	0.0677	0.0646
TAG 48:1	0.408	0.3326	0.3311	0.7324	0.7344	0.6356
TAG 48:2	0.1674	0.138	0.1295	0.3344	0.2866	0.2608
TAG 48:3	0.0519	0.0418	0.0384	0.0774	0.0599	0.0571
TAG 48:4	0.0326	0.0316	0.0285	0.0247	0.0222	0.0228
TAG 50:0	0.0141	0.0114	0.0136	0.0188	0.0193	0.0203
TAG 50:1	0.5349	0.4954	0.457	0.8541	0.8941	0.7736
TAG 50:2	1.2398	1.031	0.9962	1.7467	1.7742	1.5331
TAG 50:3	0.2339	0.2008	0.1879	0.3855	0.3136	0.2697
TAG 50:4	0.0684	0.0567	0.0504	0.0774	0.0584	0.0605
TAG 50:5	0.0446	0.0229	0.0221	0.0293	0.0232	0.0173
TAG 50:6	0.0599	0.0368	0.0221	0.0756	0.0482	0.0315
TAG 50:7	0.0502	0.0596	0.0518	0.0897	0.0997	0.0863
TAG 52:0	0.1648	0.1602	0.1814	0.2234	0.206	0.1778
TAG 52:1	0.883	0.8099	0.8092	1.354	1.446	1.2737
TAG 52:2	3.0164	2.7689	2.6848	5.0415	4.976	4.4539
TAG 52:3	0.408	0.4017	0.3812	0.6109	0.6084	0.53
TAG 52:4	0.1398	0.1347	0.1308	0.1883	0.204	0.1657
TAG 52:5	0.0722	0.0574	0.0582	0.081	0.0817	0.0639
TAG 54:1	0.1466	0.1222	0.1254	0.2339	0.2402	0.2232
TAG 54:2	0.2601	0.2028	0.1876	0.4211	0.4022	0.3454
TAG 54:3	1.3857	1.1644	1.0864	2.47	2.425	2.1354
TAG 54:4	0.2269	0.1819	0.1827	0.2724	0.2567	0.2295
TAG 54:5	0.2033	0.1523	0.1769	0.2307	0.22	0.2167
TAG 54:6	0.0934	0.0728	0.08	0.0969	0.0978	0.0823
TAG 54:7	0.0874	0.081	0.0716	0.1098	0.064	0.0738
TAG 54:8	0.1051	0.0888	0.0926	0.1282	0.1173	0.1025
TAG 54:9	0.2603	0.2409	0.2325	0.2905	0.2647	0.2282
TAG 56:0	0.0157	0.0149	0.0189	0.0201	0.0219	0.0152
TAG 56:1	0.0363	0.0324	0.0302	0.0659	0.0595	0.056
TAG 56:2	0.1741	0.1399	0.152	0.3328	0.3228	0.2941
TAG 56:3	0.1354	0.1266	0.1099	0.2505	0.2888	0.2321
TAG 56:4	0.1807	0.1499	0.1352	0.2184	0.2292	0.1673
TAG 56:5	0.1843	0.1494	0.1535	0.1952	0.1959	0.1809
TAG 56:6	0.1921	0.1429	0.1502	0.1976	0.2206	0.1721
TAG 56:7	0.1136	0.0882	0.1023	0.1305	0.1206	0.0961
TAG 56:8	0.084	0.0425	0.0517	0.1154	0.0673	0.1048
TAG 56:9	0.0048	0.0085	0.0048	0.0113	0.0097	0.0027
TAG 58:1	0.021	0.0141	0.0121	0.027	0.0329	0.0211
TAG 58:2	0.034	0.0256	0.0386	0.0629	0.0639	0.06
TAG 58:3	0.0389	0.0424	0.0331	0.0809	0.0961	0.085
TAG 58:4	0.0031	0.0016	0.0028	0.0039	0.0031	0.0028
TAG 58:5	0.0272	0.025	0.0253	0.0366	0.0273	0.0317
TAG 58:6	0.0556	0.0413	0.0408	0.043	0.0471	0.0439
TAG 58:7	0.0327	0.0261	0.033	0.0411	0.0378	0.0394
TAG 58:8	0.0834	0.0739	0.0683	0.0911	0.0942	0.0833
TAG 58:9	0.0296	0.0239	0.0259	0.0475	0.0477	0.0117
TAG 60:1	0.0063	0.01	0.0085	0.0171	0.0197	0.0119
TAG 60:2	0.0076	0.0089	0.0079	0.021	0.0222	0.021
TAG 60:4	0.0025	0.0056	0.0034	0.0079	0.0076	0.0085
TAG 64:9	0.0185	0.0122	0.0194	0.013	0.0166	0.0196
TAG 66:2	0.001	0.001	0.003	0.0035	0.001	0.0043
TAG 68:7	0.0436	0.0383	0.0376	0.0409	0.0382	0.0385
TAG 68:8	0.018	0.0231	0.0166	0.0222	0.0305	0.0267
TAG 70:10	0.1824	0.1735	0.1846	0.2092	0.2518	0.1773
TAG 70:12	0.0459	0.0379	0.0529	0.0418	0.0496	0.0426
TAG 70:5	0.001	0.0031	0.0044	0.001	0.0043	0.0064
TAG 70:8	0.0552	0.0473	0.0498	0.0712	0.0632	0.0598
DAG 28:0	0.0157	0.001	0.0064	0.0165	0.0159	0.0096
DAG 28:1	0.001	0.001	0.001	0.001	0.0085	0.001
DAG 28:3	0.0043	0.001	0.001	0.0055	0.001	0.001
DAG 30:0	0.0307	0.0462	0.0326	0.0437	0.0637	0.0506
DAG 30:1	0.0073	0.0119	0.0117	0.0155	0.0125	0.0084
DAG 30:2	0.0818	0.0818	0.1055	0.0719	0.0787	0.0759
DAG 30:3	0.001	0.0132	0.0078	0.0141	0.0225	0.0112
DAG 30:4	0.001	0.0053	0.001	0.0056	0.001	0.001
DAG 32:0	0.0463	0.0338	0.0346	0.0519	0.0358	0.0302
DAG 32:1	0.1822	0.1808	0.1598	0.3661	0.3384	0.332
DAG 32:2	0.0224	0.0216	0.02	0.0101	0.0089	0.0359
DAG 32:3	0.0134	0.004	0.0173	0.0202	0.0306	0.0216
DAG 32:4	0.001	0.001	0.001	0.0043	0.001	0.001
DAG 32:6	0.001	0.0054	0.001	0.001	0.0064	0.001
DAG 34:0	0.0886	0.1146	0.1117	0.2021	0.1699	0.1559
DAG 34:1	1.2546	1.1712	1.1228	2.6049	2.5298	2.5695
DAG 34:2	0.0947	0.0828	0.0694	0.1091	0.0888	0.0911
DAG 34:3	0.0229	0.0069	0.0177	0.0133	0.0091	0.022
DAG 36:0	1.7161	1.5298	1.5164	2.782	1.9353	2.4084
DAG 36:1	0.3048	0.3546	0.2857	0.6985	0.6709	0.6153
DAG 36:2	0.8372	0.8555	0.7145	1.7263	1.6055	1.8085
DAG 36:3	0.0875	0.0522	0.0543	0.1086	0.1028	0.0827
DAG 36:5	0.0094	0.0099	0.0111	0.009	0.008	0.0105
DAG 38:0	0.4253	0.4537	0.3635	0.7022	0.6111	0.594
DAG 38:1	3.2388	2.7856	2.7114	6.1615	3.9965	4.1722
DAG 38:4	0.3257	0.329	0.2876	0.2867	0.2349	0.2859
DAG 38:5	0.0128	0.0101	0.0185	0.0154	0.0082	0.0123
DAG 40:0	0.001	0.0059	0.0073	0.0158	0.0168	0.0157
DAG 40:2	0.001	0.001	0.001	0.0047	0.007	0.001
DAG 40:3	0.001	0.001	0.001	0.0079	0.001	0.001
DAG 40:5	0.001	0.001	0.001	0.001	0.0084	0.001
DAG 42:0	0.001	0.0106	0.001	0.0129	0.0072	0.0048
DAG 42:1	0.0134	0.0076	0.001	0.0081	0.001	0.0113
DAG 42:2	0.001	0.001	0.001	0.001	0.001	0.0064
DAG 42:4	0.001	0.0075	0.001	0.001	0.001	0.001
DAG 42:6	0.001	0.001	0.0074	0.001	0.0086	0.001
DAG 44:0	0.0103	0.001	0.001	0.0083	0.001	0.001
CE 14:0	0.0248	0.0279	0.0257	0.0598	0.0441	0.0433
CE 16:0	0.3153	0.2611	0.2359	0.715	0.442	0.601
CE 16:1	0.2145	0.194	0.1796	0.4671	0.3359	0.3198
CE 16:2	0.0139	0.0063	0.0089	0.012	0.007	0.0157
CE 18:0	0.1291	0.1355	0.1016	0.2414	0.1872	0.2009
CE 18:1	1.041	0.8743	0.8039	2.1773	1.2825	1.4729
CE 18:2	0.198	0.1885	0.1592	0.3297	0.2775	0.297
CE 18:3	0.0165	0.0213	0.0216	0.0414	0.0202	0.0304
CE 2:0	3.3741	2.9413	2.9973	3.424	2.9008	3.3767
CE 20:1	0.0786	0.0565	0.055	0.2424	0.173	0.1784
CE 20:3	0.0237	0.0228	0.0186	0.0405	0.0303	0.0318
CE 20:4	0.2276	0.1664	0.1489	0.2731	0.1674	0.1903
CE 20:5	0.0194	0.0147	0.0173	0.0182	0.0188	0.0216
CE 21:5	0.0062	0.0041	0.0034	0.0027	0.0018	0.001
CE 22:2	0.0134	0.0114	0.0149	0.0285	0.0282	0.0284
CE 22:3	0.017	0.0178	0.001	0.0142	0.0123	0.0229
CE 24:1	0.0155	0.0114	0.0102	0.0203	0.0207	0.0191
CE 24:3	0.0045	0.0064	0.0074	0.0054	0.0067	0.0095
CE 26:0	0.0062	0.0036	0.0026	0.006	0.0066	0.0055
CE 26:3	0.0069	0.0051	0.0038	0.0085	0.0069	0.0073
CE 26:4	0.0058	0.0036	0.0038	0.0073	0.0049	0.0073
CE 26:5	0.0104	0.0071	0.0081	0.014	0.0113	0.017
CE 28:3	0.0077	0.0052	0.0087	0.0069	0.0055	0.0093
CE 30:0	0.0147	0.0135	0.0141	0.0212	0.0151	0.0137
CE 30:1	0.0171	0.0223	0.017	0.0381	0.0181	0.0224
CE 30:2	0.5783	0.4857	0.4786	0.4967	0.4207	0.5365
CE 30:3	12.3494	10.3145	9.7207	10.5651	9.2197	9.6858
CE 30:4	0.0566	0.0361	0.0407	0.0734	0.0775	0.1087
CE 30:5	0.0108	0.0106	0.0099	0.023	0.0164	0.0235
CE 30:6	0.003	0.0032	0.0015	0.0102	0.0067	0.0114
CE 34:0	0.0063	0.005	0.0057	0.012	0.0081	0.0067
CE 34:1	0.0063	0.0044	0.0083	0.0147	0.0107	0.012
CE 34:3	0.0296	0.0233	0.0285	0.0254	0.0274	0.0299
SM 30:0;2	0.0506	0.0598	0.0557	0.0456	0.043	0.0504
SM 32:1;2	1.0083	1.0535	0.8792	1.1683	1.031	1.1731
SM 32:2;3	0.8796	0.9751	0.8101	0.6814	0.5936	0.7143
SM 34:1;2	29.9577	27.1168	24.3892	28.3905	25.6825	28.3046
SM 34:1;3	8.0823	9.0677	7.2131	6.8081	6.5169	7.2813
SM 34:2;2	1.1809	1.1879	1.026	1.0072	1.0455	1.1193
SM 34:2;3	0.0125	0.0198	0.0146	0.0125	0.0149	0.0159
SM 36:1;2	12.8339	13.4215	10.7273	12.5297	11.6767	12.1297
SM 36:2;2	0.0102	0.0094	0.0072	0.0112	0.0134	0.0134
SM 36:2;3	0.0051	0.0089	0.003	0.0041	0.0045	0.0067
SM 38:1;2	27.7571	28.8106	23.8448	26.4049	25.0718	27.5404
SM 38:1;4	0.0131	0.0218	0.0201	0.0094	0.0096	0.0137
SM 38:2;2	3.6124	3.9306	3.0949	3.2528	2.569	2.8169
SM 38:2;3	7.4479	8.2674	6.9286	7.8644	7.5909	8.4631
SM 38:2;4	0.0079	0.0086	0.007	0.0073	0.0078	0.0049
SM 38:3;2	0.6657	0.7459	0.5919	0.6064	0.5055	0.603
SM 40:0;3	0.9923	0.9862	0.7564	0.8542	0.7518	0.8255
SM 40:0;4	0.0038	0.0026	0.001	0.001	0.0019	0.0025
SM 40:1;2	31.7008	34.5817	26.5077	34.8156	32.3083	32.2955
SM 40:2;2	10.6336	11.643	8.945	11.7081	10.3048	11.3951
SM 40:2;3	2.6124	2.6226	2.2111	2.5461	2.297	2.7684
SM 40:2;4	0.0027	0.001	0.0022	0.0037	0.0028	0.0025
SM 40:3;3	1.8988	1.8727	1.5685	1.9783	1.8984	2.0961
SM 42:0;4	0.0027	0.0021	0.001	0.0038	0.0024	0.0031
SM 42:1;2	7.9582	8.1692	6.7561	9.9165	9.2068	9.8643
SM 42:1;3	0.7843	0.8166	0.6203	0.8302	0.714	0.8194
SM 42:2;2	13.6657	15.8033	11.7907	16.4431	16.4961	17.7391
SM 42:2;3	0.5409	0.5062	0.4085	0.594	0.4958	0.6068
SM 42:3;2	6.7476	7.3897	6.3002	7.3244	6.6529	7.0405
SM 42:3;3	0.5015	0.4862	0.4117	0.5007	0.4991	0.5541
SM 42:4;3	0.6858	0.7349	0.5652	0.6907	0.6543	0.7646
SM 44:0;3	0.0073	0.0059	0.0047	0.0112	0.0113	0.0079
SM 44:0;4	0.0034	0.0022	0.0023	0.0034	0.001	0.0032
SM 44:1;2	0.0045	0.0038	0.0042	0.0028	0.0029	0.0078
SM 44:1;4	0.001	0.0032	0.0028	0.001	0.0015	0.0037
SM 44:2;2	0.4545	0.4653	0.3725	0.6265	0.5556	0.6405
SM 44:2;4	0.0045	0.0038	0.0042	0.0045	0.0054	0.0063
SM 46:1;2	0.001	0.001	0.0033	0.0051	0.003	0.0037
SM 46:1;4	0.0046	0.001	0.0014	0.0034	0.0025	0.0032
SM 46:2;4	0.0029	0.0033	0.0024	0.0034	0.003	0.0027
SM 48:1;2	0.0053	0.0028	0.0039	0.001	0.0031	0.0038
SM 48:1;3	0.0886	0.0689	0.0532	0.0718	0.0543	0.0674
Hex2Cer 26:0;3	0.0029	0.0041	0.005	0.0023	0.0018	0.0038
Hex2Cer 26:1;2	0.0905	0.08	0.0714	0.0716	0.0526	0.0605
Hex2Cer 26:2;2-H2O	0.005	0.0053	0.0061	0.0105	0.0054	0.0085
Hex2Cer 28:0;3	0.0268	0.0239	0.0286	0.014	0.012	0.0195
Hex2Cer 28:3;2-H2O	0.0565	0.056	0.0558	0.0311	0.0385	0.0377
Hex2Cer 30:0;2	0.0134	0.0101	0.0141	0.014	0.0094	0.0203
Hex2Cer 30:0;3-H2O	0.0666	0.0662	0.0722	0.0712	0.0726	0.0618
Hex2Cer 32:0;3	0.008	0.0081	0.0073	0.0078	0.0069	0.0102
Hex2Cer 34:1;2	0.0477	0.0528	0.0558	0.0701	0.0755	0.083
Hex2Cer 38:2;2-H2O	0.005	0.0041	0.0065	0.0062	0.0051	0.0051
Cer 32:1;2	0.047	0.0423	0.0402	0.0383	0.0283	0.0432
Cer 34:0;2	0.0322	0.0302	0.0278	0.0279	0.0237	0.0272
Cer 34:0;3-H2O	0.1774	0.1927	0.1765	0.1307	0.1523	0.1242
Cer 34:0;4-H2O	0.0878	0.0849	0.0996	0.1049	0.0952	0.1135
Cer 34:1;2	1.4274	1.4571	1.234	1.0022	0.9727	1.1429
Cer 34:1;2-H2O	0.114	0.1172	0.1004	0.0701	0.0664	0.088
Cer 34:1;3-H2O	0.0056	0.0062	0.0091	0.0091	0.0049	0.0102
Cer 34:1;4-H2O	5.3004	5.7987	5.9834	5.428	5.146	5.8523
Cer 34:2;2	0.0951	0.1205	0.0847	0.0565	0.0526	0.0631
Cer 34:2;2-H2O	0.0089	0.0062	0.0067	0.0034	0.0071	0.0057
Cer 34:2;3	0.5848	0.6448	0.645	0.5901	0.5496	0.6393
Cer 34:2;3-H2O	0.0379	0.046	0.0507	0.0438	0.0385	0.0439
Cer 34:3;2	0.3275	0.3272	0.3922	0.3263	0.3293	0.3724
Cer 36:0;2	0.0087	0.0093	0.0079	0.0104	0.0079	0.0093
Cer 36:0;3-H2O	0.3819	0.3751	0.3395	0.3254	0.2945	0.3506
Cer 36:1;3	0.0019	0.0019	0.0017	0.001	0.0022	0.001
Cer 36:1;4-H2O	0.0019	0.0049	0.0028	0.0066	0.0035	0.0027
Cer 40:0;3-H2O	0.3387	0.2995	0.3009	0.2692	0.2451	0.3193
Cer 40:1;2	0.0455	0.046	0.043	0.0407	0.0362	0.0501
Cer 40:2;2	0.0554	0.0545	0.0491	0.0298	0.0286	0.0275
Cer 40:2;3	0.0703	0.0687	0.0686	0.0509	0.0432	0.0555
Cer 40:2;3-H2O	0.002	0.001	0.0018	0.0024	0.001	0.002
Cer 40:3;3	0.0099	0.014	0.0079	0.0048	0.0033	0.0049
Cer 42:0;3-H2O	0.0707	0.0659	0.0595	0.067	0.0614	0.0746
Cer 42:1;2	0.5019	0.4536	0.4286	0.5068	0.4475	0.5205
Cer 42:1;2-H2O	0.0324	0.0339	0.0275	0.0309	0.0246	0.0322
Cer 42:1;3-H2O	0.1202	0.1242	0.1223	0.1232	0.1079	0.1537
Cer 42:2;2	0.0693	0.0713	0.0634	0.0466	0.0353	0.0418
Cer 42:2;2-H2O	0.0053	0.004	0.0044	0.0045	0.003	0.0033
Cer 42:2;3-H2O	0.1226	0.1318	0.1171	0.0922	0.0688	0.0961
Cer 42:2;4-H2O	0.002	0.004	0.0026	0.0021	0.003	0.0025
Cer 42:3;2-H2O	0.0085	0.0104	0.0092	0.0045	0.0074	0.007
Cer 42:3;3-H2O	0.0049	0.0108	0.0073	0.0045	0.0051	0.005
Cer 44:2;2-H2O	0.001	0.001	0.0019	0.0025	0.0017	0.001
Cer 46:0;3	0.1674	0.17	0.1475	0.1315	0.1133	0.1179
Cer 46:0;4	0.0098	0.0126	0.0096	0.0126	0.0074	0.0113
Cer 48:2;2-H2O	0.0251	0.0264	0.0263	0.0163	0.0104	0.0155
PG 36:1	0.065	0.0453	0.1099	0.0715	0.0608	0.1095
PG 36:2	0.001	0.317	0.001	0.1001	0.3041	0.001
PG 36:3	0.2209	0.3057	0.1649	0.243	0.1825	0.2311
PG 36:4	7.9782	7.4608	6.3989	8.8189	6.6053	6.7148
PG 36:5	0.4418	0.5547	0.5827	0.5003	0.4622	0.3528
PG 38:2	0.001	0.0679	0.001	0.001	0.001	0.001
PG 38:3	0.091	0.1019	0.077	0.1001	0.073	0.073
PG 38:4	0.6107	0.4302	0.4288	0.6146	0.4014	0.4744
PG 38:5	1.5944	1.4934	1.3828	2.3823	1.8285	1.8907
PG 40:2	0.068	0.1067	0.1036	0.1646	0.1401	0.1146
PG 44:2	0.1281	0.0744	0.0843	0.1878	0.1865	0.1598
PG O-38:5	0.1592	0.1271	0.2581	0.2772	0.1366	0.2359
LPS 24:1	0.3626	0.3154	0.2685	0.3309	0.2929	0.3204
LPS 28:1	1.6646	0.9737	0.7411	2.5898	1.2866	1.0224
LPS 30:6	0.305	0.2307	0.1259	0.5358	0.2547	0.1896
PS 28:0	5.2324	3.1261	2.287	8.4615	4.1591	3.0882
PS 34:0	0.1476	0.1769	0.1389	0.2035	0.0939	0.1099
PS 34:2	0.2338	0.2155	0.1522	0.2094	0.1595	0.119
PS 36:1	10.4573	10.4155	8.5783	7.6555	6.3623	6.5806
PS 36:2	2.8443	2.8064	2.2887	2.5335	2.2047	2.0804
PS 36:3	0.2096	0.2376	0.1829	0.3119	0.1678	0.1824
PS 38:0	0.1393	0.1064	0.0735	0.169	0.1006	0.1101
PS 38:0;1	1.118	1.1479	1.0552	0.7325	0.54	0.632
PS 38:1	0.8169	0.8793	0.7402	1.2271	0.8467	0.9983
PS 38:1;1	0.1468	0.1799	0.14	0.2129	0.1154	0.1317
PS 38:2	1.6741	1.479	1.3292	2.2462	1.5797	1.8232
PS 38:3	1.693	1.5626	1.2435	0.9573	0.8757	0.9188
PS 38:4	1.5425	1.1396	1.0074	1.2388	0.91	0.8494
PS 38:5	0.6279	0.4733	0.3583	0.8942	0.478	0.3874
PS 38:6	0.1203	0.1266	0.1014	0.3064	0.1299	0.1243
PS 40:0	0.001	0.0253	0.0507	0.0938	0.0196	0.0957
PS 40:1	0.6354	0.7188	0.5681	0.9505	0.6864	0.7843
PS 40:2	1.2746	1.1541	0.9998	2.1448	1.5346	1.803
PS 40:3	0.6848	0.6629	0.4381	0.659	0.449	0.4942
PS 40:4	2.1697	2.0898	1.6775	1.3819	1.1136	1.2404
PS 40:5	1.935	2.5041	1.7919	1.5099	1.2691	1.1744
PS 40:6	2.5413	2.7046	2.2359	1.7903	1.1932	1.3718
PS 42:5	0.3068	0.339	0.2688	0.386	0.318	0.3278
PS 48:2	0.0253	0.0312	0.0157	0.049	0.001	0.0161
PS O-36:2	3.7881	4.1141	3.2831	2.8814	2.465	2.7033
PS O-36:3	1.1379	1.2132	1.0494	1.3308	1.0387	0.9735
PS O-38:1	0.368	0.4373	0.3125	0.2686	0.2057	0.2675
PS O-38:2	0.3192	0.3211	0.206	0.2248	0.1616	0.1361
PS O-38:2;1	0.3755	0.3944	0.3212	0.5559	0.4236	0.4347
PS O-38:3	0.5667	0.6594	0.6019	1.1423	0.8051	0.7519
PS O-38:4	0.0751	0.0758	0.0541	0.0687	0.044	0.0406
PS O-38:4;1	0.7094	0.7125	0.5548	0.5181	0.4625	0.3748
PS O-38:5	0.533	0.6165	0.5077	0.5181	0.394	0.3867
PS O-38:6	0.2663	0.2096	0.1482	0.3868	0.2299	0.2052
PS O-40:0	0.3497	0.3544	0.2519	0.3067	0.1954	0.2028
PS O-40:4	0.0883	0.0853	0.0696	0.0957	0.0651	0.0586
PS O-40:5	1.0478	0.943	0.81	0.7277	0.4554	0.5053
PS O-40:6	1.1207	1.0877	0.8921	0.7021	0.588	0.5663
LPC 16:0	0.0636	0.0799	0.0475	0.0739	0.0534	0.0681
LPC 18:0	0.066	0.1278	0.072	0.0785	0.0473	0.0844
LPC 18:1	0.11	0.185	0.082	0.1417	0.0944	0.1227
LPC 18:2	0.0093	0.0053	0.0038	0.0046	0.004	0.0068
LPC 20:4	0.0095	0.0109	0.0089	0.0133	0.0077	0.0108
LPC 22:1	0.0138	0.0139	0.0146	0.0264	0.0148	0.0206
LPC 22:2	0.0021	0.0062	0.0037	0.0058	0.0024	0.005
LPC 22:3	0.0306	0.0116	0.0114	0.0121	0.0097	0.0292
LPC 22:4	0.0318	0.051	0.0517	0.0298	0.0723	0.0302
LPC 22:5	0.0086	0.0075	0.0137	0.0075	0.0048	0.008
LPC 22:6	0.005	0.0075	0.0038	0.0065	0.0053	0.0055
LPC 30:0	0.011	0.0043	0.0038	0.0039	0.0045	0.0038
LPC 30:2	0.0558	0.0496	0.0433	0.0569	0.057	0.0653
LPC 30:3	0.0148	0.0171	0.0155	0.0135	0.0162	0.0147
LPC O-18:0	0.0268	0.0195	0.0157	0.0097	0.0074	0.006
LPC O-18:1	0.0109	0.0113	0.0096	0.0116	0.0089	0.0076
PC 30:0	8.6718	8.9984	7.8852	8.232	7.4492	8.3784
PC 30:1	10.08	9.4517	7.6398	8.2139	8.0736	8.785
PC 30:2	0.3232	0.3239	0.2678	0.2512	0.2579	0.2775
PC 30:3	0.0237	0.0294	0.0233	0.0238	0.0165	0.0262
PC 32:0	11.7425	11.5053	9.6238	11.4832	9.7113	10.8213
PC 32:1	15.0766	13.9063	12.6333	14.2981	12.4785	13.7383
PC 32:2	4.3484	4.5862	3.7439	3.0723	2.7468	2.944
PC 32:3	0.2443	0.2323	0.197	0.1473	0.1275	0.1479
PC 32:4	0.0456	0.0338	0.0374	0.0245	0.0271	0.0343
PC 32:5	0.0645	0.0621	0.0477	0.035	0.0324	0.0428
PC 34:1	19.3031	19.3325	17.6594	19.7259	15.6933	18.6567
PC 34:2	14.6156	14.2882	12.6854	13.8113	12.4195	12.9374
PC 34:3	1.8676	2.022	1.6864	1.4689	1.2877	1.4755
PC 34:4	0.4183	0.3987	0.3351	0.2792	0.253	0.306
PC 34:5	0.1628	0.1717	0.1452	0.1122	0.1124	0.1177
PC 36:1	14.107	13.4623	11.5017	13.2243	11.6657	12.3853
PC 36:2	15.404	14.3652	13.7404	16.4813	13.5375	15.004
PC 36:3	7.438	7.8246	7.0442	8.0394	7.3271	7.4687
PC 36:4	6.9986	7.3883	6.2048	7.1098	5.9229	7.0278
PC 36:5	1.6187	1.7326	1.3431	1.3553	1.1611	1.2448
PC 36:6	0.4725	0.4752	0.4038	0.3683	0.3444	0.3893
PC 38:0	1.4362	1.5052	1.1496	1.2726	1.1515	1.4175
PC 38:1	1.9238	1.9948	1.6493	2.0632	1.8199	2.2849
PC 38:2	4.8457	5.0759	4.3442	6.6341	6.3499	6.9882
PC 38:3	2.4536	2.5543	2.1451	2.7206	2.4321	2.6513
PC 38:4	6.0624	6.8272	5.8362	6.4515	6.065	6.5439
PC 38:5	7.5636	7.7323	6.9583	8.4027	7.7786	7.655
PC 38:6	2.5358	2.6973	2.3581	2.8561	2.2391	2.52
PC 40:0	0.2317	0.2466	0.192	0.2116	0.1958	0.2547
PC 40:1	0.146	0.1558	0.1253	0.1871	0.1652	0.2189
PC 40:2	0.2175	0.2483	0.188	0.3663	0.3449	0.4301
PC 40:3	0.2734	0.2607	0.2138	0.3457	0.3039	0.3809
PC 40:4	0.7271	0.7702	0.6379	0.7467	0.7132	0.8014
PC 40:5	2.0404	2.2004	1.7183	2.0551	1.8858	2.1642
PC 40:6	2.3844	2.7471	2.1143	2.3746	2.2042	2.4803
PC O-30:0	1.3985	1.3832	1.1292	0.9466	0.9383	1.1593
PC O-30:1	1.1863	1.1761	1.0143	0.8935	0.8253	0.9276
PC O-32:0	8.1011	8.1286	7.4348	6.237	5.8064	6.3524
PC O-32:1	9.4813	9.6735	8.1425	7.8644	7.4616	8.406
PC O-32:2	2.8422	2.7957	2.4357	2.1081	1.8633	2.1766
PC O-32:3	0.1316	0.1462	0.1162	0.1005	0.0789	0.0887
PC O-34:0	6.4891	6.6787	5.6006	5.1806	4.5561	5.4715
PC O-34:1	14.0706	13.6341	11.729	12.613	11.1483	13.8585
PC O-34:2	8.7774	9.3213	7.916	8.0772	7.9739	8.6609
PC O-34:3	1.1778	1.0779	0.9942	0.9764	0.9155	1.0594
PC O-34:4	0.1295	0.133	0.1109	0.0857	0.0913	0.0969
PC O-34:5	0.0967	0.0821	0.0622	0.0562	0.0489	0.062
PC O-36:1	8.7919	8.8469	7.7804	8.2454	7.9094	9.1903
PC O-36:2	8.3092	8.9911	7.6382	9.3185	8.3008	8.5481
PC O-36:3	3.5086	4.0819	3.1326	3.9345	3.7852	3.944
PC O-36:4	2.4992	2.6075	2.2454	2.2161	1.989	2.2622
PC O-36:5	2.747	2.9431	2.4716	2.4273	2.4547	2.8603
PC O-38:0	0.6797	0.6948	0.5311	0.5826	0.531	0.635
PC O-38:2	2.1461	2.1245	1.7926	2.163	1.997	2.3321
PC O-38:3	1.2009	1.1418	0.9867	1.29	1.2246	1.4782
PC O-38:4	2.0879	2.1369	1.759	2.0076	1.724	1.8793
PC O-38:5	4.5189	4.7349	3.9764	3.8759	3.9164	4.2921
PC O-38:6	4.0639	4.0915	3.5862	3.5606	3.3559	3.9417
PC O-40:0	2.0894	2.2033	1.7636	2.3961	2.0618	2.5532
PC O-40:3	0.3352	0.3104	0.2394	0.3466	0.3298	0.3646
PC O-40:4	0.6279	0.6396	0.5256	0.607	0.5283	0.6612
PC O-40:5	1.1199	1.1736	0.9503	0.9591	0.9134	1.0596
PC O-40:6	1.5253	1.6146	1.3634	1.3605	1.2496	1.6788
PC O-42:2	0.1925	0.1783	0.1394	0.2034	0.1883	0.2304
PC O-42:4	0.1936	0.2071	0.1525	0.1472	0.1513	0.1723
PC O-42:6	0.2967	0.3109	0.2557	0.2583	0.2454	0.2807
LPE 18:0	0.0074	0.0089	0.0069	0.0081	0.0097	0.0073
LPE 20:4	0.0017	0.0008	0.0016	0.0011	0.0009	0.001
PE 30:1	0.001	0.001	0.0018	0.0021	0.0075	0.0025
PE 32:2	0.0988	0.0974	0.0801	0.097	0.0955	0.0884
PE 34:0	0.3132	0.3359	0.2888	0.3917	0.3687	0.4098
PE 34:1	4.1588	4.3179	3.7048	5.0755	5.2381	6.113
PE 34:2	1.7688	1.9168	1.5866	2.2202	2.0661	2.1868
PE 34:3	0.1128	0.1139	0.1064	0.1033	0.1038	0.1087
PE 34:5	0.0071	0.0065	0.0059	0.0064	0.0056	0.0052
PE 36:0	0.3296	0.3508	0.2914	0.3504	0.3544	0.3593
PE 36:1	4.7624	5.0058	4.4831	5.5035	5.6026	5.7697
PE 36:2	10.0985	9.9693	8.9167	12.3153	13.0958	11.9956
PE 36:3	1.2906	1.3211	1.2007	1.3632	1.3084	1.2885
PE 36:4	0.857	0.9296	0.7915	0.759	0.769	0.781
PE 36:6	0.0225	0.0273	0.0173	0.0182	0.0179	0.0148
PE 38:1	0.1512	0.172	0.1354	0.254	0.2519	0.2783
PE 38:2	0.6	0.6653	0.5589	1.1528	1.1569	1.1995
PE 38:3	1.0511	1.2326	0.9725	1.0707	1.0714	1.0039
PE 38:4	5.7135	6.45	5.4509	4.6305	4.5714	4.2224
PE 38:5	3.445	3.9259	3.2668	3.3452	3.0621	3.1689
PE 38:6	0.6571	0.7196	0.6131	0.5703	0.5353	0.5322
PE 40:2	0.1724	0.1696	0.1396	0.4263	0.4113	0.4269
PE 40:4	0.5788	0.5944	0.541	0.5188	0.5101	0.534
PE 40:5	1.3248	1.372	1.1485	1.1509	1.1124	1.1157
PE 40:6	1.9547	1.9952	1.8041	1.5428	1.4226	1.4742
PE 42:1	0.0267	0.0276	0.0248	0.0849	0.0728	0.0805
PE 42:3	0.0222	0.0215	0.0231	0.0461	0.0397	0.0568
PE O-32:2	0.0063	0.006	0.0049	0.006	0.0048	0.0045
PE O-34:1	0.2292	0.2432	0.2034	0.1584	0.1561	0.1715
PE O-34:2	0.0595	0.0752	0.063	0.0662	0.0678	0.0721
PE O-34:3	0.0098	0.0109	0.0089	0.0097	0.0105	0.011
PE O-36:1	0.6878	0.6475	0.5868	0.4603	0.4702	0.4586
PE O-36:2	0.4989	0.5357	0.4615	0.409	0.3883	0.3941
PE O-36:3	0.0532	0.0645	0.0528	0.0527	0.0597	0.0604
PE O-36:5	0.0849	0.0787	0.0675	0.0571	0.0608	0.0579
PE O-38:0	0.1573	0.1611	0.1512	0.1283	0.126	0.1297
PE O-38:1	0.0944	0.1003	0.0773	0.0853	0.0832	0.0943
PE O-38:2	0.2333	0.2391	0.2102	0.2131	0.2071	0.218
PE O-38:3	0.1132	0.1261	0.1024	0.094	0.0865	0.0884
PE O-38:4	0.1926	0.2373	0.1873	0.1234	0.1229	0.1241
PE O-38:5	0.1518	0.1539	0.1494	0.1549	0.1431	0.1549
PE O-38:6	0.136	0.1424	0.1202	0.1229	0.1146	0.1043
PE O-40:0	1.4381	1.4809	1.2881	1.1731	1.0832	1.0607
PE O-40:4	0.129	0.1232	0.1181	0.0905	0.085	0.0898
PE O-40:6	0.0973	0.1143	0.0954	0.0999	0.0898	0.0951
PE O-42:4	0.0183	0.0231	0.0155	0.0143	0.0159	0.0181
PE O-42:5	0.0412	0.0437	0.0404	0.0313	0.0274	0.0294
