# Supplementary material for: UBQLN2 links proteotoxicity with lipid metabolism in neurodegeneration
Source: Nat Neurosci. 2026 Mar 30;29(4):782–95. doi: 10.1038/s41593-026-02226-y (PMC13058728; doi:10.1038/s41593-026-02226-y)
Supplement: Supplementary file 9 — Proteins interacting with UBQLN2 identified by SILAC mass spectrometry analysis30. [file 41593_2026_2226_MOESM9_ESM.xlsx]

## Sheet: Supplementary Table 7
Supplementary Table 7	Proteins interacting with UBQLN2 identified by SILAC mass spectrometry analysis.
Description	HEK293 cells stably expressing UBQLN2-Flag were metabolically labeled with isotope medium for saturation. Cell lysates were subjected to immunoprecipitation using Flag beads and mass spectrometry analysis.
Gene symbol	Refseq Protein Accession No.	Σ%coverage	Σ# Unique Peptides	Σ# PSMs	UBQLN2/Control Heavy/Light	Enzyme
ILVBL	NP_006835.2	20.57	9	23	51.64	Y
UBQLN2	NP_038472.2	25.64	10	73	33.2996
ALDH3A2	NP_000373.1	27.42	12	40	32.0332	Y
CYP20A1	NP_803882.1	11.04	4	5	31.4791	Y
CDKN2C	NP_001253.1	4.76	1	2	30.3492
SGK196	NP_115613.1	9.14	3	4	30.2062
HSPA13	NP_008879.3	4.03	2	3	30.0333
ESYT2	NP_065779.1	10.08	8	17	21.3968
UBB	NP_061828.1	40.61	3	23	20.6375
HSPA1A	NP_005336.3	40.72	23	120	20.3233
ESYT1	NP_056107.1	2.63	3	3	18.9899
HSD17B12	NP_057226.1	4.81	1	2	18.182	Y
HERPUD1	NP_001259032.1	4.73	1	2	15.6928
RTN4	NP_722550.1	10.99	3	6	13.8181
HSPA8	NP_006588.1	41.49	19	138	13.8142
CD276	NP_079516.1	2.22	1	1	13.6881
TPD52L2	NP_001230821.1	15.34	2	4	12.6207
BSG	NP_940991.1	30.11	7	17	11.5814
LETM1	NP_036450.1	2.57	2	3	10.6639
INSR	NP_001073285.1	3.14	4	6	10.1938
GNAQ	NP_002063.2	3.62	1	4	10.1239
EPHX1	NP_001129490.1	1.98	1	1	9.78677	Y
DHRS7	NP_057113.1	7.08	2	4	9.67975	Y
CANX	NP_001737.1	16.22	9	12	9.61346
TIMM44	NP_006342.2	11.28	4	7	9.44821
APOL2	NP_663612.1	3.26	1	2	9.25352
TMX4	NP_066979.2	3.44	1	2	8.4881
B3GNT1	NP_006867.1	6.02	2	4	7.98867
MOGS	NP_001139630.1	5.47	4	5	7.90271
TMX1	NP_110382.3	4.29	1	2	7.7441
POR	NP_000932.3	10.15	7	9	7.6919	Y
RNF126	NP_919442.1	2.89	1	3	7.66257
PCYOX1	NP_057381.3	1.58	1	1	7.64072	Y
ACSL3	NP_004448.2	5.69	3	3	7.50164	Y
PDHB	NP_001166939.1	3.23	1	2	6.95048	Y
SGTA	NP_003012.1	14.06	4	9	6.92556
TUBB	NP_821133.1	7.43	3	3	6.79311
TOR1AIP1	NP_056417.2	4.46	2	4	6.75414
NSDHL	NP_001123237.1	9.12	3	7	6.74286	Y
PLA2G4A	NP_077734.1	1.34	1	1	6.73299	Y
ATP1B3	NP_001670.1	9.32	2	3	6.68684
DHODH	NP_001352.2	6.08	2	4	6.6353	Y
SCARB2	NP_001191184.1	3.58	1	1	6.06986
PSMC3	NP_002795.2	4.78	3	5	5.9469
PSMC4	NP_694546.1	8.53	3	6	5.90194
PSMD11	NP_001257411.1	9.95	4	7	5.90035
PSMC5	NP_001186092.1	17.34	4	14	5.897
PSMD12	NP_002807.1	5.26	3	6	5.87808
CERS2	NP_071358.1	6.58	2	3	5.86842	Y
PSMC1	NP_002793.2	7.05	1	5	5.80332
PSMC6	NP_002797.3	4.22	2	3	5.76953
PSMC2	NP_002794.1	9.47	4	7	5.73642
ACADM	NP_000007.1	9.03	3	8	5.66608	Y
PSMD2	NP_002799.3	2.86	2	4	5.57652
CD63	NP_001244329.1	6.41	1	2	5.57228
ATP2A2	NP_001672.1	2.31	2	3	5.54033
ERGIC3	NP_057050.1	4.44	2	4	5.46642
ATP1A1	NP_001153706.1	5.95	5	12	5.43621
CCT3	NP_001008800.1	8.88	4	6	5.34348
MSH2	NP_001245210.1	0.92	1	1	5.26867
PSMD7	NP_002802.2	6.17	2	5	5.18242
PSMD13	NP_002808.3	4.52	2	2	5.14146
PSMD4	NP_002801.1	4.77	1	2	5.12037
MARS	NP_004981.2	2	2	2	5.02354	Y
CCT7	NP_001159756.1	9.43	5	11	4.95343
CD320	NP_057663.1	3.9	1	2	4.95106
BAG6	NP_001186626.1	4.76	4	5	4.86866
SUGT1	NP_006695.1	3.6	1	1	4.72445
PDHA1	NP_001166927.1	2.51	1	2	4.53331	Y
FAR1	NP_115604.1	2.33	1	2	4.44952	Y
SRP54	NP_003127.1	3.37	2	2	4.418
SCFD1	NP_057190.2	2.34	1	1	4.40364
C12orf29	NP_001009894.2	3.08	1	1	4.31771
NUP205	NP_055950.1	0.5	1	1	4.31383
DMKN	NP_001177278.1	2.71	1	1	4.29679
PLIN3	NP_001157666.1	6.64	2	5	4.26176
CCT4	NP_006421.2	18.74	9	18	4.2598
CSE1L	NP_001243064.1	1.86	2	3	4.25786
BRAT1	NP_689956.2	1.71	1	1	4.17764
PSMD6	NP_001258710.1	7.14	2	3	4.15014
ST13	NP_003923.2	3.79	1	2	3.96132
GNAS	NP_001070957.1	5.54	2	2	3.89329
TMPO	NP_003267.1	9.37	6	10	3.84976
RUVBL1	NP_003698.1	18.64	7	11	3.76964
SAFB	NP_001188269.1	1.06	1	2	3.76734
ENO1	NP_001419.1	34.33	14	38	3.68503
CCT6A	NP_001009186.1	5.35	2	4	3.67179
B3GAT3	NP_036332.2	2.69	1	2	3.62553
PHGDH	NP_006614.2	15.38	7	19	3.60317	Y
ATP5A1	NP_001001937.1	15.19	7	38	3.5924
TUBA1A	NP_001257329.1	16.83	5	12	3.48231
MCM4	NP_877423.1	1.04	1	1	3.41162
EIF3A	NP_003741.1	6.37	9	12	3.37852
IDH2	NP_002159.2	2.88	1	4	3.36297
KIAA1967	NP_066997.3	1.19	1	1	3.23653
HSPD1	NP_002147.2	15.88	9	15	3.21806
NSF	NP_006169.2	3.23	2	2	3.20025
EEF1D	NP_001123528.1	4.67	1	4	3.17452
FASN	NP_004095.4	0.44	1	1	3.14393	Y
DDX39A	NP_005795.2	2.34	1	2	3.12167	Y
EIF4G1	NP_004944.3	0.85	1	1	3.11805
CCT8	NP_006576.2	3.65	2	2	3.11753
CCT5	NP_036205.1	1.85	1	2	3.11151
RHOT2	NP_620124.1	1.46	1	1	3.07867
COPB1	NP_057535.1	2.1	2	3	3.05606
CDK1	NP_203698.1	4.17	1	1	3.05374
DNAJA1	NP_001530.1	5.79	2	4	3.04969
POLD1	NP_002682.2	0.81	1	1	3.02551	Y
MCM7	NP_005907.3	4.03	3	4	3.0132
HSPA9	NP_004125.3	15.76	8	16	2.99731
TUBB4B	NP_006079.1	38.65	3	188	2.98085
KCTD5	NP_061865.1	5.56	1	1	2.95792
HSPA5	NP_005338.1	21.1	9	48	2.95508
