# Supplementary material for: UBQLN2 links proteotoxicity with lipid metabolism in neurodegeneration
Source: Nat Neurosci. 2026 Mar 30;29(4):782–95. doi: 10.1038/s41593-026-02226-y (PMC13058728; doi:10.1038/s41593-026-02226-y)
Supplement: Supplementary file 10 — ALS/FTD patients’ tissues and iPSC lines. [file 41593_2026_2226_MOESM10_ESM.xlsx]

## Sheet:  Supplementary Table 7
Supplementary Table 8. Human patients’ cells and tissues.
	Sample ID	Patient ID	Source	Clinical Diagnosis	TDP43 Pathology	Age of Diagnosis / Sampling /Death	Race/Gender	Region
Human iPSCs	1	NH50305	NINDS Human Cell And Data Repository	Isogenic CTRL for NIH50217	-	-/62/-	-/F	-
	2	NH50217	NINDS Human Cell And Data Repository	TDP-43(A382T)	+	-/62/-	-/F	-
	3	ND41865	NINDS Human Cell And Data Repository	CTRL	-	-/64/-	-/M	-
	4	NH50214	NINDS Human Cell And Data Repository	TDP-43(G298S)	+	-/64/-	-/M	-
	5	JIPSC001110	The Jackson Laboratory	Isogenic CTRL for JIJPSC001106	-	-/-/-	-/-	-
	6	JIPSC001106	The Jackson Laboratory	TDP-43(M337V)	+	-/-/-	-/-	-
									Application
Human spinal cords	1	090018	VABBB	CTRL	-	-/-/82	W/M	SC-C	WB/IF
	2	100012	VABBB	CTRL	-	-/-/81	W/F	SC-C	WB/IF
	3	090015	VABBB	CTRL	-	-/-/66	H/M	SC-C	WB/IF
	4	120016	VABBB	CTRL	-	-/-/63	-/F	SC-C	IF
	5	110	TALS	CTRL	-	-/-/50	-/M	SC-C	WB
	6	110011	VABBB	sALS	+	-/-/83	W/M	SC-C	WB
	7	130014	VABBB	sALS	+	-/-/70	W/M	SC-C	WB/IF
	8	120015	VABBB	sALS	+	-/-/58	W/M	SC-C	WB/IF
	9	090005	VABBB	sALS	+	-/-/65	W/M	SC-C	IF
	10	100038	VABBB	sALS	+	-/-/57	B/M	SC-C	IF
	11	130020	VABBB	Sals	+	-/-/8	W/M	SC-C	WB
	12	130022	VABBB	sALS	+	-/-/48	W/M	SC-C	WB
	13	130025	VABBB	sALS	+	-/-/77	W/M	SC-C	WB
	14	140008	VABBB	sALS	+	-/-/75	W/M	SC-C	WB
	15	140006	VABBB	sALS	+	-/-/74	W/M	SC-C	WB
	16	AZ140017	VABBB	sALS	+	-/-/66	W/M	SC-C	WB
	17	AZ140023	VABBB	sALS	+	-/-/68	W/M	SC-C	WB
	18	AZ150001	VABBB	sALS	+	-/-/65	W/M	SC-C	WB
	19	AZ150004	VABBB	sALS	+	-/-/67	W/M	SC-C	WB
	20	AZ160030	VABBB	sALS	+	-/-/65	W/M	SC-C	WB
	2
