# Supplementary material for: UBQLN2 links proteotoxicity with lipid metabolism in neurodegeneration
Source: Nat Neurosci. 2026 Mar 30;29(4):782–95. doi: 10.1038/s41593-026-02226-y (PMC13058728; doi:10.1038/s41593-026-02226-y)
Supplement: Supplementary file 11 — Primers for qPCRs. [file 41593_2026_2226_MOESM11_ESM.xlsx]

## Sheet: Supplementary Table 9
Supplementary Table 9	The primers for quantitative PCRs.
Primer	Sequence
hOCT3/4-S1165	GAC AGG GGG AGG GGA GGA GCT AGG
hOCT3/4-AS1283	CTT CCC TCC AAC CAG TTG CCC CAA AC
hSOX2-S1430	GGG AAA TGG GAG GGG TGC AAA AGA GG
hSOX2-AS1555	TTG CGT GAG TGT GGA TGG GAT TGG TG
hFGF4-RT-U	CTA CAA CGC CTA CGA GTC CTA CA
hFGF4-RT-L	GTT GCA CCA GAA AAG TCA GAG TTG
hGABRB3-S1029	CCT TGC CCA AAA TCC CCT ATG TCA AAG C
hGABRB3-AS1280	GTA TCG CCA ATG CCG CCT GAG ACC TC
hMYC-S253	GCG TCC TGG GAA GGG AGA TCC GGA GC
hMYC-AS555	TTG AGG GGC ATC GTC GCG GGA GGC TG
hLEFTB-S794	CTT GGG GAC TAT GGA GCT CAG GGC GAC
hLEFTB-AS1023	CAT GGG CAG CGA GTC AGT CTC CGA GG
hIFITM1-S166	CCC CAA AGC CAG AAG ATG CAC AAG GAG
hIFITM1-AS368	CGT CGC CAA CCA TCT TCC TGT CCC TAG
hNODAL-S693	GGG CAA GAG GCA CCG TCG ACA TCA
hNODAL-AS900	GGG ACT CGG TGG GGC TGG TAA CGT TTC
hUTF1-S832	CCG TCG CTG AAC ACC GCC CTG CTG
hUTF1-AS979	CGC GCT GCC CAG AAT GAA GCC CAC
hGRB7-S1250	CGC CTC TTC AAG TAC GGG GTG CAG CTG T
hGRB7-AS1467	TGG GCA GGC TGA GGC GGT GGT TTG
hPODXL-S1204	TCC AGC CCC ACA GCA GCA TCA ACT ACC
hPODXL-AS1403	CCG GGT TGA AGG TGG CTT TGA CTG CTC
hCD9-S369	GTG CAT GCT GGG ACT GTT CTT CGG CTT C
hCD9-AS564	CAC GCC CCC AGC CAA ACC ACA GCA G
hBRIX-S596	CAC CAC GGT ATC ATC CCA AAA GCC AAC C
hBRIX-AS798	ACG CCG ATG CAT GTT TGG TGA CTG GTA G
hECAT15-1-S532	GGA GCC GCC TGC CCT GGA AAA TTC
hECAT15-1-AS916	TTT TTC CTG ATA TTC TAT TCC CAT
hECAT15-2-S85	CCG TCC CCG CAA TCT CCT TCC ATC
hECAT15-2-AS667	ATG ATG CCA ACA TGG CTC CCG GTG
hpH34-S40	ATA TCC CGC CGT GGG TGA AAG TTC
hpH34-AS259	ACT CAG CCA TGG ACT GGA GCA TCC
ECAT4-macaca-968S	CAG CCC CGA TTC TTC CAC CAG TCC C
ECAT4-macaca-1334AS	CGG AAG ATT CCC AGT CGG GTT CAC C
NAT1-F	CTG GTT GCC GGC TGA AAT AAC
NAT1-R	TCC AAG TCC AAT TTG TTC CTA GAC T
Nanog	AAA AAG CAG GCT CTG ACA TGA GTG TGG GTC TT
Nanog	AGA AAG CTG GGT AAG TCT CAT ATT TCA CCT GG
