# Supplementary material for: UBQLN2 links proteotoxicity with lipid metabolism in neurodegeneration
Source: Nat Neurosci. 2026 Mar 30;29(4):782–95. doi: 10.1038/s41593-026-02226-y (PMC13058728; doi:10.1038/s41593-026-02226-y)
Supplement: Supplementary file 12 — Statistical source data for all columns and graphs. [file 41593_2026_2226_MOESM12_ESM.xlsx]

## Sheet: Fig. 2
	TAG			SM			PS O			PS			PG			PE O			PE			PC O			PC			LPS			Hex2Cer			DAG			Cer			CE
Fig. 2d	isogenic ctrl	p497h	p506t	isogenic ctrl	p497h	p506t	isogenic ctrl	p497h	p506t	isogenic ctrl	p497h	p506t	isogenic ctrl	p497h	p506t	isogenic ctrl	p497h	p506t	isogenic ctrl	p497h	p506t	isogenic ctrl	p497h	p506t	isogenic ctrl	p497h	p506t	isogenic ctrl	p497h	p506t	isogenic ctrl	p497h	p506t	isogenic ctrl	p497h	p506t	isogenic ctrl	p497h	p506t	isogenic ctrl	p497h	p506t
	47.2335	28.5185	27.8135	2.75205	1.9174	2.04926	29.5428	29.5205	32.0603	98.489	88.1505	115.597	1.35765	1.12065	0.95123	0.2016	0.151107	0.186501	2.9778	1.95572	2.54735	0.65205	0.476448	0.598042	11.9742	8.11495	8.06237	4.1958	4.22241	3.55775	0.2814	0.198825	0.200564	3.3535	2.3732	2.15628	2.8623	1.83832	2.29221	10.9002	4.70486	4.14918
	48.6645	25.8489	31.3757	2.42107	2.20981	1.98227	35.4547	30.0445	33.8038	115.092	115.386	117.441	1.27284	1.07432	0.812812	0.183954	0.211176	0.17211	2.55558	2.48299	2.34192	0.579554	0.622397	0.507425	10.2925	9.62125	7.61143	5.10522	4.12882	4.90985	0.27692	0.250562	0.193991	3.25088	2.47601	2.33759	2.53679	2.47321	2.07341	10.7027	4.56105	3.50758
	47.8344	26.7971	29.7687	3.5336	2.15757	1.84272	36.7147	32.8601	29.278	117.771	116.447	93.1544	2.4752	0.80886	0.70253	0.32816	0.2025	0.19084	3.59184	2.06814	1.99077	0.75376	0.566358	0.585572	11.7186	7.03299	8.06058	4.55056	4.01361	3.91689	0.31248	0.15921	0.196415	4.46178	2.097	2.06108	2.95008	2.31113	2.44077	9.73898	3.5913	3.99386
	41.4343	24.8093	30.6603	3.40725	1.73584	1.85416	41.1474	31.9999	28.8742	134.947	101.915	87.9513	1.89945	0.69616	0.90042	0.24465	0.142272	0.12556	3.2193	1.95317	1.88504	0.73605	0.575156	0.48816	11.2014	7.13243	8.58366	4.9413	4.40829	3.63322	0.27825	0.158688	0.20382	4.708	1.86021	1.9468	2.78355	2.54205	2.0898	11.3085	3.94486	4.08601
Fig. 2e	LDs
	Isogenic CTRL	P497H	P506T
	15.7088	17.13	19.8383
	14.9867	15.5557	21.676
	26.475	12.7538	11.1312
	36.01	26.9786	6.3075
	35.7971	9.129	9.69833
	7.49778	8.04167	12.88
	9.705	19.0063	22.7214
	17.729	12.2633	26.916
	26.0557	18.5843	14.0129
	35.08	7.7875	11.3575
	21.0287	16.4256	16.1344
	23.42	5.07857	9.50667
	27.8083	16.3571	5.25375
Fig. 2f	long-chain FFA				Medium-chain FFA				Short-chain FFA
	isogenic	P497H	P506T		isogenic	P497H	P506T		isogenic	P497H	P506T
	0.12	0.18	0.2		0.19	0.21	0.22		0.27	0.31	0.33
	0.08	0.2	0.23		0.22	0.25	0.18		0.29	0.3	0.28
	0.17	0.13	0.16		0.25	0.19	0.21		0.29	0.27	0.29
	0.14	0.21	0.19		0.18	0.22	0.26		0.3	0.26	0.26
	0.11	0.17	0.14		0.24	0.22	0.24		0.25	0.26	0.28
	0.15	0.16	0.18		0.22	0.24	0.19		0.28	0.24	0.3
Fig. 2h	isogenic	P497H	P506T
	62.45	34.52	21.09
	47.13	50.56	18.75
	38.92	62.34	30.37
	55.67	40.23	42.88
	59.48	35.67	38.25
	71.35	55.21	44.52
	102.32	48.67	52.19
	77.12	67.12	60.08
	70.64	70.37	32.33
	96.71	77.23	36.94
	88.45	60.23	28.35
	68.62	59.34	30.34
	73.28	23.45	33.45
	65.47	30.14	57.21
	59.46	28.68	50.32
	68.18	19.88	42.49
	72.37	35.67	39.02
	77.46	39.82	42.1
Fig. 2i	Cholesterol(ug/mL)	Isogenic CTRL							P497H							P506T
	0	0.884011	1.10281	1.04163	1.07422	0.968431	0.928893		0.5856	0.433323	0.592546	0.695401	0.539917	0.487021		0.481411	0.69166	0.632352	0.287991	0.539917	0.567968
	0.1	0.932098	1.14929	1.04163	1.10308	1.05178	1.14929		0.951601	0.772341	0.847678	0.758182	0.820695	0.62033		1.12792	1.02774	0.775279	0.771272	0.647046	0.939579
	0.25	1.20967	0.700744	1.28795	0.82497	0.796652	1.18509		1.02133	0.857563	1.13113	1.16773	0.970836	1.06381		1.03976	0.889087	1.06808	1.10147	0.815352	1.07262
	0.5	0.821764	1.07476	1.12979	0.806002	1.02106	0.753373		1.24173	1.04404	1.19284	1.10281	0.893361	0.983659		0.837526	1.06381	0.994345	1.06381	1.18563	0.983659
	1	0.799056	0.857563	1.01785	0.568503	0.627276	0.764593		1.03923	1.09586	0.903513	1.20753	0.812147	0.876263		1.03656	0.539116	0.894697	1.29837	1.03923	0.73013
	2.5	0.543657	0.505454	0.860234	0.684447	0.742954	0.536444		0.715437	0.560488	0.808941	0.584799	0.82871	0.613919		0.617125	0.555679	0.806269	0.607774	0.56877	0.832985
	10	0.27597	0.539116	0.41863	0.239637	0.7133	0.357719		0.290663	0.154415	0.569037	0.449619	0.333942	0.761387		0.234026	0.336346	0.50492	0.290396	0.180863	0.363329

## Sheet: Fig. 3
Fig. 3c	isogenic ctrl	p497h	p506t
	2.16667	1.5	1.16667
	2	0.5	1.16667
	1.5	1.33333	0.833333
	2.33333	1.33333	1.33333
	1.5	0.5	0.666667
	1.83333	1.16667	1.33333
		0.333333	0.333333
Fig. 3e	isogenic ctrl	p497h	p506t
	45.67	102.24	67.23
	21.34	134.28	79.84
	38.78	86.48	82.79
	17.56	57.36	103.74
	26.45	93.52	90.65
	30.38	72.48	97.28
		98.44	89.38
Fig. 3f	isogenic ctrl	p497h	p506t
	70.6067	116.903	71.8833
	40.5167	73.6	104.92
	55.4367	92.4267	115.793
	35.2167	68.7567	90.19
	36.7333	93.4067	67.59
	24.9733	68.24	41.4
	29.58	41.39	66.89
Fig. 3g	isogenic ctrl	isogenic ctrl+Chol.	P497H	P497H+Chol.	P506T	P506T+Chol.
	52	69	89	56	72	67
	39	48	97	49	103	81
	61	31	102	86	94	43
	28	62	110	72	88	78
	45	57	88	52	76	58
	48	53	79	67	91	49

## Sheet: Fig. 4
Fig. 4a	shCTRL	shUB2	shCTRL	shUB2	shCTRL	shUB2	shCTRL	shUB2	shCTRL	shUB2	shCTRL	shUB2	shCTRL	shUB2	shCTRL	shUB2	shCTRL	shUB2	shCTRL	shUB2	shCTRL	shUB2	shCTRL	shUB2	shCTRL	shUB2	shCTRL	shUB2	shCTRL	shUB2	shCTRL	shUB2	shCTRL	shUB2
	TAG	TAG	CE	CE	DAG	DAG	SM	SM	Hex2cer	Hex2cer	cer	cer	PG	PG	LPS	LPS	PS	PS	PSO	PSO	LPC	LPC	LPCO	LPCO	PC	PC	PCO	PCO	LPE	LPE	PE	PE	PEO	PEO
	24.37	-15.1774	0.63825	-1.0056	-13.2227	-11.8687	-3.12675	3.85305	0.0508	-0.0384	-0.11595	-1.0329	-0.00605	-0.18905	-0.045	-0.0455	-0.0048	1.03085	-0.0084	0.1515	-0.25505	0.0515	0.06045	-0.0235	-22.1369	-2.0816	15.7842	13.1906	-0.00675	0.00015	-1.3155	-1.6876	-0.00465	-0.005
	15.8563	-14.2876	5.53275	-2.78155	-11.3435	-13.0445	5.1153	-13.2876	0.0636	-0.05785	0.6387	0.605	-0.07895	0.15885	-0.0427	-0.0628	0.15355	-0.21195	0.0896	-0.10025	-0.13345	-0.3234	0.0462	-0.02195	34.3199	-31.2009	36.6146	-0.25085	0.00085	0.00125	-0.0595	-1.77355	0.0676	-0.0591
	24.2101	-13.5961	9.1056	-0.50865	-7.5202	-14.7325	17.8745	10.1761	-0.0064	-0.02285	0.64195	-1.37875	-0.13115	-0.0309	0.0863	-0.06645	0.0944	-0.48465	0.1392	-0.1299	-0.04375	0.0113	0.0523	-0.02935	-1.7862	-13.0084	35.3479	3.9778	-0.0017	0.0039	1.3654	-0.51785	0.0961	0.02935
Fig. 4b	sh CTRL (cm)	sh UBQLIN2 (cm)	sh CTRL(gs)	sh UBQLIN2(gs)
	5.47222	0.893617	5.31818	0.809524		FAs	Long-chain	Long-chain	Medium-chain	Medium-chain	Short-chain	Short-chain
	4.275	0.346939	5.53846	0.5625		Fig. 4c	shCTRL	shUB2	shCTRL	shUB2	shCTRL	shUB2
	3.67442	0.480769	3.74193	0.771429			0.139123	0.249836	0.273936	0.321128	0.303323	0.322438
	3.95555	0.769231	2.30303	1.22581			0.0844875	0.252837	0.227364	0.304746	0.374629	0.283746
	5.78947	1.34884	3.68182	0.857143			0.203894	0.337639	0.282395	0.278373	0.344283	0.304847
	2.08333	1.26829	3.18182	0.896552			0.173323	0.272763	0.257365	0.293746	0.283939	0.313847
	3.68182	1.85	3.76923	0.636364			0.102375	0.295778	0.263548	0.314627	0.293474	0.283937
	3.21212	1.61539	3	2.29032			0.155638	0.304628	0.255395	0.283645	0.323487	0.290474
	4.34146	1.47222	5	1
	3.21875	2.58333	3.2	2.275			IgG	ILVBL	IgG	ALDH3A2
	3.30233	1.25	3.03846	0.333333		Fig. 4f	0.84	8.63	1.19	5.24
	3.225	2	2.52	0.736842			1.74	12.31	1.21	8.18
	3.42424	2.24138	5.92308	1.21212			0.6	6.59	0.84	14.05
	4.56757	0.912281	4.51724	0.939394			0.82	8.72	0.71	8.53
	3.76923	0.54386	5.25	1.33333
	4.19048	3.12121	5.28125	0.580645			ILVBL		ALDH3A2
	1.47059	1.78	4.78125	0.25		Fig. 4g	shCTRL	shUB2	shCTRL	shUB2
	1.65454	2.18367		0.653846			1.18	2.39	1.11	1.68
	1.56	5.47222		0.333333			0.95	2.57	1.24	2.09
	2.54902	1.27907		0.609756			0.98	3.42	0.89	1.56
	3.77778	3.19355		2.1			0.89	2.03	0.76	2.35
	4.63889	2.23684		1.2963
	2.83333	3.6
	1.72973	1.76191
	1.02174	1.475
	2.20588
	1.60606
	1.65517
	3.6
	3.6087
	1.1875
	0.97619
	0.472727
	0.566667
	0.844445
	1.15556
	0.58
	2.375
	1.66667
	3.18182
	2.14286
	2.16
	1.375
	4
	1.78261
	1.94118
		Basal				Maxium					Potential
Fig. 4j	CTRL	shALDH3A2	ILVBL KO	shALDH3A2+ILVBL KO		CTRL	shALDH3A2	ILVBL KO	shALDH3A2+ILVBL KO		CTRL	shALDH3A2	ILVBL KO	shALDH3A2+ILVBL KO
	9.74	5.33	6.38	4.2		14.6	9.41	9.41	6.57		4.86	4.08	3.03	2.37
	7.28	6.24	7.41	4.63		12.78	11.17	10.02	6.63		5.5	4.93	2.61	2
	6.83	6.83	6.58	4.9		13.23	9.57	9.56	5.4		6.4	2.74	2.98	0.5
	7.77	5.71	6.75	3.84		13.16	10.71	9.72	5.7		5.39	5	2.97	1.86
	7.62	6.15	5.82	3		14.77	11.08	9.4	5.64		7.15	4.93	3.58	2.64
	8.89	6.82	6.06	4.16		14.6	11.74	9.34	5.4		5.71	4.92	3.28	1.24
Fig. 4k	WT	WT+UB2	shALDH3A2	shALDH3A2+UB2	ILVBLKO	ILVBLKO+UB2	shALDH3A2+ILVBLKO	shALDH3A2+ILVBLKO+UB2
	2.33	13.5	6.78	32.45	10.33	28.37	20.35	25.35
	5.15	28.67	12.11	19.22	14.45	33.45	18.58	30.02
	0	20.25	7.89	25.32	19.28	17.98	26.67	19.28
	2.67	16.75	10.34	18.98	16.67	38.76	28.55	24.45
	3.33	19.32	15.21	12.33	8.98	30.67	15.36	28.06
	1.33	26.45	13.4	36.08	6.35	26.33	32.66	26.68
	2	25.57	8.6	21.92	10.66	21.68	24.58	21.08
	1.5	32.35	8.45	25.36	12.55	25.45	29.03	23.67
	3.67	22.25	9.04	15.82	7.89	28.91	35.68	26.67
		38.21

## Sheet: Fig.5
Fig. 5a	UB2(WT)	UB2(P506T)
	291	172
	265	208
	332	158
	287	235
	305	183
	274	174
	280	136
Fig. 5c	ventral horn	Dorsal horn
	38.12	10.34
	26.21	7.22
	31.45	5.35
	33.77	3.11
	18.53	9.22
	39.26	2.48
	44.27	7.89
	NeuN-spinal cord			NeuN-motor cortex layer V			UB2(P506T) aggregates
Fig. 5d	UB2(P506T)-shCTRL-spinal cord	UB2(P506T)-shALDH3A2	UB2(P506T)-shILVBL	UB2(P506T)-shCTRL-motor cortex-V	UB2(P506T)-shALDH3A2	UB2(P506T)-shILVBL	UB2(P506T)-shCTRL-spinal cord (GFP-UB2)	UB2(P506T)-shALDH3A2	UB2(P506T)-shILVBL
	152	248	231	352	451	389	227.23	346.28	333.92
	133	228	279	281	372	281	313.72	299.35	378.26
	231	287	239	298	322	337	289.17	377.47	306.47
	179	305	255	307	297	392	372.84	327.89	362.45
	185	201	243	271	389	353	308.78	297.34	293.58
	166	231	221	291	355	412	353.11	303.56	350.23
	188	214	192	311	410	357	333.72	289.78	321.71
Fig. 5e	Ntg	GFP-only	WTUB2	MUTANT UB2	shILVBL	shALDH3A2
	128	112	130	40	81	108
	165	133	63	23	68	97
	60	141	122	15	113	125
	84	96	125	70	122	127
	140	108	112	108	105	92
	123	121	75	56	78	101
	109	127	141	65	92	80
Fig. 5g	Ntg	GFP-only	WTUB2	MUTANT UB2	shILVBL	shALDH3A2
	48.056	49.083	44.635	40.344	31.739	30.871
	40.338	36.277	48.178	23.499	38.086	29.828
	38.422	42.452	37.162	20.265	42.969	40.147
	53.416	39.218	40.894	11	36.572	38.342
	35.627	44.319	30.31	22.25	27.048	46.266
	44.295	33.493	42.478	24.778	32.257	43.492
	45.274	38.822	45.385	18.256	29.284	28.776

## Sheet: Fig. 6
	ILVBL				ALDH3A2
Fig. 6a	Empty	TDP-43(WT)	TDP-43(Q331K)	TDP-43(M337V)	Empty	TDP-43(WT)	TDP-43(Q331K)	TDP-43(M337V)
	1.15075	1.7475	1.59757	1.48876	1.09002	1.74985	1.54567	2.01582
	1.14878	1.54119	1.71688	1.57714	0.842257	1.39644	1.84751	1.97294
	0.920465	1.84897	2.22572	2.00997	1.12423	2.28515	2.0848	1.66112
	0.780342	2.13246	1.88546	1.77825	0.943489	1.79434	1.70951	2.31647
Fig. 6b
	CTRL	TDP43-mutant
	2.16667	0.363636
	1.9	0.5
	3	0.3125
	1.85714	0.176471
	1.75	1.07692
	1.44444	0.666667
	2.13333	1.75
	2.5	1.875
	2.4	1.77778
	2.11111	2.5
	2.625	1.8
	2.16667	1.23529
	2.375	1.18182
	2.33333	2
	1.6	2.83333
	1.53846	1.5
	3.625	0.666667
	2.33333	1.6
	2.46154	0.375
	3.25	0.6
	3.677	1.333
	3.0452	0.5562
	1.7822	1.4801
	2.3482	0.8722
	1.5633	0.69033
	3.5733	2.0441
	0.9255	1.2655
	4.2264	1.67044
	1.8933	0.7859
	2.05438	0.9277
Fig. 6c	ILVBL		ALDH3A2
	CTRL(ILVBL)	TDP43-mutant	CTRL(ALDH3A2)	TDP43-mutant
	1.10717	1.59663	1.48831	1.87598
	1.01713	1.74934	1.02323	1.65612
	1.01384	1.50598	1.16803	2.05714
	1.02409	1.4167	1.22526	1.73236
	1.02649	1.67886	0.872317	1.45678
	1.16906	1.55943	1.03499	1.73061
	0.87176	1.35347	0.738666	1.63012
	0.824002	1.78993	0.650439	1.20184
	0.946464	1.98384	0.798752	1.30675
Fig. 6d
	CTRL	TDP43-mutant-1
	0.846831	0.592838
	1.03547	0.692556
	1.20052	0.623435
	0.934411	0.757904
	1.07926	0.350994
	1.19378	0.745979
	1.05635	0.624715
	1.13787	0.588672
	0.786199	0.693027
	0.917569	0.470372
	0.939356	0.557705
	0.899928	0.471614
	0.723875	0.68516
	1.14343	0.724588
	1.10516	0.415069
Fig. 6e
case NO.	11	12	13	14
	1	0.333333	0.4	0.75
	0.75	0.833333	0.666667	1
	0.8	0.666667	0.25	0.5
Fig. 6f
case NO.	1	2	3	4	7	8	9	10
	5.246	7.032	3.529	6.238	3.046	3.335	6.729	5.062
	7.327	6.321	6.272	4.982	4.562	2.983	4.566	6.168
	3.214	4.058	7.882	5.874	2.151	6.023	5.021	3.725
	5.823	5.672	5.621	7.026	5.077	5.082	5.873	5.035
	6.224	6.982	4.722	5.672	4.982	4.621	4.092	4.562
Fig. 6g	ILVBL			ALDH3A2
	ctrl(ilvbl)	tdp43		ctrl(aldh3a2)	tdp43
	1.56785	2.34007		0.906893	5.39765
	0.625511	2.57539		0.886054	0.875294
	1.24637	1.61814		1.06255	2.33474
	0.560267	1.60644		1.14451	1.57229
		1.83216			0.943945
		0.419325			2.00635
		2.64283			1.736
		2.52228			2.68108
		3.94319			4.77012
		1.38012			2.36913
		2.20539			3.00978
		4.22203			2.43555
		3.04951			1.91154
	CM			GS
Fig. 6h	shCTRL	shALDH3A2	shILVBL	shCTRL	shALDH3A2	shILVBL
	1.0894	1.11383	0.972154	0.571597	0.867595	0.721009
	0.918417	0.845139	0.99658	0.406765	0.678364	0.630978
	0.937958	1.02101	1.07963	0.61733	0.559936	0.483266
	1.06009	0.898876	0.903762	0.48784	0.622406	0.692084
	0.85491	0.942843	0.86468	0.452115	0.641035	0.56925
	0.957499	1.06009	0.893991	0.399198	0.490545	0.584239
	1.06497	0.98681	0.967269	0.474646	0.638904	0.460519
	1.13825	0.845139	1.04055	0.535728	0.731903	0.687726
	1.11871	0.923302	1.01124	0.452139	0.664165	0.620156
	0.859795	0.937958	0.86468	0.48784	0.695125	0.571884

## Sheet: Extended Data Fig.2
Extended Data Fig. 2f	categories		-log10(adj.p)	NES		Extended Data Fig. 2h	Isogenic CTRL	P497H	P506T
	synaptic	GOCC_SYNAPSE_ASSOCIATED_EXTRACELLULAR_MATRIX	1.36423	-1.68417			109	12	25
	synaptic	GOBP_TRANS_SYNAPTIC_SIGNALING_MODULATING_SYNAPTIC_TRANSMISSION	1.37368	-1.62555			57	56	58
	synaptic	GOBP_SYNAPSE_ORGANIZATION	1.40288	1.28195			88	23	80
	synaptic	REACTOME_NEUROTRANSMITTER_RECEPTORS_AND_POSTSYNAPTIC_SIGNAL_TRANSMISSION	1.4159	1.34842			72	78	47
	synaptic	GOBP_REGULATION_OF_TRANS_SYNAPTIC_SIGNALING	1.39347	1.37635			121	45	28
	synaptic	GOCC_GLUTAMATERGIC_SYNAPSE	1.36423	1.41475			77	101	39
	synaptic	GOCC_POSTSYNAPTIC_MEMBRANE	1.51066	1.46618			34	78	68
	synaptic	GOBP_SYNAPSE_ASSEMBLY	1.50177	1.47557			69	56	92
	synaptic	GOCC_SYNAPTIC_MEMBRANE	1.3827	1.52303			62	32	63
	synaptic	REACTOME_ACTIVATION_OF_NMDA_RECEPTORS_AND_POSTSYNAPTIC_EVENTS	1.75311	1.56003			89	28	42
	synaptic	GOBP_REGULATION_OF_SYNAPTIC_TRANSMISSION_GLUTAMATERGIC	1.32792	1.60772			94	37	29
	synaptic	GOBP_SYNAPTIC_TRANSMISSION_GLUTAMATERGIC	1.8791	1.64277			90	10	18
	synaptic	GOCC_PRESYNAPTIC_MEMBRANE	1.64759	1.64563			101	5	3
	synaptic	GOBP_GEPHYRIN_CLUSTERING_INVOLVED_IN_POSTSYNAPTIC_DENSITY_ASSEMBLY	1.63776	1.68952			78	35	8
	synaptic	GOBP_NEGATIVE_REGULATION_OF_SYNAPTIC_TRANSMISSION_GLUTAMATERGIC	1.32801	1.71709			39	46	13
	synaptic	GOCC_POSTSYNAPTIC_SPECIALIZATION	1.44377	1.72193			34	19	55
	synaptic	GOBP_REGULATION_OF_SYNAPSE_STRUCTURAL_PLASTICITY	1.35987	1.72342
	synaptic	GOBP_POSTSYNAPTIC_SPECIALIZATION_ORGANIZATION	1.62639	1.7313
	synaptic	GOCC_NEURON_TO_NEURON_SYNAPSE	1.42085	1.74231
	synaptic	GOBP_MODULATION_OF_EXCITATORY_POSTSYNAPTIC_POTENTIAL	1.59265	1.75837		Extended Data Fig. 2i	Isogenic CTRL	P497H	P506T
	synaptic	GOBP_POSTSYNAPTIC_DENSITY_ASSEMBLY	1.39888	1.77733			23.26	18.75	23.35
	synaptic	GOCC_POSTSYNAPTIC_SPECIALIZATION_MEMBRANE	1.68732	1.78127			28.77	14.44	20.08
	synaptic	GOBP_POSTSYNAPSE_ASSEMBLY	1.78022	1.80164			32.15	24.57	17.48
	synaptic	REACTOME_PROTEIN_PROTEIN_INTERACTIONS_AT_SYNAPSES	1.75862	1.8185			27.32	16.23	18.08
	synaptic	GOCC_SCHAFFER_COLLATERAL_CA1_SYNAPSE	1.72638	1.82123			25.83	20.46	19.25
	synaptic	GOBP_MAINTENANCE_OF_PRESYNAPTIC_ACTIVE_ZONE_STRUCTURE	1.87165	1.83612			26.27	21.05	13.33
	synaptic	GOCC_POSTSYNAPTIC_DENSITY_MEMBRANE	1.72638	1.92299
	synaptic	GOBP_SYNAPTIC_MEMBRANE_ADHESION	2.01973	1.94972		Extended Data Fig. 2j	Isogenic CTRL	P497H	P506T
	synaptic	GOBP_POSTSYNAPTIC_SPECIALIZATION_ASSEMBLY	2.01973	2.09524			6320	5652	3021
							7835	5033	3899
	motor function	GOBP_NEUROFILAMENT_CYTOSKELETON_ORGANIZATION	1.73166	1.83096			8090	6218	4233
	motor function	GOBP_MOTOR_NEURON_MIGRATION	1.31127	-1.64255			5730	3664	5772
	motor function	GOBP_NEUROMUSCULAR_JUNCTION_DEVELOPMENT	1.42182	-1.58128			6836	4782	6015
							7726	4486	4553
	neuron death	GOBP_NEGATIVE_REGULATION_OF_NEURON_APOPTOTIC_PROCESS	1.66103	-1.47695
	neuron death	GOBP_REGULATION_OF_NEURON_APOPTOTIC_PROCESS	1.94762	-1.52974
	neuron death	GOBP_POSITIVE_REGULATION_OF_NEURON_APOPTOTIC_PROCESS	1.42182	-1.57677		Extended Data Fig. 2k	P497H		P506T
	neuron death	GOBP_NEURON_APOPTOTIC_PROCESS	2.18816	-1.57188			GS	GS+cholesterol	GS	GS+cholesterol
							34.52	70.76	21.09	62.45
	neurogenesis	GOBP_REGULATION_OF_NEUROGENESIS	2.09572	-1.43908			50.56	78.23	18.75	77.84
	neurogenesis	GOBP_NEUROGENESIS	2.18816	-1.39608			62.34	59.66	30.37	82.19
	neurogenesis	GOBP_GENERATION_OF_NEURONS	2.18816	-1.32958			40.23	48.62	42.88	70.96
	neurogenesis	GOBP_NEUROBLAST_PROLIFERATION	1.73546	-1.63622			35.67	66.72	38.25	85.67
	neurogenesis	GOBP_FOREBRAIN_GENERATION_OF_NEURONS	2.18816	-1.82754			55.21	69.03	44.52	102.34
	neurogenesis	GOBP_NEURONAL_STEM_CELL_POPULATION_MAINTENANCE	1.96411	-1.86104			48.67	98.25	52.19	125.67
							67.12	128.28	60.08	90.21
	neuronal differentiation	GOBP_REGULATION_OF_NEURON_DIFFERENTIATION	1.94552	-1.52152			70.37	92.13	32.33	93.45
	neuronal differentiation	GOBP_NEGATIVE_REGULATION_OF_NEURON_DIFFERENTIATION	1.38467	-1.51606			77.23	112.34	36.94	88.12
	neuronal differentiation	GOBP_FOREBRAIN_NEURON_DIFFERENTIATION	1.87138	-1.6662			60.23	121.19	28.35	80.85
	neuronal differentiation	GOBP_NEUROENDOCRINE_CELL_DIFFERENTIATION	1.96222	-1.81833			59.34	89.45	30.34	65.34
	neuronal differentiation	GOBP_NEURON_FATE_DETERMINATION	1.94552	-1.76899			23.45	99.06	33.45	45.78
	neuronal differentiation	GOBP_NEUROEPITHELIAL_CELL_DIFFERENTIATION	1.42347	-1.61962			30.14	106.34	57.21	97.35
							28.68	117.35	50.32	109.34
	the others	GOBP_NEURONAL_ACTION_POTENTIAL_PROPAGATION	2.08244	2.00662			19.88	109.38	42.49	117.23
	the others	GOBP_NEURON_CELL_CELL_ADHESION	2.0375	2.17009			35.67	100.08	39.02	124.12
	the others	REACTOME_NEURONAL_SYSTEM	1.40581	1.54973			39.82	104.57	42.1	76.34
	the others	REACTOME_NEUREXINS_AND_NEUROLIGINS	1.6047	1.72046
	the others	GOBP_GLIAL_CELL_DERIVED_NEUROTROPHIC_FACTOR_RECEPTOR_SIGNALING_PATHWAY	1.52039	-1.66352
	lipids	GOBP_LIPID_EXPORT_FROM_CELL	2.18816	-1.77107
	lipids	GOBP_RESPONSE_TO_LIPID	2.18816	-1.60509
	lipids	GOBP_CELLULAR_RESPONSE_TO_LIPID	2.18816	-1.58985
	lipids	GOBP_LIPID_LOCALIZATION	2.18816	-1.49978
	lipids	GOBP_LIPID_METABOLIC_PROCESS	2.18816	-1.26963
	lipids	GOBP_REGULATION_OF_LIPID_LOCALIZATION	2.05736	-1.50863
	lipids	GOBP_POSITIVE_REGULATION_OF_LIPID_LOCALIZATION	2.02975	-1.60955
	lipids	GOMF_PROTEIN_LIPID_COMPLEX_BINDING	1.77303	-2.01834
	lipids	GOMF_CALCIUM_DEPENDENT_PHOSPHOLIPID_BINDING	1.77303	-1.84568
	lipids	GOMF_PHOSPHOLIPID_BINDING	1.68888	-1.44
	lipids	GOBP_POSITIVE_REGULATION_OF_LIPID_TRANSPORT	1.62764	-1.53068
	lipids	GOMF_LIPID_BINDING	1.58674	-1.35274
	lipids	GOBP_REGULATION_OF_LIPID_TRANSPORT	1.43813	-1.43578

## Sheet: Extended Data Fig.3
Extended Data Fig. 3a	isogenic ctrl	p497h	p506t
	8.5825	6.1475	4.351
	7.1025	7.44667	7.11167
	9.50167	4.21667	4.97417
	5.95167	4.19583	3.49417
	6.10167	3.72083	4.0725
	7.70833	7.30667	5.785
	7.07917	2.61083	6.6925
Extended Data Fig. 3b	cm-core	cm-middle	cm-surface	GS-Core	GS-middle	GS-surface
	244.18	22.71	10.8633	299.213	215.337	35.77
	312.99	30.6467	7.87333	320.437	190.823	31.4167
	308.877	38.5867	7.94333	288.75	241.54	46.05
	300.057	48.1567	14.0467	272.54	254.443	28.3467
Extended Data Fig. 3c	isogenic ctrl	isogenic ctrl+Chol.	P497H	P497H+Chol.	P506T	P506T+Chol.
	10.05	17.99	5.33	16.45	4.22	11.28
	12.36	15.43	3.68	9.77	0.25	15.79
	7.76	9.89	6.17	12.35	3.78	9.35
	13.69	13.03	2.23	9.82	5.92	10.96
	6.28	16.78	5.74	13.02	2.27	13.46
	9.77	13.35	8.03	8.25	8.02	8.83

## Sheet: Extended Data Fig.4
Extended Data Fig. 4e	ctrl	2-54	shRNA-R UB2		Extended Data Fig. 4f	cm-empty	cm-gus	cm-ub2	gs-empty	gs-gus	gs-ub2
	0.882353	0.0689655	3.86364			5.33333	3	31.6	29	28.6667	35.1667
	0.791667	0.0625	5.14286			3	2.4	18	34.6667	31.3333	49
	0.9375	0.3	3.51852			2.4	2.875	15	35.1667	31.2857	31
	0.678571	0.0909091	3.32258			3.375	5.16667	16.2308	25.4286	28	27.6667
	0.333333	0.210526	4.18182			1.25	7	25.4286	24	21.2	35.5
	2.21053	0.3	0.666667			0.333333	2.8	23.8571	20.5	14.8333	29.6667
	0.416667	1.5	2.34615			2.125	2.83333	24.6667	14.9	20.7143	31.1429
	0.846154	1.33333	1.28			7.33333	0.714286	14.625	18.1667	24.7143	25.375
	5.28571	1	2.76923			3	1.4	17.8	12.2857	20.75	27.5
	1.46429	0.31579	2.64286			1.33333	1.375	9.33333	26.1667	21.3333	39
	0.939394	0.3	2.09091			0.5	1.8	21.2857	19.5714	20.2857	21.2857
	3.56522	0.0769231	0.68			2.75	0.833333	12.625	21.625	27.2	18.6667
	3.0625	0.666667	0.608696
	4.30769	0.109375
	4.85714	0.535714
		0.342857
		0.230769
		0.142857
Extended Data Fig. 4g	CM					GS
	palmitic acids		oleic acids			palmitic acids		oleic acids
	shCTRL	shUB2	shCTRL	shUB2		shCTRL	shUB2	shCTRL	shUB2
	62.25	47.45	92.24	79.23		32.33	21.44	72.13	14.66
	55.73	53.45	83.74	73.44		27.45	28.21	81.33	17.29
	49.28	46.77	88.63	66.21		46.32	16.33	67.39	21.65
	58.11	39.25	79.92	83.44		52.13	15.42	52.08	7.03
	50.57	48.38	81.26	76.24		39.67	9.21	49.22	12.08
Extended Data Fig. 4h	signal control(shCTRL)	Etomoxir(shCTRL)	Basal FAO(shCTRL)	Maximum FAO(shCTRL)	potential(shCTRL)	signal control(shUB2)	Etomoxir(shUB2)	Basal FAO(shUB2)	Maximum FAO(shUB2)	potential(shUB2)
	18.37	20.38	24.76	33.21	8.45	17.9	21.23	27.45	31.25	3.8
	18.78	19.77	26.21	32.76	6.55	18.05	20.31	28.68	31.09	2.41
	17.89	20.89	25.35	31.88	6.53	18.36	19.95	26.87	30.88	4.01
	17.69	21.07	25.88	32.57	6.69	17.39	20.68	27.96	30.56	2.6
	18.15	20.22	24.02	32.05	8.03	17.4	20.74	28.37	31.28	2.91
	18.58	20.54	25.49	31.69	6.2	17.88	19.67	29.02	29.87	0.85
Extended Data Fig. 4i	shCTRL	shUB2
	1.098	0.548
	1.093	0.548
	1.046	0.604
	1	0.617
	0.847	0.646
	0.917	0.7

## Sheet: Extended Data Fig.5
Extended Data Fig. 5a	CM	CM	GS	GS
	shCTRL	shUB2	shCTRL	shUB2
	40.0864	25.7145	40.7246	25.5472
	34.6349	29.3531	38.9966	24.709
	29.891	26.0558	40.1677	26.5715
Extended Data Fig. 5b	shCTRL	shUb2
	57.33	37.88
	48.95	45.25
	45.62	46.23
	51.48	41.03
	46.79	37.58
	50.12	33.24
Extended Data Fig. 5c	shCTRL	shUb2
	33.841	10.678
	30.838	7.974
	23.196	11.079
	27.317	21.567
	20.876	15.984
	21.567	25.361
	19.86	18.535
	32.62	12.357
	26.342	12.167
	14.493	9.141
	16.04	4.826
		3.429
Extended Data Fig. 5d	shctrl	shub2
	2473.21	2100.33
	1985.35	1962.56
	2237.33	1644.28
	2104.67	1547.62
	2478.37	2110.57
	2505.47	1874.56
Extended Data Fig. 5e	UB2-Flag	Cholesterol
	124.012	174.453
	1.295	64.365
	140.071	203.638
	5.14	43.861
	58.757	95.692
	22.036	43.409
	63.476	100.627
	1.069	50.249
	26.029	75.615
	0.979	46.221
	23.255	69.031
	0.966	50.545
	0.527	41.324
	0.968	42.026
	0.552	31.381
	30.04	26.45
	45.13	50.22
	89.09	76.22
	102.11	90.37
	78.32	145.22
	21.34	87.33
	1.34	88.34
	3.05	72.11
	112.33	97.21
	88.23	167.67
	67.33	110.58
	100.67	102.78
	67.44	98.34
	78.45	109.29
Extended Data Fig. 5f	shctrl	shub2
	14872	15983
	12837	13764
	16247	14284
	15384	15372
	15983	11736
	17354	13263
Extended Data Fig. 5g	shctrl	shctrl-inhibition	shub2	shub2-inhibition
	54.5042	44.7694	32.5672	38.4696
	48.4374	48.2672	38.049	48.0076
	38.7696	51.2946	41.2304	44.6318
	47.793	38.5476	35.7672	40.9092
	50.0936	37.2698	33.2474	46.4468
	42.409	40.2314	31.455	39.9516
Extended Data Fig. 5h	shCTRL(CM)	shCTRL(GS)	shUB2(CM)	shUB2(GS)
	0.984084	2.42784	1.35204	3.54249
	0.868627	1.92069	0.924737	5.26032
	0.800647	2.88104	0.526571	4.12948
	1.34664	2.20124	0.693822	4.40032

## Sheet: Extended Data Fig.6
	ILVBL		ALDH3A2
Extended Data Fig.6a	empty	Flag-ub2 overexpression	empty	Flag-ub2 overexpression
	1.17121	0.0292199	0.882315	0.215666
	0.79133	0.101661	1.10475	0.281598
	0.950079	0.0795576	0.92556	0.454492
	1.08738	0.135922	1.18447	0.330097
Extended Data Fig.6b
	ILVBL	Control				Treated
	0h	0.879697	1.24337	0.922103	0.956935	1.94818	1.50277	1.73221	1.37134
	2h	0.508615	0.813046	0.624857	0.481461	1.87774	1.4773	1.57735	1.14049
	6h	0.270747	0.425088	0.310484	0.127977	1.48033	1.24666	1.38933	0.956241
	ALDH3A2	Control				Treated
	0h	0.877299	1.11634	0.977324	1.02636	1.47355	2.29913	1.96435	1.65406
	2h	0.546991	0.80549	0.688324	0.691511	1.32085	1.75228	1.76554	1.48991
	6h	0.115604	0.435394	0.377352	0.219233	1.18615	1.52794	1.46524	1.35684
Extended Data Fig.6d	ctrl	mg132
	1.18296	2.21658
	0.810631	1.88496
	1.18641	2.97721
	0.822374	1.52235
Extended Data Fig.6e	ctrl	mg132
	0.754689	1.27466
	1.23973	2.12526
	1.08558	1.8564
	0.922843	1.73662
Extended Data Fig. 6f	IgG	Flag
	0.270845	208.218
	2.41649	160.562
	0.312666	106.491
	0.63224	125.385
Extended Data Fig. 6h	full	-ubi	-uba	-pxx
	1.17929	1.09799	0.403925	0.73862
	0.914345	0.930216	0.318306	0.589108
	0.886367	0.685679	0.204339	0.47866
	1.02235	0.873645	0.323759	0.622547
Extended Data Fig. 6i	full length	_ubl	_uba	_pxx
	0.951177	1.33571	0.506439	0.830738
	0.899839	1.18814	0.539233	0.713936
	1.11898	1.41639	0.658487	0.756447
	1.03453	1.56224	0.48764	0.726464
Extended Data Fig. 6j	full length	_ubl	_paxx	_uba
	1.18406	1.34707	0.730634	0.347297
	0.955383	1.29335	0.569176	0.251321
	0.890682	1.20877	0.482153	0.162169
	0.983327	1.47837	0.563524	0.277354

[truncated: 5 more sheets: Extended Data Fig.7, Extended Data Fig.8, Extended Data Fig.9, Extended Data Fig.10, Supplementary Data Fig.1]
